# Supplementary material for: Causal Effects of Sleep Quality on Primary Headache and the Mediation via Gut Microbiota: A Mendelian Randomization Study
Source: Brain Behav. 2024 Nov 28;14(11):e70129. doi: 10.1002/brb3.70129 (PMC11603430; doi:10.1002/brb3.70129)
Supplement: Supplementary file 1 — Table S1 Association of SNPs with sleep quality (IV Selection). [file BRB3-14-e70129-s001.csv]

pos.exposure	beta.exposure	pval.exposure	se.exposure	chr.exposure	samplesize.exposure	id.exposure	SNP	effect_allele.exposure	other_allele.exposure	eaf.exposure	exposure	mr_keep.exposure	pval_origin.exposure	data_source.exposure	R2	F
207205646	-0.0578796	2.56921e-06	0.0123061	1	35584	ukb-d-20427	rs12123967	C	T	0.01378	|| id:ukb-d-20427	TRUE	reported	igd	0.000621277314185803	22.1200320674718
164547894	0.036435	3.09571e-06	0.00781009	1	35584	ukb-d-20427	rs56217471	G	C	0.0348893	|| id:ukb-d-20427	TRUE	reported	igd	0.000611230714921316	21.7621129701992
62984655	0.0264163	1.32513e-06	0.00546156	2	35584	ukb-d-20427	rs114174563	A	G	0.0773792	|| id:ukb-d-20427	TRUE	reported	igd	0.000657007555317193	23.3930122190659
68173880	0.0132663	4.91983e-06	0.00290363	2	35584	ukb-d-20427	rs1393814	T	A	0.448886	|| id:ukb-d-20427	TRUE	reported	igd	0.00058628342809507	20.8733746521258
173509856	0.0144009	5.11894e-07	0.00286714	4	35584	ukb-d-20427	rs12499508	A	G	0.543671	|| id:ukb-d-20427	TRUE	reported	igd	0.000708465836304601	25.2265035032918
3964734	-0.0485876	4.05173e-06	0.0105409	5	35584	ukb-d-20427	rs114514369	A	G	0.0196499	|| id:ukb-d-20427	TRUE	reported	igd	0.000596734994156257	21.2457026162945
26140288	-0.0142753	1.84289e-06	0.00299226	8	35584	ukb-d-20427	rs78205487	A	C	0.365982	|| id:ukb-d-20427	TRUE	reported	igd	0.000639203841848587	22.7586985482039
4435261	0.0333643	2.689e-06	0.00710785	9	35584	ukb-d-20427	rs79790224	G	T	0.0425894	|| id:ukb-d-20427	TRUE	reported	igd	0.000618819411228081	22.0324664082082
99649531	-0.0142207	4.61913e-06	0.00310353	10	35584	ukb-d-20427	rs12412747	A	G	0.344224	|| id:ukb-d-20427	TRUE	reported	igd	0.000589683690464971	20.9945051914254
84988003	0.0208063	5.05755e-07	0.00414052	10	35584	ukb-d-20427	rs2095926	T	C	0.138644	|| id:ukb-d-20427	TRUE	reported	igd	0.000709115696883354	25.2496596565069
28293590	0.0218026	1.29372e-06	0.00450324	11	35584	ukb-d-20427	rs12793245	C	G	0.11569	|| id:ukb-d-20427	TRUE	reported	igd	0.000658302691457182	23.4391564271909
46314759	-0.0543047	1.94406e-07	0.0104319	19	35584	ukb-d-20427	rs113736886	A	G	0.0197223	|| id:ukb-d-20427	TRUE	reported	igd	0.000760961411910223	27.097148843232
169159717	0.071693	4.01153e-06	0.0155471	2	45540	ukb-d-20533	rs10179844	A	G	0.0101307	|| id:ukb-d-20533	TRUE	reported	igd	0.000466722733163532	21.2635440021744
76716169	-0.0286726	9.50452e-07	0.0058488	7	45540	ukb-d-20533	rs372381288	A	G	0.0718653	|| id:ukb-d-20533	TRUE	reported	igd	0.000527446550673391	24.0315363755335
60627698	0.0651991	1.51736e-06	0.0135561	8	45540	ukb-d-20533	rs572565300	T	A	0.0132346	|| id:ukb-d-20533	TRUE	reported	igd	0.000507691747398286	23.1310102160188
134166409	-0.0383145	3.51957e-06	0.00826015	9	45540	ukb-d-20533	rs117026216	T	C	0.0337534	|| id:ukb-d-20533	TRUE	reported	igd	0.000472228610726373	21.5145062406501
99255780	-0.0196017	4.46355e-06	0.00427137	10	45540	ukb-d-20533	rs29001258	T	C	0.128868	|| id:ukb-d-20533	TRUE	reported	igd	0.000462231217589077	21.0588192302252
9615083	-0.0188869	3.93296e-06	0.0040921	11	45540	ukb-d-20533	rs10500708	G	A	0.139516	|| id:ukb-d-20533	TRUE	reported	igd	0.000467555053187187	21.3014816274134
111131135	-0.0250504	2.15904e-06	0.00528651	11	45540	ukb-d-20533	rs78025848	C	T	0.0791064	|| id:ukb-d-20533	TRUE	reported	igd	0.000492815215323695	22.4528843984699
59946632	-0.0171634	9.31966e-07	0.00349833	12	45540	ukb-d-20533	rs175750	A	G	0.239797	|| id:ukb-d-20533	TRUE	reported	igd	0.000528278071906109	24.0694421969761
42142334	-0.0255973	2.44208e-06	0.00543062	14	45540	ukb-d-20533	rs138989870	A	G	0.0780547	|| id:ukb-d-20533	TRUE	reported	igd	0.000487623511095448	22.216232605611
43663843	0.0202552	2.29631e-08	0.00362409	17	45540	ukb-d-20533	rs62064389	T	C	0.201026	|| id:ukb-d-20533	TRUE	reported	igd	0.000685463448511411	31.2360456859064
97701419	-0.0171636	6.28927e-07	0.00344498	1	336082	ukb-a-15	rs77594823	G	C	0.0329464	|| id:ukb-a-15	TRUE	reported	igd	7.3852641181351e-05	24.822228835388
22982066	0.00873914	9.52314e-07	0.00178301	1	336082	ukb-a-15	rs12722729	C	T	0.131593	|| id:ukb-a-15	TRUE	reported	igd	7.14748973653603e-05	24.0230005480489
201872264	0.00673191	1.73081e-07	0.0012881	1	336082	ukb-a-15	rs2820315	T	C	0.319178	|| id:ukb-a-15	TRUE	reported	igd	8.12637566738188e-05	27.3133429277906
223506788	-0.00642639	9.86052e-08	0.00120584	1	336082	ukb-a-15	rs825127	G	T	0.469895	|| id:ukb-a-15	TRUE	reported	igd	8.45031367534898e-05	28.4022142763099
62579891	-0.0173084	9.86507e-17	0.00208364	1	336082	ukb-a-15	rs12140153	T	G	0.0967607	|| id:ukb-a-15	TRUE	reported	igd	0.000205274055644709	69.0026690788059
90967306	-0.00740627	3.69981e-09	0.00125589	1	336082	ukb-a-15	rs553314	C	T	0.633536	|| id:ukb-a-15	TRUE	reported	igd	0.000103467912060024	34.7770941984572
33306684	-0.0092942	7.52471e-09	0.00160829	1	336082	ukb-a-15	rs811483	T	C	0.167591	|| id:ukb-a-15	TRUE	reported	igd	9.9358928209208e-05	33.3958667700795
27742603	-0.00801892	8.61787e-11	0.00123565	2	336082	ukb-a-15	rs780093	C	T	0.618676	|| id:ukb-a-15	TRUE	reported	igd	0.00012529713547387	42.1151381962344
198492598	-0.007563	5.27448e-07	0.00150773	2	336082	ukb-a-15	rs1902248	T	C	0.200944	|| id:ukb-a-15	TRUE	reported	igd	7.48623199772162e-05	25.1616121546031
155678837	0.00570962	2.15849e-06	0.00120505	2	336082	ukb-a-15	rs1550798	T	A	0.537642	|| id:ukb-a-15	TRUE	reported	igd	6.67928560493372e-05	22.4492425100847
167177988	0.00587287	2.78003e-06	0.00125314	2	336082	ukb-a-15	rs4459751	G	A	0.637818	|| id:ukb-a-15	TRUE	reported	igd	6.53473462421339e-05	21.9633713730901
19315559	0.0256239	1.32761e-06	0.00529894	2	336082	ukb-a-15	rs116041012	T	C	0.0131391	|| id:ukb-a-15	TRUE	reported	igd	6.95724005350166e-05	23.3835192193734
236792801	-0.0089982	2.20953e-13	0.00122662	2	336082	ukb-a-15	rs13010456	G	A	0.406041	|| id:ukb-a-15	TRUE	reported	igd	0.000160094500643501	53.8131749696425
104325425	-0.0080953	4.15241e-11	0.00122679	2	336082	ukb-a-15	rs13023284	C	T	0.603922	|| id:ukb-a-15	TRUE	reported	igd	0.000129545974767737	43.5434520788853
46663172	-0.00585459	1.43173e-06	0.00121449	2	336082	ukb-a-15	rs7556828	A	G	0.445688	|| id:ukb-a-15	TRUE	reported	igd	6.91400685184278e-05	23.238200918477
126442014	-0.00803127	5.85275e-07	0.00160751	2	336082	ukb-a-15	rs1863682	C	A	0.829961	|| id:ukb-a-15	TRUE	reported	igd	7.42648963906188e-05	24.9608000901917
52075051	-0.0221186	2.4083e-07	0.00428256	2	336082	ukb-a-15	rs1865661	T	A	0.0209164	|| id:ukb-a-15	TRUE	reported	igd	7.93649295114896e-05	26.6750825762698
66913257	-0.00574328	2.0867e-06	0.0012104	3	336082	ukb-a-15	rs6419777	G	A	0.555995	|| id:ukb-a-15	TRUE	reported	igd	6.69865797284143e-05	22.5143578749543
82448567	-0.00614029	5.84588e-07	0.00122896	3	336082	ukb-a-15	rs1992983	C	T	0.401018	|| id:ukb-a-15	TRUE	reported	igd	7.42719386868016e-05	24.9631672166852
85636711	-0.00662673	1.01436e-07	0.00124463	3	336082	ukb-a-15	rs1375567	G	A	0.367514	|| id:ukb-a-15	TRUE	reported	igd	8.43404937732136e-05	28.3475439931593
147106319	-0.00695514	2.0159e-06	0.00146365	3	336082	ukb-a-15	rs2279829	T	C	0.214332	|| id:ukb-a-15	TRUE	reported	igd	6.7183534332927e-05	22.5805592603884
17317244	0.00613599	3.78477e-07	0.00120797	3	336082	ukb-a-15	rs2733486	G	A	0.515166	|| id:ukb-a-15	TRUE	reported	igd	7.67676762727014e-05	25.8020614060267
183996213	-0.00812548	1.36606e-08	0.00143111	3	336082	ukb-a-15	rs843372	T	C	0.769689	|| id:ukb-a-15	TRUE	reported	igd	9.59102692647605e-05	32.2366151169368
99501885	-0.00691022	2.10683e-07	0.00133151	4	336082	ukb-a-15	rs883619	G	A	0.716157	|| id:ukb-a-15	TRUE	reported	igd	8.01336320369618e-05	26.933469331703
10418744	-0.0082795	2.84302e-06	0.0017684	4	336082	ukb-a-15	rs4577571	T	C	0.86568	|| id:ukb-a-15	TRUE	reported	igd	6.521892414128e-05	21.92020563763
92519387	-0.00729813	2.00563e-09	0.00121686	5	336082	ukb-a-15	rs4242242	A	G	0.41895	|| id:ukb-a-15	TRUE	reported	igd	0.000107016372862383	35.9699119611
138487253	-0.00664634	3.18009e-08	0.00120158	5	336082	ukb-a-15	rs10900858	G	A	0.527116	|| id:ukb-a-15	TRUE	reported	igd	9.1027986996469e-05	30.5954709139018
116913898	-0.00558632	3.75128e-06	0.00120791	5	336082	ukb-a-15	rs267101	G	A	0.452188	|| id:ukb-a-15	TRUE	reported	igd	6.3636981992644e-05	21.3884780062775
64020316	0.0148774	1.34583e-06	0.00307832	5	336082	ukb-a-15	rs80170948	G	T	0.0436567	|| id:ukb-a-15	TRUE	reported	igd	6.9494609110666e-05	23.3573714413108
55058998	-0.00907205	2.23661e-10	0.00142994	6	336082	ukb-a-15	rs3122170	A	C	0.767837	|| id:ukb-a-15	TRUE	reported	igd	0.0001197506769732	40.2506275570515
124920871	0.00688219	2.70633e-08	0.0012379	6	336082	ukb-a-15	rs614987	C	A	0.61521	|| id:ukb-a-15	TRUE	reported	igd	9.1959584052162e-05	30.9086193520298
100256218	0.00630212	2.48296e-06	0.00133814	6	336082	ukb-a-15	rs4541755	G	A	0.281556	|| id:ukb-a-15	TRUE	reported	igd	6.59927637366019e-05	22.1803117766718
38152041	-0.00769455	1.01529e-06	0.00157393	6	336082	ukb-a-15	rs56143617	T	C	0.178589	|| id:ukb-a-15	TRUE	reported	igd	7.11081679476896e-05	23.8997325500556
27289776	-0.00719636	2.3855e-08	0.00128931	6	336082	ukb-a-15	rs6923811	C	T	0.321054	|| id:ukb-a-15	TRUE	reported	igd	9.26884352867582e-05	31.1536169111787
148329919	-0.00594969	9.17466e-07	0.00121208	6	336082	ukb-a-15	rs9377093	T	C	0.448799	|| id:ukb-a-15	TRUE	reported	igd	7.16885370216155e-05	24.0948108439638
132948884	0.007258	8.82938e-09	0.00126183	7	336082	ukb-a-15	rs35284403	C	T	0.350137	|| id:ukb-a-15	TRUE	reported	igd	9.84337943542182e-05	33.0848862774577
65479707	0.00923392	1.08803e-06	0.0018941	8	336082	ukb-a-15	rs62519825	C	T	0.113217	|| id:ukb-a-15	TRUE	reported	igd	7.07115640488821e-05	23.7664230064909
131255834	0.0060976	5.04243e-07	0.0012135	8	336082	ukb-a-15	rs2670884	T	C	0.431659	|| id:ukb-a-15	TRUE	reported	igd	7.51208377820522e-05	25.2485078508546
106087862	-0.00701679	6.32951e-09	0.00120813	8	336082	ukb-a-15	rs285793	A	G	0.538181	|| id:ukb-a-15	TRUE	reported	igd	0.000100360029343625	33.7323840448579
81727018	0.0102683	4.7457e-12	0.00148531	9	336082	ukb-a-15	rs13284688	C	T	0.206218	|| id:ukb-a-15	TRUE	reported	igd	0.000142185686553996	47.7925609551584
128180332	-0.0066306	5.22216e-08	0.00121803	9	336082	ukb-a-15	rs13289468	C	A	0.426883	|| id:ukb-a-15	TRUE	reported	igd	8.81670161838401e-05	29.6337835213363
78933522	-0.00845791	7.871e-07	0.0017126	10	336082	ukb-a-15	rs17482756	G	T	0.1432	|| id:ukb-a-15	TRUE	reported	igd	7.256671611315e-05	24.3899918529223
13681715	-0.00599552	7.33382e-07	0.00121063	10	336082	ukb-a-15	rs10906435	T	C	0.560881	|| id:ukb-a-15	TRUE	reported	igd	7.29716057900455e-05	24.5260869818693
1515126	0.00582663	4.36074e-06	0.00126846	10	336082	ukb-a-15	rs2676199	T	C	0.64163	|| id:ukb-a-15	TRUE	reported	igd	6.27781928634078e-05	21.0998196660825
92416402	-0.00752882	4.8708e-09	0.00128661	10	336082	ukb-a-15	rs7476897	A	G	0.320659	|| id:ukb-a-15	TRUE	reported	igd	0.000101875671361121	34.2418640439336
67407190	0.0177434	1.68616e-06	0.00370589	11	336082	ukb-a-15	rs4608079	C	T	0.0277225	|| id:ukb-a-15	TRUE	reported	igd	6.82046152032273e-05	22.9237705844523
117694392	0.00580053	1.50394e-06	0.00120573	11	336082	ukb-a-15	rs4936409	G	A	0.47804	|| id:ukb-a-15	TRUE	reported	igd	6.88588970152895e-05	23.1436917579858
1949187	-0.00729335	6.72775e-07	0.00146772	11	336082	ukb-a-15	rs3781952	T	C	0.212784	|| id:ukb-a-15	TRUE	reported	igd	7.3466698896946e-05	24.6925022419128
133995008	-0.00753789	1.74474e-06	0.00157662	11	336082	ukb-a-15	rs10894778	T	C	0.175912	|| id:ukb-a-15	TRUE	reported	igd	6.80096810224143e-05	22.8582481801805
5999704	0.0108753	2.1327e-07	0.00209645	12	336082	ukb-a-15	rs4764574	G	T	0.0904718	|| id:ukb-a-15	TRUE	reported	igd	8.00632929812309e-05	26.9098259944147
117938380	0.0107093	1.96155e-18	0.00122252	12	336082	ukb-a-15	rs1846644	C	T	0.410582	|| id:ukb-a-15	TRUE	reported	igd	0.000228278925240155	76.7374987484511
60670489	0.00924067	1.5616e-06	0.00192383	13	336082	ukb-a-15	rs66519412	A	G	0.109388	|| id:ukb-a-15	TRUE	reported	igd	6.86433501585813e-05	23.0712408085574
98922590	-0.00704457	4.77386e-07	0.00139904	13	336082	ukb-a-15	rs9556923	G	A	0.250365	|| id:ukb-a-15	TRUE	reported	igd	7.5434618733664e-05	25.3539792317665
54049003	0.00629732	3.3246e-07	0.00123376	13	336082	ukb-a-15	rs7982022	A	G	0.436107	|| id:ukb-a-15	TRUE	reported	igd	7.75124093112395e-05	26.0523899048312
58712638	-0.00670109	3.44961e-06	0.00144354	13	336082	ukb-a-15	rs1348675	A	G	0.23196	|| id:ukb-a-15	TRUE	reported	igd	6.41150754807627e-05	21.549176194633
113503716	-0.00595491	4.69213e-06	0.00130072	13	336082	ukb-a-15	rs9550234	C	G	0.316117	|| id:ukb-a-15	TRUE	reported	igd	6.23606210148466e-05	20.9594645558955
82246713	-0.00651832	2.40287e-07	0.00126196	14	336082	ukb-a-15	rs1952366	G	A	0.651762	|| id:ukb-a-15	TRUE	reported	igd	7.9378054013081e-05	26.6794941590447
29754596	0.00803756	2.19074e-07	0.00155091	14	336082	ukb-a-15	rs28768443	A	G	0.18466	|| id:ukb-a-15	TRUE	reported	igd	7.99089280857946e-05	26.8579387401692
79965456	0.00601915	3.63045e-06	0.00129959	14	336082	ukb-a-15	rs7145128	G	A	0.311604	|| id:ukb-a-15	TRUE	reported	igd	6.38240910350816e-05	21.4513696292383
24627983	0.00744779	1.36691e-06	0.00154203	14	336082	ukb-a-15	rs4982863	C	T	0.202017	|| id:ukb-a-15	TRUE	reported	igd	6.94054865321338e-05	23.3274149643047
83237899	0.00791198	2.68726e-08	0.00142281	15	336082	ukb-a-15	rs17356118	G	A	0.232007	|| id:ukb-a-15	TRUE	reported	igd	9.20007427418967e-05	30.9224545094789
69397557	0.0116169	1.23435e-06	0.00239518	16	336082	ukb-a-15	rs72797157	C	T	0.0678516	|| id:ukb-a-15	TRUE	reported	igd	6.99887986204239e-05	23.5234818205841
12580271	-0.00580812	3.3136e-06	0.00124894	16	336082	ukb-a-15	rs11863513	G	C	0.380304	|| id:ukb-a-15	TRUE	reported	igd	6.43450010920792e-05	21.6264595215875
76640138	0.0239815	2.52511e-06	0.00509575	17	336082	ukb-a-15	rs149990204	T	C	0.0149274	|| id:ukb-a-15	TRUE	reported	igd	6.58965365540488e-05	22.1479674794333
17697099	-0.00666929	4.12154e-06	0.0014482	17	336082	ukb-a-15	rs11078398	A	G	0.274294	|| id:ukb-a-15	TRUE	reported	igd	6.31000146800197e-05	21.2079911582144
44355602	-0.00931582	2.61066e-10	0.00147391	17	336082	ukb-a-15	rs2696532	G	A	0.223014	|| id:ukb-a-15	TRUE	reported	igd	0.000118851146018873	39.9482410482529
49613387	-0.0063273	4.91564e-06	0.00138501	17	336082	ukb-a-15	rs6504732	G	C	0.25901	|| id:ukb-a-15	TRUE	reported	igd	6.20953119430962e-05	20.8702883849034
37304755	0.00608293	2.58958e-06	0.00129396	18	336082	ukb-a-15	rs1513687	A	G	0.315001	|| id:ukb-a-15	TRUE	reported	igd	6.57521753066833e-05	22.0994441635969
44800515	-0.00639182	1.86114e-07	0.00122618	18	336082	ukb-a-15	rs2048522	T	A	0.433999	|| id:ukb-a-15	TRUE	reported	igd	8.08463189815002e-05	27.1730277225695
40540939	-0.00619413	5.11658e-07	0.0012334	21	336082	ukb-a-15	rs73221174	C	T	0.389472	|| id:ukb-a-15	TRUE	reported	igd	7.50369030411814e-05	25.2202948268979
219156979	0.340748	1.83274e-06	0.07142	2	178337	ebi-a-GCST90018696	rs3731860	A	G	0.341518	|| id:ebi-a-GCST90018696	TRUE	reported	igd	0.000127623324325256	22.7626105835776
176410298	-1.06326	4.80939e-06	0.232512	5	178337	ebi-a-GCST90018696	rs353485	T	C	0.973111	|| id:ebi-a-GCST90018696	TRUE	reported	igd	0.000117245404575542	20.9114109918212
31905173	-0.00740562	3.09999e-06	0.00158702	1	91306	ebi-a-GCST006685	rs12751487	T	A	0.269462	|| id:ebi-a-GCST006685	TRUE	reported	igd	0.000238426855075519	21.7745172054733
39938849	0.0282317	4e-06	0.00612067	1	91306	ebi-a-GCST006685	rs114263478	T	C	0.012999	|| id:ebi-a-GCST006685	TRUE	reported	igd	0.000232956927718565	21.27485545338
248823479	0.00779406	4.39997e-06	0.00169804	1	91306	ebi-a-GCST006685	rs2387776	C	T	0.693942	|| id:ebi-a-GCST006685	TRUE	reported	igd	0.00023069179029418	21.0679434226057
207356705	-0.00646976	3.40001e-06	0.00139341	2	91306	ebi-a-GCST006685	rs3845807	T	C	0.529824	|| id:ebi-a-GCST006685	TRUE	reported	igd	0.000236056871734121	21.5580255368812
108182450	-0.00761208	5e-07	0.00151461	3	91306	ebi-a-GCST006685	rs6781801	A	G	0.299649	|| id:ebi-a-GCST006685	TRUE	reported	igd	0.000276557605747304	25.2578008720875
170017860	-0.00703288	1.6e-06	0.00146634	4	91306	ebi-a-GCST006685	rs1471172	A	G	0.657207	|| id:ebi-a-GCST006685	TRUE	reported	igd	0.000251876895107493	23.0031619959157
137820817	-0.0216958	2.99999e-06	0.00464225	4	91306	ebi-a-GCST006685	rs79245886	A	G	0.022867	|| id:ebi-a-GCST006685	TRUE	reported	igd	0.000239161402429335	21.8416163590078
119197771	0.00669607	1.5e-06	0.00139359	5	91306	ebi-a-GCST006685	rs2973993	T	A	0.49306	|| id:ebi-a-GCST006685	TRUE	reported	igd	0.000252790536045203	23.0866231829211
72462946	0.0106376	1.09999e-06	0.0021831	6	91306	ebi-a-GCST006685	rs113012428	A	G	0.115147	|| id:ebi-a-GCST006685	TRUE	reported	igd	0.000259972742407859	23.7427237338085
20538640	-0.00742445	4.39997e-06	0.00161705	6	91306	ebi-a-GCST006685	rs6456355	T	A	0.751858	|| id:ebi-a-GCST006685	TRUE	reported	igd	0.000230824605244966	21.0800755574055
146790860	0.0297055	3.69999e-06	0.00641688	7	91306	ebi-a-GCST006685	rs148948944	A	T	0.012645	|| id:ebi-a-GCST006685	TRUE	reported	igd	0.000234652216349947	21.4297144916168
10901534	-0.00833972	2.1e-06	0.00175827	8	91306	ebi-a-GCST006685	rs73196898	A	C	0.193891	|| id:ebi-a-GCST006685	TRUE	reported	igd	0.000246334644325487	22.4968801264586
1454439	0.024845	2.69998e-06	0.0052972	8	91306	ebi-a-GCST006685	rs73538586	C	T	0.017583	|| id:ebi-a-GCST006685	TRUE	reported	igd	0.000240869229454443	21.9976226765324
18694055	0.0182322	3.69999e-06	0.00394093	11	91306	ebi-a-GCST006685	rs138854460	C	T	0.033713	|| id:ebi-a-GCST006685	TRUE	reported	igd	0.000234357901822485	21.4028297902829
4171188	0.0157532	2.1e-06	0.00332094	11	91306	ebi-a-GCST006685	rs58517549	C	T	0.046425	|| id:ebi-a-GCST006685	TRUE	reported	igd	0.000246382116862891	22.5012166954508
77220243	-0.00854021	3.59998e-06	0.00184385	14	91306	ebi-a-GCST006685	rs60780105	C	T	0.171383	|| id:ebi-a-GCST006685	TRUE	reported	igd	0.000234900845054136	21.4524259498069
70476013	0.0268804	7.39997e-07	0.00543082	15	91306	ebi-a-GCST006685	rs183208795	C	T	0.018824	|| id:ebi-a-GCST006685	TRUE	reported	igd	0.000268240783080287	24.4980278285312
3409057	-0.0264178	6.49995e-07	0.00531066	17	91306	ebi-a-GCST006685	rs9915132	G	T	0.01808	|| id:ebi-a-GCST006685	TRUE	reported	igd	0.000270943849958683	24.7449617718372
20426066	0.0270436	2.30001e-06	0.00571966	19	91306	ebi-a-GCST006685	rs55700403	A	C	0.0148	|| id:ebi-a-GCST006685	TRUE	reported	igd	0.000244783951990009	22.3552261531012
37466058	0.0278418	7.79992e-07	0.00563686	19	91306	ebi-a-GCST006685	rs4006399	C	T	0.016881	|| id:ebi-a-GCST006685	TRUE	reported	igd	0.000267119000207374	24.3955497097821
19158011	-0.0133452	1.09999e-06	0.00273674	20	91306	ebi-a-GCST006685	rs6035251	C	A	0.929202	|| id:ebi-a-GCST006685	TRUE	reported	igd	0.000260357857993786	23.7779046305819
41649864	0.0188782	3.69999e-07	0.0037126	21	91306	ebi-a-GCST006685	rs35718341	G	A	0.036472	|| id:ebi-a-GCST006685	TRUE	reported	igd	0.000283101754366183	25.8556423583619
114106139	-0.0104415	2.80001e-06	0.00222937	2	110188	ebi-a-GCST006686	rs62158211	T	G	0.212361	|| id:ebi-a-GCST006686	TRUE	reported	igd	0.000199040167886171	21.9358060452236
62232874	0.0470569	8.70001e-07	0.00956684	2	110188	ebi-a-GCST006686	rs573615914	T	C	0.011094	|| id:ebi-a-GCST006686	TRUE	reported	igd	0.000219522963598593	24.1936683328473
141382426	0.0375945	1.7e-06	0.00785578	3	110188	ebi-a-GCST006686	rs112287772	C	T	0.01436	|| id:ebi-a-GCST006686	TRUE	reported	igd	0.000207799953022831	22.9014045345601
54592670	-0.00840218	4.90004e-06	0.00183909	6	110188	ebi-a-GCST006686	rs9474974	G	C	0.568633	|| id:ebi-a-GCST006686	TRUE	reported	igd	0.000189391915511421	20.8722906456479
114296102	0.00889474	1.29999e-06	0.0018397	7	110188	ebi-a-GCST006686	rs1456031	C	T	0.554846	|| id:ebi-a-GCST006686	TRUE	reported	igd	0.000212102639872459	23.3756995245648
83518373	-0.0108628	6.59994e-07	0.00218447	9	110188	ebi-a-GCST006686	rs66501154	G	A	0.221888	|| id:ebi-a-GCST006686	TRUE	reported	igd	0.00022436734294962	24.7276881359312
125060948	-0.0110483	1e-06	0.00226025	10	110188	ebi-a-GCST006686	rs10510128	A	G	0.204743	|| id:ebi-a-GCST006686	TRUE	reported	igd	0.000216795117633569	23.8929667101009
64467176	0.00851406	4.09996e-06	0.00184851	10	110188	ebi-a-GCST006686	rs10995281	C	T	0.413666	|| id:ebi-a-GCST006686	TRUE	reported	igd	0.000192491651082299	21.2139685779918
88388231	0.0101025	5.1e-07	0.00201195	11	110188	ebi-a-GCST006686	rs7483691	T	C	0.713705	|| id:ebi-a-GCST006686	TRUE	reported	igd	0.000228765056729994	25.2124742739587
7880845	0.0228825	1.6e-06	0.00476526	11	110188	ebi-a-GCST006686	rs11607779	T	C	0.037659	|| id:ebi-a-GCST006686	TRUE	reported	igd	0.000209222585760814	23.0582241359178
5638368	0.0242705	4.39997e-06	0.00528617	12	110188	ebi-a-GCST006686	rs116988821	A	G	0.030247	|| id:ebi-a-GCST006686	TRUE	reported	igd	0.00019127482687344	21.0798401166456
78078163	0.00853056	3.59998e-06	0.00184007	14	110188	ebi-a-GCST006686	rs8008258	T	C	0.430051	|| id:ebi-a-GCST006686	TRUE	reported	igd	0.000195014719165181	21.4920831184883
67920679	0.0379637	8.79995e-07	0.00772125	15	110188	ebi-a-GCST006686	rs140450540	A	G	0.015901	|| id:ebi-a-GCST006686	TRUE	reported	igd	0.000219347285808006	24.1743026017029
81065920	0.0124144	4.20001e-06	0.00269821	17	110188	ebi-a-GCST006686	rs74500417	C	A	0.511731	|| id:ebi-a-GCST006686	TRUE	reported	igd	0.000192080043917675	21.168597784305
170280848	0.00722434	3.29997e-06	0.00155595	1	407066	ebi-a-GCST009761	rs12032311	G	A	0.125358	|| id:ebi-a-GCST009761	TRUE	reported	igd	5.29562533609326e-05	21.5577259345112
39698433	-0.00552048	4.90004e-07	0.00111011	1	407066	ebi-a-GCST009761	rs75144690	G	T	0.688379	|| id:ebi-a-GCST009761	TRUE	reported	igd	6.07477838627013e-05	24.7297381670758
50822435	0.00722361	1.2e-10	0.00111961	1	407066	ebi-a-GCST009761	rs3862266	A	G	0.305696	|| id:ebi-a-GCST009761	TRUE	reported	igd	0.00010225058578366	41.6267888149803
35043429	0.00577489	8.79995e-08	0.00107908	1	407066	ebi-a-GCST009761	rs12025962	G	A	0.361365	|| id:ebi-a-GCST009761	TRUE	reported	igd	7.03533466187219e-05	28.6403296310412
119469188	0.00673466	5.19996e-07	0.00133481	1	407066	ebi-a-GCST009761	rs10494217	T	G	0.180221	|| id:ebi-a-GCST009761	TRUE	reported	igd	6.25317322346726e-05	25.4560088587045
96878072	0.0107355	3.89996e-09	0.00183022	1	407066	ebi-a-GCST009761	rs12119849	A	G	0.087458	|| id:ebi-a-GCST009761	TRUE	reported	igd	8.45155112627564e-05	34.4061299283241
154976137	0.00625104	3.09999e-06	0.00135311	1	407066	ebi-a-GCST009761	rs61811895	T	G	0.174854	|| id:ebi-a-GCST009761	TRUE	reported	igd	5.24264860754594e-05	21.3420540167185
56098892	0.00489469	2.90001e-06	0.00104468	1	407066	ebi-a-GCST009761	rs11206647	A	G	0.410506	|| id:ebi-a-GCST009761	TRUE	reported	igd	5.39256727922887e-05	21.9523838665896
72904288	-0.0088344	3.2e-07	0.0017323	1	407066	ebi-a-GCST009761	rs12724444	A	G	0.102056	|| id:ebi-a-GCST009761	TRUE	reported	igd	6.38874171934086e-05	26.007929171839
75500597	-0.00505759	1e-06	0.00103455	1	407066	ebi-a-GCST009761	rs4112328	G	A	0.553327	|| id:ebi-a-GCST009761	TRUE	reported	igd	5.87075481196288e-05	23.8991324272356
203510228	-0.00486479	2.80001e-06	0.00103273	1	407066	ebi-a-GCST009761	rs6677511	G	T	0.456903	|| id:ebi-a-GCST009761	TRUE	reported	igd	5.45087353299054e-05	22.1897533737263
228139672	-0.00580677	2.5e-07	0.00113051	1	407066	ebi-a-GCST009761	rs681239	G	A	0.707271	|| id:ebi-a-GCST009761	TRUE	reported	igd	6.48078264352794e-05	26.3826428617901
25482883	0.00482995	3.29997e-06	0.00104598	2	407066	ebi-a-GCST009761	rs7594432	C	T	0.415786	|| id:ebi-a-GCST009761	TRUE	reported	igd	5.23782435769474e-05	21.3224141740098
53730347	0.00495887	2.99999e-06	0.00106095	2	407066	ebi-a-GCST009761	rs1472238	C	T	0.373954	|| id:ebi-a-GCST009761	TRUE	reported	igd	5.3664547963804e-05	21.8460779122339
156996626	0.0106252	1.10002e-12	0.00150449	2	407066	ebi-a-GCST009761	rs61597598	A	G	0.135673	|| id:ebi-a-GCST009761	TRUE	reported	igd	0.000122511703103785	49.8762143322015
103788311	0.00556749	1.5e-07	0.00106048	2	407066	ebi-a-GCST009761	rs10182424	A	T	0.392144	|| id:ebi-a-GCST009761	TRUE	reported	igd	6.77048362453685e-05	27.5620675466545
160758145	-0.00569645	3.69999e-06	0.00121862	2	407066	ebi-a-GCST009761	rs3792199	T	C	0.232389	|| id:ebi-a-GCST009761	TRUE	reported	igd	5.36764561425747e-05	21.8509258234827
417167	0.0125192	2.1e-07	0.00239336	2	407066	ebi-a-GCST009761	rs62106258	C	T	0.048387	|| id:ebi-a-GCST009761	TRUE	reported	igd	6.72114210907406e-05	27.3611888992699
146166491	-0.0133446	9.49992e-07	0.00273091	2	407066	ebi-a-GCST009761	rs76906549	T	G	0.03733	|| id:ebi-a-GCST009761	TRUE	reported	igd	5.86551353762222e-05	23.8777945820602
200308530	0.00532817	2.99999e-06	0.0011248	2	407066	ebi-a-GCST009761	rs7588300	A	G	0.705436	|| id:ebi-a-GCST009761	TRUE	reported	igd	5.51209585707375e-05	22.438994738538
50813933	0.00510158	6.80002e-07	0.00102905	2	407066	ebi-a-GCST009761	rs4971683	C	G	0.464302	|| id:ebi-a-GCST009761	TRUE	reported	igd	6.0373367218489e-05	24.5773081682783
114077218	0.00617204	6.4e-07	0.00123391	2	407066	ebi-a-GCST009761	rs62158166	C	G	0.225223	|| id:ebi-a-GCST009761	TRUE	reported	igd	6.14609082133949e-05	25.0200608966436
72506035	-0.00589795	3.09999e-07	0.00114984	2	407066	ebi-a-GCST009761	rs11694921	G	A	0.275541	|| id:ebi-a-GCST009761	TRUE	reported	igd	6.46300435871263e-05	26.3102644962912
172931559	-0.00528894	4.09996e-06	0.00115278	2	407066	ebi-a-GCST009761	rs788163	C	A	0.275746	|| id:ebi-a-GCST009761	TRUE	reported	igd	5.17079270555521e-05	21.0495240461952
35666467	0.00525661	4.90004e-06	0.0011573	3	407066	ebi-a-GCST009761	rs9865994	G	A	0.726837	|| id:ebi-a-GCST009761	TRUE	reported	igd	5.06795520447426e-05	20.6308667366256
147026690	0.00606377	4.20001e-07	0.00119385	3	407066	ebi-a-GCST009761	rs58177617	C	T	0.248432	|| id:ebi-a-GCST009761	TRUE	reported	igd	6.33714377288303e-05	25.7978657754931
100550650	-0.00513344	1.6e-06	0.00105599	3	407066	ebi-a-GCST009761	rs9840549	A	G	0.389323	|| id:ebi-a-GCST009761	TRUE	reported	igd	5.80506822332272e-05	23.63171474975
55696202	-0.00631288	6.4e-08	0.00118735	3	407066	ebi-a-GCST009761	rs2702139	C	T	0.749479	|| id:ebi-a-GCST009761	TRUE	reported	igd	6.94388575967606e-05	28.2680220279239
61806936	0.00554518	4.70002e-06	0.00120569	3	407066	ebi-a-GCST009761	rs662011	C	T	0.239167	|| id:ebi-a-GCST009761	TRUE	reported	igd	5.19604115521814e-05	21.1523120509166
64305763	0.00657548	1.09999e-08	0.00115409	3	407066	ebi-a-GCST009761	rs853241	T	C	0.272458	|| id:ebi-a-GCST009761	TRUE	reported	igd	7.97399767578085e-05	32.4618624070944
77615539	-0.00577816	1.5e-08	0.00103426	3	407066	ebi-a-GCST009761	rs1374895	T	C	0.545481	|| id:ebi-a-GCST009761	TRUE	reported	igd	7.66693076886281e-05	31.2117080450113
89447021	-0.00516837	1.29999e-06	0.00108098	3	407066	ebi-a-GCST009761	rs67707172	A	C	0.374164	|| id:ebi-a-GCST009761	TRUE	reported	igd	5.61542535237406e-05	22.8596587234594
102709308	-0.0049317	1.40001e-06	0.00103298	4	407066	ebi-a-GCST009761	rs11097755	C	T	0.443245	|| id:ebi-a-GCST009761	TRUE	reported	igd	5.59912711551691e-05	22.7933070277421
78385726	-0.00859309	2.90001e-06	0.00185239	4	407066	ebi-a-GCST009761	rs1807151	A	C	0.083915	|| id:ebi-a-GCST009761	TRUE	reported	igd	5.28623026881903e-05	21.5194779506226
7679620	0.00661134	1.5e-06	0.00138537	4	407066	ebi-a-GCST009761	rs35354755	T	C	0.168393	|| id:ebi-a-GCST009761	TRUE	reported	igd	5.59446163339013e-05	22.7743134035688
42539270	0.00619234	2.19999e-07	0.00120241	4	407066	ebi-a-GCST009761	rs6855873	T	C	0.24076	|| id:ebi-a-GCST009761	TRUE	reported	igd	6.5149532598368e-05	26.5217572177085
182179788	-0.00544493	1.09999e-06	0.00111741	4	407066	ebi-a-GCST009761	rs17070889	A	G	0.308013	|| id:ebi-a-GCST009761	TRUE	reported	igd	5.83269588313696e-05	23.7441900961309
706555	0.00748031	3.50002e-08	0.00135391	5	407066	ebi-a-GCST009761	rs62330353	G	A	0.204743	|| id:ebi-a-GCST009761	TRUE	reported	igd	7.49828952093449e-05	30.5251261178297
90052289	-0.00502444	2.19999e-06	0.00106936	5	407066	ebi-a-GCST009761	rs10062026	A	G	0.361296	|| id:ebi-a-GCST009761	TRUE	reported	igd	5.42299340998654e-05	22.0762510880693
159614524	0.00501339	4.09996e-06	0.00109766	5	407066	ebi-a-GCST009761	rs11750679	T	C	0.326522	|| id:ebi-a-GCST009761	TRUE	reported	igd	5.1243669224804e-05	20.8605219390117
179401490	-0.0070149	2.69998e-07	0.00138268	5	407066	ebi-a-GCST009761	rs11739898	T	C	0.172622	|| id:ebi-a-GCST009761	TRUE	reported	igd	6.32276902266876e-05	25.7393439337012
75003678	-0.00501433	1.6e-06	0.00105263	5	407066	ebi-a-GCST009761	rs2307111	C	T	0.39334	|| id:ebi-a-GCST009761	TRUE	reported	igd	5.57423531897678e-05	22.691970162655
101714634	-0.0116845	1.09999e-06	0.00241091	5	407066	ebi-a-GCST009761	rs114546213	A	G	0.048932	|| id:ebi-a-GCST009761	TRUE	reported	igd	5.76990125014673e-05	23.4885460908118
134452597	-0.00724154	4.49987e-11	0.00109614	5	407066	ebi-a-GCST009761	rs4976269	A	G	0.328798	|| id:ebi-a-GCST009761	TRUE	reported	igd	0.000107205835166142	43.6443150113115
166404641	-0.0127566	4.30002e-06	0.00277071	5	407066	ebi-a-GCST009761	rs71603813	A	G	0.036205	|| id:ebi-a-GCST009761	TRUE	reported	igd	5.20715237904618e-05	21.19754654879
157394376	-0.023113	1.29999e-07	0.00437573	5	407066	ebi-a-GCST009761	rs186760664	T	C	0.015103	|| id:ebi-a-GCST009761	TRUE	reported	igd	6.85357248498553e-05	27.9003384702021
19424902	-0.0211898	5e-07	0.00425344	5	407066	ebi-a-GCST009761	rs139169191	A	G	0.015654	|| id:ebi-a-GCST009761	TRUE	reported	igd	6.09651695755209e-05	24.8182388362291
100827834	0.00638372	1.89998e-07	0.00122673	6	407066	ebi-a-GCST009761	rs17060460	G	A	0.226669	|| id:ebi-a-GCST009761	TRUE	reported	igd	6.65205708278461e-05	27.0799310159355
73737716	0.00667393	8.30004e-07	0.00137823	6	407066	ebi-a-GCST009761	rs9446824	G	A	0.168479	|| id:ebi-a-GCST009761	TRUE	reported	igd	5.760100359249e-05	23.4486455918923
155118812	0.00488558	2.19999e-06	0.00104028	6	407066	ebi-a-GCST009761	rs9479958	G	A	0.471814	|| id:ebi-a-GCST009761	TRUE	reported	igd	5.41805487913847e-05	22.0561459273068
62527825	-0.00598841	3.59998e-07	0.00117448	6	407066	ebi-a-GCST009761	rs1615528	C	T	0.257083	|| id:ebi-a-GCST009761	TRUE	reported	igd	6.38615179547127e-05	25.9973851771974
133841949	-0.00997527	2.69998e-07	0.0019365	6	407066	ebi-a-GCST009761	rs11154732	A	C	0.076709	|| id:ebi-a-GCST009761	TRUE	reported	igd	6.51810238671357e-05	26.5345778504039
33138677	0.00551075	1.79999e-06	0.0011645	6	407066	ebi-a-GCST009761	rs1799911	A	G	0.265759	|| id:ebi-a-GCST009761	TRUE	reported	igd	5.50115284201382e-05	22.3944447574494
16631209	-0.00535117	2.19999e-06	0.00113053	6	407066	ebi-a-GCST009761	rs17667167	T	G	0.293685	|| id:ebi-a-GCST009761	TRUE	reported	igd	5.50357110220661e-05	22.4042897075003
84307328	0.00540759	2.5e-07	0.00104748	6	407066	ebi-a-GCST009761	rs2207944	C	T	0.454512	|| id:ebi-a-GCST009761	TRUE	reported	igd	6.54670498760838e-05	26.6510239546727
7743663	-0.00539688	4.39997e-06	0.00116966	6	407066	ebi-a-GCST009761	rs9505270	A	G	0.26094	|| id:ebi-a-GCST009761	TRUE	reported	igd	5.22972321432516e-05	21.2894338836266
127382155	0.0058253	7.00003e-08	0.00108447	7	407066	ebi-a-GCST009761	rs17151229	C	G	0.341177	|| id:ebi-a-GCST009761	TRUE	reported	igd	7.08770927318536e-05	28.8535579321005
14714441	-0.0194481	1.7e-06	0.00408391	7	407066	ebi-a-GCST009761	rs117427771	G	C	0.016819	|| id:ebi-a-GCST009761	TRUE	reported	igd	5.57074153208134e-05	22.6777466288016
31833305	-0.0207362	2.5e-06	0.00434275	7	407066	ebi-a-GCST009761	rs182614146	T	A	0.016674	|| id:ebi-a-GCST009761	TRUE	reported	igd	5.60066419910083e-05	22.7995646424823
84709693	0.00499271	1.40001e-06	0.00103968	7	407066	ebi-a-GCST009761	rs9642200	T	A	0.510526	|| id:ebi-a-GCST009761	TRUE	reported	igd	5.66479072503885e-05	23.0606300534045
152263217	0.00652919	4.09996e-06	0.00140841	7	407066	ebi-a-GCST009761	rs59076204	A	G	0.158061	|| id:ebi-a-GCST009761	TRUE	reported	igd	5.2792551936383e-05	21.4910819304908
15283595	-0.00559254	7.00003e-07	0.00112945	7	407066	ebi-a-GCST009761	rs28477564	A	G	0.704927	|| id:ebi-a-GCST009761	TRUE	reported	igd	6.02272719334778e-05	24.5178308643959
19612305	-0.00489393	3.69999e-06	0.00106472	7	407066	ebi-a-GCST009761	rs2192476	T	C	0.627526	|| id:ebi-a-GCST009761	TRUE	reported	igd	5.18987995665305e-05	21.1272294245955
107040066	0.0123709	2e-06	0.00261359	7	407066	ebi-a-GCST009761	rs62482509	C	T	0.042181	|| id:ebi-a-GCST009761	TRUE	reported	igd	5.50349962619105e-05	22.4039987223443
109121945	0.00558171	2.30001e-06	0.00118049	8	407066	ebi-a-GCST009761	rs13263941	C	T	0.254514	|| id:ebi-a-GCST009761	TRUE	reported	igd	5.49188243055199e-05	22.3567041010067
12899932	-0.00545874	3.09999e-07	0.00106258	8	407066	ebi-a-GCST009761	rs613566	G	C	0.402201	|| id:ebi-a-GCST009761	TRUE	reported	igd	6.48288859669685e-05	26.3912165504263
59810378	0.00531745	3.40001e-07	0.00103433	8	407066	ebi-a-GCST009761	rs7004274	A	T	0.481381	|| id:ebi-a-GCST009761	TRUE	reported	igd	6.49225487623184e-05	26.4293482500349
13542847	0.00605059	4.79999e-07	0.00121326	8	407066	ebi-a-GCST009761	rs62494804	G	A	0.236102	|| id:ebi-a-GCST009761	TRUE	reported	igd	6.1093685977649e-05	24.8705596229654
144905741	-0.00546648	1.89998e-07	0.00104294	8	407066	ebi-a-GCST009761	rs55930529	T	C	0.570809	|| id:ebi-a-GCST009761	TRUE	reported	igd	6.74842987985121e-05	27.4722825538421
78215352	0.0071659	2.39999e-10	0.00113633	8	407066	ebi-a-GCST009761	rs7829639	G	A	0.710358	|| id:ebi-a-GCST009761	TRUE	reported	igd	9.76844163482353e-05	39.7676939403501
71474355	0.00671927	1.5e-10	0.00104985	8	407066	ebi-a-GCST009761	rs13251292	G	A	0.411175	|| id:ebi-a-GCST009761	TRUE	reported	igd	0.000100619267172338	40.962602999336
16744269	-0.00722829	2.59998e-08	0.00129035	9	407066	ebi-a-GCST009761	rs4961747	A	G	0.198335	|| id:ebi-a-GCST009761	TRUE	reported	igd	7.70828522976972e-05	31.3800730532461
7325093	0.00485011	3.09999e-06	0.00103726	9	407066	ebi-a-GCST009761	rs2148348	C	T	0.456753	|| id:ebi-a-GCST009761	TRUE	reported	igd	5.37080965058813e-05	21.8638068595188
128313867	-0.00568181	6.80002e-08	0.00106519	9	407066	ebi-a-GCST009761	rs35237975	G	A	0.367214	|| id:ebi-a-GCST009761	TRUE	reported	igd	6.98914528196035e-05	28.4522829219485
97517432	0.00574278	3.59998e-08	0.00104459	9	407066	ebi-a-GCST009761	rs183066	T	C	0.592808	|| id:ebi-a-GCST009761	TRUE	reported	igd	7.4243007501492e-05	30.223899518786
33837977	-0.0103528	1.5e-07	0.00195942	9	407066	ebi-a-GCST009761	rs62555905	A	G	0.074981	|| id:ebi-a-GCST009761	TRUE	reported	igd	6.85750231242842e-05	27.9163375765585
137867727	0.00548489	3.09999e-07	0.00107383	9	407066	ebi-a-GCST009761	rs10776920	T	C	0.367266	|| id:ebi-a-GCST009761	TRUE	reported	igd	6.40873206926415e-05	26.089313104605
96364542	0.00946134	4.09996e-06	0.00205549	9	407066	ebi-a-GCST009761	rs532502857	C	T	0.070657	|| id:ebi-a-GCST009761	TRUE	reported	igd	5.20459726102682e-05	21.1871445001686
103232024	0.00558254	2.80001e-07	0.00109811	10	407066	ebi-a-GCST009761	rs527746492	C	T	0.632959	|| id:ebi-a-GCST009761	TRUE	reported	igd	6.3486237856678e-05	25.8446027034853
9063776	0.00938416	9.70063e-13	0.00131613	10	407066	ebi-a-GCST009761	rs725861	G	A	0.188023	|| id:ebi-a-GCST009761	TRUE	reported	igd	0.000124874615849246	50.8383090403695
71339737	-0.00488895	1.89998e-06	0.00103646	10	407066	ebi-a-GCST009761	rs2812545	A	G	0.526888	|| id:ebi-a-GCST009761	TRUE	reported	igd	5.46559606717631e-05	22.2496900530751
10452994	-0.0255078	1e-07	0.00480563	10	407066	ebi-a-GCST009761	rs541482519	T	G	0.012436	|| id:ebi-a-GCST009761	TRUE	reported	igd	6.92070693779949e-05	28.1736563054707
33813977	0.00564081	9.29994e-08	0.00106205	10	407066	ebi-a-GCST009761	rs2123360	G	T	0.373976	|| id:ebi-a-GCST009761	TRUE	reported	igd	6.92943925119064e-05	28.2092073333521
131987481	-0.00491063	2.69998e-06	0.0010513	10	407066	ebi-a-GCST009761	rs11017124	C	T	0.443309	|| id:ebi-a-GCST009761	TRUE	reported	igd	5.35960754461958e-05	21.8182022254428
48820561	-0.0215627	1.79999e-07	0.00412849	11	407066	ebi-a-GCST009761	rs556477508	G	T	0.017238	|| id:ebi-a-GCST009761	TRUE	reported	igd	6.7008496757987e-05	27.2785746205722
92603297	0.0053027	6.90001e-07	0.00106385	11	407066	ebi-a-GCST009761	rs10830952	C	G	0.37224	|| id:ebi-a-GCST009761	TRUE	reported	igd	6.10298052432573e-05	24.8445528997661
28389701	-0.00584562	2.30001e-08	0.00104254	11	407066	ebi-a-GCST009761	rs10835317	G	A	0.514587	|| id:ebi-a-GCST009761	TRUE	reported	igd	7.72284530770221e-05	31.4393510357912
88765779	-0.00616709	2.80001e-09	0.00103336	11	407066	ebi-a-GCST009761	rs11018434	A	G	0.48257	|| id:ebi-a-GCST009761	TRUE	reported	igd	8.74892013871599e-05	35.6168203606322
57653582	0.00530615	3.40001e-06	0.00113857	12	407066	ebi-a-GCST009761	rs7966846	C	A	0.286924	|| id:ebi-a-GCST009761	TRUE	reported	igd	5.335210659638e-05	21.7188806675854
65791463	0.009207	4.90004e-18	0.00106846	12	407066	ebi-a-GCST009761	rs10878269	T	C	0.364298	|| id:ebi-a-GCST009761	TRUE	reported	igd	0.000182379368198668	74.2536174642623
110238481	0.0117892	3.40001e-06	0.00252811	12	407066	ebi-a-GCST009761	rs1344554	A	G	0.043696	|| id:ebi-a-GCST009761	TRUE	reported	igd	5.34181334072907e-05	21.7457606752502
24022160	0.00562151	4.79999e-06	0.00124079	12	407066	ebi-a-GCST009761	rs10505911	A	C	0.21903	|| id:ebi-a-GCST009761	TRUE	reported	igd	5.04223029512748e-05	20.5261393037721
33781709	0.00582828	2.1e-08	0.00104632	12	407066	ebi-a-GCST009761	rs10844664	G	C	0.412282	|| id:ebi-a-GCST009761	TRUE	reported	igd	7.62173474863712e-05	31.0277031864277
130613928	0.00812529	3.50002e-06	0.00177946	12	407066	ebi-a-GCST009761	rs12316845	A	G	0.093551	|| id:ebi-a-GCST009761	TRUE	reported	igd	5.12170083386178e-05	20.8496681399781
111299974	0.00575315	2.30001e-06	0.00121762	12	407066	ebi-a-GCST009761	rs7303049	A	G	0.699921	|| id:ebi-a-GCST009761	TRUE	reported	igd	5.48402216857353e-05	22.3247042920146
21239941	0.00550465	9.90011e-07	0.00113161	13	407066	ebi-a-GCST009761	rs7983020	T	C	0.709373	|| id:ebi-a-GCST009761	TRUE	reported	igd	5.81267168335581e-05	23.6626692944131
58719899	0.00584851	1e-07	0.0011074	13	407066	ebi-a-GCST009761	rs9563578	T	C	0.327118	|| id:ebi-a-GCST009761	TRUE	reported	igd	6.8515187229326e-05	27.8919771983583
60016002	0.00515742	6.29999e-07	0.00103824	13	407066	ebi-a-GCST009761	rs9527990	A	G	0.569807	|| id:ebi-a-GCST009761	TRUE	reported	igd	6.06147518341421e-05	24.6755790447134
111559742	-0.00591299	3.79997e-08	0.0010814	13	407066	ebi-a-GCST009761	rs9521988	A	G	0.342029	|| id:ebi-a-GCST009761	TRUE	reported	igd	7.34420569967819e-05	29.8978132462425
25310761	-0.00796305	4.09996e-06	0.00173743	13	407066	ebi-a-GCST009761	rs61948120	A	G	0.096578	|| id:ebi-a-GCST009761	TRUE	reported	igd	5.16008686767013e-05	21.0059399317606
80951978	0.00480625	4e-06	0.00105076	13	407066	ebi-a-GCST009761	rs1215919	T	C	0.572901	|| id:ebi-a-GCST009761	TRUE	reported	igd	5.13947194778017e-05	20.9220153706227
40745860	-0.00697952	9.70063e-12	0.00103374	13	407066	ebi-a-GCST009761	rs12429765	G	A	0.491938	|| id:ebi-a-GCST009761	TRUE	reported	igd	0.000111973436632423	45.5854593698867
51340315	0.00892623	7.89951e-18	0.00103411	13	407066	ebi-a-GCST009761	rs592333	G	A	0.443923	|| id:ebi-a-GCST009761	TRUE	reported	igd	0.000183003061918051	74.507593514359
99750520	-0.00731211	3.10027e-12	0.00105128	14	407066	ebi-a-GCST009761	rs2664303	T	C	0.423356	|| id:ebi-a-GCST009761	TRUE	reported	igd	0.000118831666292669	48.3778422273625
37385687	-0.00527282	2.99999e-06	0.00113548	14	407066	ebi-a-GCST009761	rs712398	T	C	0.713	|| id:ebi-a-GCST009761	TRUE	reported	igd	5.29711105812161e-05	21.5637744147112
73371205	-0.00701316	8.50002e-08	0.00131744	14	407066	ebi-a-GCST009761	rs2052220	T	C	0.813235	|| id:ebi-a-GCST009761	TRUE	reported	igd	6.96098570211465e-05	28.3376394174841
29683737	0.00545627	1.2e-06	0.00111905	14	407066	ebi-a-GCST009761	rs743122	C	T	0.301434	|| id:ebi-a-GCST009761	TRUE	reported	igd	5.83986126920427e-05	23.7733612081873
50847492	-0.00484784	4.20001e-06	0.00104815	14	407066	ebi-a-GCST009761	rs7142232	T	C	0.404475	|| id:ebi-a-GCST009761	TRUE	reported	igd	5.25487060301511e-05	21.3918105834232
102146993	0.00733467	1.40001e-06	0.00153223	15	407066	ebi-a-GCST009761	rs28667168	C	T	0.138652	|| id:ebi-a-GCST009761	TRUE	reported	igd	5.62890551705986e-05	22.9145377916465
75953903	0.00505745	1e-06	0.00103449	15	407066	ebi-a-GCST009761	rs12917507	G	T	0.564329	|| id:ebi-a-GCST009761	TRUE	reported	igd	5.8711107616955e-05	23.9005815406031
95404298	-0.00558441	1.5e-06	0.00116143	15	407066	ebi-a-GCST009761	rs62016897	G	A	0.275022	|| id:ebi-a-GCST009761	TRUE	reported	igd	5.67909349256927e-05	23.1188580761567
31054607	0.00507729	1.79999e-06	0.0010619	16	407066	ebi-a-GCST009761	rs1108431	T	C	0.373214	|| id:ebi-a-GCST009761	TRUE	reported	igd	5.61574628761529e-05	22.8609652820274
60624982	0.00578962	2.19999e-06	0.00122473	16	407066	ebi-a-GCST009761	rs11865126	C	T	0.227722	|| id:ebi-a-GCST009761	TRUE	reported	igd	5.48947405436816e-05	22.3468993919173
1602323	0.00776033	1.40001e-06	0.00160315	16	407066	ebi-a-GCST009761	rs2281233	C	T	0.11633	|| id:ebi-a-GCST009761	TRUE	reported	igd	5.75601917436335e-05	23.4320306441073
73922733	-0.00617426	4e-07	0.00122601	16	407066	ebi-a-GCST009761	rs62041533	G	A	0.226293	|| id:ebi-a-GCST009761	TRUE	reported	igd	6.23002680711983e-05	25.3617763676007
88991500	0.00476975	4.49997e-06	0.00104606	16	407066	ebi-a-GCST009761	rs533679	G	A	0.409109	|| id:ebi-a-GCST009761	TRUE	reported	igd	5.10729603124877e-05	20.7910253758564
87482330	0.00543767	1.29999e-06	0.0011274	16	407066	ebi-a-GCST009761	rs7200800	T	C	0.708291	|| id:ebi-a-GCST009761	TRUE	reported	igd	5.71452301558823e-05	23.2630953431116
6963956	-0.00597435	5.1e-07	0.00118134	16	407066	ebi-a-GCST009761	rs77986938	C	T	0.268889	|| id:ebi-a-GCST009761	TRUE	reported	igd	6.28259969717205e-05	25.5758084569611
67930613	0.00647091	6.90001e-10	0.00104279	17	407066	ebi-a-GCST009761	rs180110	A	G	0.590355	|| id:ebi-a-GCST009761	TRUE	reported	igd	9.45869220460072e-05	38.5065730539596
44369420	0.00858393	3.19963e-11	0.00129353	17	407066	ebi-a-GCST009761	rs7209589	G	A	0.773474	|| id:ebi-a-GCST009761	TRUE	reported	igd	0.000108170170423399	44.0369457371559
54776955	0.00616685	2.19999e-09	0.00103251	17	407066	ebi-a-GCST009761	rs227727	T	A	0.457913	|| id:ebi-a-GCST009761	TRUE	reported	igd	8.7626476685503e-05	35.6727099793969
70011419	0.00705999	8.19993e-08	0.00131338	17	407066	ebi-a-GCST009761	rs12150290	C	A	0.191113	|| id:ebi-a-GCST009761	TRUE	reported	igd	7.09793009655811e-05	28.8951691271592
54534634	0.0054031	2.90001e-06	0.00114539	17	407066	ebi-a-GCST009761	rs10852985	A	G	0.720906	|| id:ebi-a-GCST009761	TRUE	reported	igd	5.46626480681571e-05	22.2524125490121
46648744	-0.00709139	5.19996e-08	0.00130561	17	407066	ebi-a-GCST009761	rs34490194	T	C	0.19288	|| id:ebi-a-GCST009761	TRUE	reported	igd	7.24668698775425e-05	29.500791749869
7445372	0.00665321	8.79995e-10	0.00108626	17	407066	ebi-a-GCST009761	rs9912001	T	C	0.338264	|| id:ebi-a-GCST009761	TRUE	reported	igd	9.21488748690168e-05	37.5139464676403
1966457	-0.00502322	1.09999e-06	0.00102946	17	407066	ebi-a-GCST009761	rs1048483	T	C	0.487619	|| id:ebi-a-GCST009761	TRUE	reported	igd	5.84864436675188e-05	23.8091182157262
60960310	0.0153561	1e-07	0.00285901	18	407066	ebi-a-GCST009761	rs4987719	T	C	0.033444	|| id:ebi-a-GCST009761	TRUE	reported	igd	7.08655084032481e-05	28.8488417004937
53465748	0.00542732	7.79992e-07	0.00109402	18	407066	ebi-a-GCST009761	rs12455977	A	G	0.33128	|| id:ebi-a-GCST009761	TRUE	reported	igd	6.04545856614862e-05	24.6103732676261
57972785	-0.00590709	2.39999e-07	0.00114332	18	407066	ebi-a-GCST009761	rs145079478	A	G	0.281591	|| id:ebi-a-GCST009761	TRUE	reported	igd	6.5571975233826e-05	26.6937408878985
32183171	-0.0112783	7.70016e-11	0.00175377	19	407066	ebi-a-GCST009761	rs8108822	T	C	0.095064	|| id:ebi-a-GCST009761	TRUE	reported	igd	0.000101585813199188	41.3561286600748
5552783	-0.00767753	2.1e-06	0.00162984	19	407066	ebi-a-GCST009761	rs639858	A	T	0.115018	|| id:ebi-a-GCST009761	TRUE	reported	igd	5.45085459176034e-05	22.1896762623907
2168834	0.00836718	7.00003e-08	0.00155192	19	407066	ebi-a-GCST009761	rs7249577	T	C	0.125612	|| id:ebi-a-GCST009761	TRUE	reported	igd	7.14041942085958e-05	29.0681524993342
6420731	0.00766575	6.4e-09	0.00131697	20	407066	ebi-a-GCST009761	rs6117259	C	T	0.186787	|| id:ebi-a-GCST009761	TRUE	reported	igd	8.32255288919205e-05	33.8809364517163
21237133	-0.00642754	3.50002e-06	0.00139512	20	407066	ebi-a-GCST009761	rs73128919	G	A	0.164861	|| id:ebi-a-GCST009761	TRUE	reported	igd	5.21409538757922e-05	21.225811982579
39174140	-0.00543186	1.2e-06	0.00112345	20	407066	ebi-a-GCST009761	rs1883715	T	C	0.315889	|| id:ebi-a-GCST009761	TRUE	reported	igd	5.74248499582504e-05	23.3769315401914
31264465	0.00573689	4.20001e-06	0.00123761	20	407066	ebi-a-GCST009761	rs6057619	C	T	0.775554	|| id:ebi-a-GCST009761	TRUE	reported	igd	5.27834377326342e-05	21.4873714745313
55347828	0.00652328	3.79997e-08	0.00118614	20	407066	ebi-a-GCST009761	rs6099273	T	C	0.252159	|| id:ebi-a-GCST009761	TRUE	reported	igd	7.42955906782128e-05	30.2453074168158
27093473	0.0141342	7.79992e-07	0.00283697	21	407066	ebi-a-GCST009761	rs141479213	T	C	0.034902	|| id:ebi-a-GCST009761	TRUE	reported	igd	6.09735760940187e-05	24.8216612445863
21356029	-0.00606499	2.5e-07	0.00117395	22	407066	ebi-a-GCST009761	rs2075269	C	T	0.259243	|| id:ebi-a-GCST009761	TRUE	reported	igd	6.55643368863095e-05	26.6906311838233
40850066	0.008864	6.90001e-07	0.00177222	22	407066	ebi-a-GCST009761	rs6001920	C	T	0.09281	|| id:ebi-a-GCST009761	TRUE	reported	igd	6.1451531300959e-05	25.0162434239594
45608977	-0.00761389	5e-07	0.00151649	22	407066	ebi-a-GCST009761	rs13055864	A	G	0.132163	|| id:ebi-a-GCST009761	TRUE	reported	igd	6.19216288443089e-05	25.2076268211918
61756434	0.00942044	4.92244e-06	0.0020622	1	336965	ukb-a-13	rs2782549	T	G	0.767462	|| id:ukb-a-13	TRUE	reported	igd	6.19254430071332e-05	20.8678753044355
107190407	0.00901511	2.37514e-06	0.00191053	1	336965	ukb-a-13	rs12049261	C	G	0.29352	|| id:ukb-a-13	TRUE	reported	igd	6.60725164446364e-05	22.2654644940029
161056215	0.0269972	3.03732e-06	0.00578301	1	336965	ukb-a-13	rs114871329	A	G	0.0236997	|| id:ukb-a-13	TRUE	reported	igd	6.46720577717879e-05	21.7935000334482
201793440	0.0109014	4.82114e-10	0.00175123	1	336965	ukb-a-13	rs2644128	G	C	0.5511	|| id:ukb-a-13	TRUE	reported	igd	0.000114985595697278	38.750347014677
17980433	-0.00872787	4.48828e-06	0.00190255	1	336965	ukb-a-13	rs12563842	C	T	0.29982	|| id:ukb-a-13	TRUE	reported	igd	6.24500029655221e-05	21.0446545880126
1680219	-0.00837232	2.05367e-06	0.00176328	1	336965	ukb-a-13	rs1014988	A	G	0.510215	|| id:ukb-a-13	TRUE	reported	igd	6.69014030294246e-05	22.5448057481396
22368342	0.00887967	6.00717e-07	0.00177911	1	336965	ukb-a-13	rs2501279	T	C	0.602911	|| id:ukb-a-13	TRUE	reported	igd	7.39215648835685e-05	24.9106737038444
87738947	0.0101714	3.59087e-08	0.00184599	1	336965	ukb-a-13	rs11804386	A	G	0.333176	|| id:ukb-a-13	TRUE	reported	igd	9.009047110358e-05	30.359890551318
72959039	-0.00952104	2.23506e-06	0.00201248	1	336965	ukb-a-13	rs61771799	A	G	0.249651	|| id:ukb-a-13	TRUE	reported	igd	6.64189481021538e-05	22.3822146124968
57842729	-0.00985431	2.65772e-08	0.00177148	1	336965	ukb-a-13	rs6690017	G	T	0.408391	|| id:ukb-a-13	TRUE	reported	igd	9.18237995750047e-05	30.9440643777578
24291445	0.0111687	2.36685e-07	0.00216112	2	336965	ukb-a-13	rs72783611	T	C	0.203543	|| id:ukb-a-13	TRUE	reported	igd	7.92552920967728e-05	26.7082177584047
3127643	-0.00801676	4.66842e-06	0.00175068	2	336965	ukb-a-13	rs7559077	G	T	0.516588	|| id:ukb-a-13	TRUE	reported	igd	6.22260745106737e-05	20.9691895756931
147484316	-0.00912509	4.8022e-07	0.00181264	2	336965	ukb-a-13	rs55683518	G	T	0.368594	|| id:ukb-a-13	TRUE	reported	igd	7.52027529445148e-05	25.3424510625288
230944033	0.0114617	3.00822e-06	0.00245414	2	336965	ukb-a-13	rs58380455	T	C	0.156341	|| id:ukb-a-13	TRUE	reported	igd	6.4727152313011e-05	21.8120672578488
58866584	0.0109301	6.21269e-10	0.00176715	2	336965	ukb-a-13	rs7572387	C	A	0.429282	|| id:ukb-a-13	TRUE	reported	igd	0.000113518682881665	38.2559387036286
145299297	0.0108831	7.48083e-09	0.00188291	2	336965	ukb-a-13	rs6744461	C	A	0.680005	|| id:ukb-a-13	TRUE	reported	igd	9.91330040147267e-05	33.4074662142967
66750564	0.0477769	1.15985e-34	0.00389018	2	336965	ukb-a-13	rs113851554	T	G	0.0566594	|| id:ukb-a-13	TRUE	reported	igd	0.000447422057554234	150.832164416996
48169285	-0.0090278	3.03858e-06	0.00193386	2	336965	ukb-a-13	rs56755523	G	A	0.28626	|| id:ukb-a-13	TRUE	reported	igd	6.46697105370217e-05	21.7927089998693
200642377	0.00926959	2.38572e-07	0.00179415	2	336965	ukb-a-13	rs10931875	A	C	0.589714	|| id:ukb-a-13	TRUE	reported	igd	7.92107920747697e-05	26.6932205210311
9832407	0.00997791	1.4127e-07	0.00189561	2	336965	ukb-a-13	rs6741886	A	G	0.315536	|| id:ukb-a-13	TRUE	reported	igd	8.22168211143164e-05	27.7063046174339
114089551	-0.0129917	6.67145e-10	0.00210431	2	336965	ukb-a-13	rs2863957	A	C	0.219489	|| id:ukb-a-13	TRUE	reported	igd	0.000113104168613876	38.1162310732636
176425113	-0.00830743	3.88615e-06	0.00179914	2	336965	ukb-a-13	rs7588371	G	A	0.376377	|| id:ukb-a-13	TRUE	reported	igd	6.32690320822924e-05	21.3206717958133
59833168	0.0110108	1.67645e-07	0.00210444	2	336965	ukb-a-13	rs2192338	C	G	0.779703	|| id:ukb-a-13	TRUE	reported	igd	8.1235260431542e-05	27.3755009167401
44236962	0.008581	9.5352e-07	0.00175084	2	336965	ukb-a-13	rs11693934	C	T	0.514038	|| id:ukb-a-13	TRUE	reported	igd	7.12799083399739e-05	24.0204039261528
159172652	-0.0103056	9.82698e-08	0.00193351	2	336965	ukb-a-13	rs17808559	A	G	0.283748	|| id:ukb-a-13	TRUE	reported	igd	8.43009195233398e-05	28.4086856236637
102315933	0.00811941	4.97485e-06	0.00177826	2	336965	ukb-a-13	rs6543087	T	A	0.3984	|| id:ukb-a-13	TRUE	reported	igd	6.18652486599568e-05	20.847589525515
87850667	0.0112662	1.05296e-06	0.00230791	3	336965	ukb-a-13	rs111386738	A	G	0.173073	|| id:ukb-a-13	TRUE	reported	igd	7.07133920118655e-05	23.8294817759805
143446436	0.0145619	4.4827e-06	0.00317411	3	336965	ukb-a-13	rs17650950	T	G	0.083381	|| id:ukb-a-13	TRUE	reported	igd	6.24568709733853e-05	21.0469691416409
44062561	-0.00973356	1.22656e-07	0.00184013	3	336965	ukb-a-13	rs7625896	G	A	0.34595	|| id:ukb-a-13	TRUE	reported	igd	8.30281870677439e-05	27.9797501068342
116432671	-0.0266984	9.9481e-09	0.00465798	3	336965	ukb-a-13	rs9878792	T	G	0.0374927	|| id:ukb-a-13	TRUE	reported	igd	9.74873124706422e-05	32.8528200051744
117637295	0.0131678	5.63962e-09	0.00225968	3	336965	ukb-a-13	rs9815484	G	A	0.817741	|| id:ukb-a-13	TRUE	reported	igd	0.000100763675957455	33.957052179054
49980596	0.011506	1.06038e-09	0.00188616	3	336965	ukb-a-13	rs4688760	T	C	0.691885	|| id:ukb-a-13	TRUE	reported	igd	0.000110422843372391	37.2125216837442
43964898	-0.0097633	1.09086e-06	0.0020029	4	336965	ukb-a-13	rs11946613	G	A	0.7069	|| id:ukb-a-13	TRUE	reported	igd	7.0511396773826e-05	23.7614072411126
105330133	0.010164	1.44428e-07	0.00193246	4	336965	ukb-a-13	rs11097861	G	A	0.715293	|| id:ukb-a-13	TRUE	reported	igd	8.20895434048967e-05	27.6634096910148
7318704	-0.00851075	2.19887e-06	0.00179767	4	336965	ukb-a-13	rs6833329	G	A	0.612566	|| id:ukb-a-13	TRUE	reported	igd	6.65123120283303e-05	22.4136789836125
14960529	-0.0101194	4.04222e-08	0.00184353	4	336965	ukb-a-13	rs2132083	C	T	0.660134	|| id:ukb-a-13	TRUE	reported	igd	8.94098737705839e-05	30.1305132607446
1442979	-0.0106528	2.28339e-07	0.0020586	5	336965	ukb-a-13	rs2270914	T	C	0.24276	|| id:ukb-a-13	TRUE	reported	igd	7.94628806156481e-05	26.7781785120929
80492967	-0.00901278	3.99154e-06	0.00195424	5	336965	ukb-a-13	rs7710039	C	T	0.277489	|| id:ukb-a-13	TRUE	reported	igd	6.31174634898812e-05	21.2695923326583
135535524	0.0110482	4.91123e-09	0.00188849	5	336965	ukb-a-13	rs13186678	T	C	0.307241	|| id:ukb-a-13	TRUE	reported	igd	0.000101560486549409	34.2256021979603
103889998	0.0103528	1.23689e-08	0.00181797	5	336965	ukb-a-13	rs1592757	C	G	0.355901	|| id:ukb-a-13	TRUE	reported	igd	9.62311410600467e-05	32.4294547084471
88009593	-0.00949735	5.07061e-07	0.0018905	5	336965	ukb-a-13	rs254778	A	G	0.689898	|| id:ukb-a-13	TRUE	reported	igd	7.48917885958662e-05	25.2376518535161
141276274	0.0083473	1.56182e-06	0.00173785	5	336965	ukb-a-13	rs7702860	G	T	0.497226	|| id:ukb-a-13	TRUE	reported	igd	6.84625293790951e-05	23.0709187806229
99202405	-0.024019	1.85157e-06	0.00503641	6	336965	ukb-a-13	rs55808443	T	C	0.032205	|| id:ukb-a-13	TRUE	reported	igd	6.74921997106736e-05	22.7439091275647
67705232	0.0162622	1.54814e-06	0.00338444	6	336965	ukb-a-13	rs79174322	A	T	0.0765161	|| id:ukb-a-13	TRUE	reported	igd	6.85125935232722e-05	23.0877908558126
43258464	0.00901681	4.20078e-07	0.00178207	6	336965	ukb-a-13	rs2756176	T	C	0.391355	|| id:ukb-a-13	TRUE	reported	igd	7.59693709576428e-05	25.6008120235856
37631768	0.00976883	7.72271e-07	0.00197656	6	336965	ukb-a-13	rs10947690	G	A	0.262707	|| id:ukb-a-13	TRUE	reported	igd	7.24851137322029e-05	24.4265719413895
105398086	0.00938665	7.89187e-08	0.00174808	6	336965	ukb-a-13	rs370771	T	G	0.54609	|| id:ukb-a-13	TRUE	reported	igd	8.55611645737927e-05	28.8334137187353
23825043	0.00954487	4.52002e-07	0.00189167	6	336965	ukb-a-13	rs1359432	A	C	0.695947	|| id:ukb-a-13	TRUE	reported	igd	7.55495143401645e-05	25.4593144394462
14104145	-0.0103028	1.14427e-06	0.00211767	6	336965	ukb-a-13	rs62386708	T	C	0.216308	|| id:ukb-a-13	TRUE	reported	igd	7.02390567741602e-05	23.6696258199831
570591	-0.0110885	1.0386e-07	0.00208432	7	336965	ukb-a-13	rs35618604	A	G	0.262536	|| id:ukb-a-13	TRUE	reported	igd	8.39838038360417e-05	28.3018113857798
52686959	0.00923928	2.87422e-06	0.00197434	7	336965	ukb-a-13	rs2960628	T	G	0.734285	|| id:ukb-a-13	TRUE	reported	igd	6.49859318926001e-05	21.8992777132962
114076394	0.00972632	4.03766e-08	0.00177186	7	336965	ukb-a-13	rs10280045	G	C	0.572428	|| id:ukb-a-13	TRUE	reported	igd	8.94158833952788e-05	30.1325386440851
55741640	0.0106748	6.40206e-07	0.00214406	7	336965	ukb-a-13	rs117248349	T	C	0.214317	|| id:ukb-a-13	TRUE	reported	igd	7.35578257965432e-05	24.7880890118139
88310899	0.0130584	2.25336e-06	0.00276115	7	336965	ukb-a-13	rs6465151	T	C	0.113332	|| id:ukb-a-13	TRUE	reported	igd	6.63722155008198e-05	22.3664653636619
1023191	-0.01038	2.80602e-09	0.00174667	7	336965	ukb-a-13	rs3817576	G	A	0.525328	|| id:ukb-a-13	TRUE	reported	igd	0.000104795510260552	35.3159104727846
137075847	-0.00941233	9.99839e-08	0.00176695	7	336965	ukb-a-13	rs1731951	A	T	0.445787	|| id:ukb-a-13	TRUE	reported	igd	8.42023875566901e-05	28.3754784012944
130479292	0.0403788	2.03404e-06	0.00850063	7	336965	ukb-a-13	rs190594757	A	G	0.0116074	|| id:ukb-a-13	TRUE	reported	igd	6.6956187386629e-05	22.5632685207958
73890425	0.00887405	3.44294e-07	0.00174085	8	336965	ukb-a-13	rs4588900	A	G	0.516501	|| id:ukb-a-13	TRUE	reported	igd	7.71085890196848e-05	25.984745128873
10239656	0.0147121	7.73517e-10	0.00239204	8	336965	ukb-a-13	rs10087341	C	T	0.158749	|| id:ukb-a-13	TRUE	reported	igd	0.000112248078608304	37.8276953982165
12600606	0.0149034	1.17117e-06	0.00306621	8	336965	ukb-a-13	rs73202645	A	T	0.0892455	|| id:ukb-a-13	TRUE	reported	igd	7.01054341402836e-05	23.6245936166043
103254690	-0.00887016	4.37391e-06	0.0019313	8	336965	ukb-a-13	rs13253336	C	T	0.285661	|| id:ukb-a-13	TRUE	reported	igd	6.25967011427532e-05	21.0940926277777
12837011	-0.00914693	2.76382e-06	0.00195126	8	336965	ukb-a-13	rs11786846	A	G	0.275293	|| id:ukb-a-13	TRUE	reported	igd	6.52089658629973e-05	21.9744416947115
139693993	0.0146499	5.64352e-07	0.00292815	8	336965	ukb-a-13	rs79761786	A	T	0.0984419	|| id:ukb-a-13	TRUE	reported	igd	7.42789276891347e-05	25.0311095948935
74749603	0.0140796	4.42568e-07	0.00278816	8	336965	ukb-a-13	rs55965541	G	C	0.109656	|| id:ukb-a-13	TRUE	reported	igd	7.56706719297229e-05	25.5001462386554
107747281	-0.0104847	2.25014e-06	0.0022168	8	336965	ukb-a-13	rs776935	G	A	0.190858	|| id:ukb-a-13	TRUE	reported	igd	6.63812410522898e-05	22.3695070443421
24195051	0.011107	3.61302e-06	0.0023976	8	336965	ukb-a-13	rs11135791	C	T	0.156092	|| id:ukb-a-13	TRUE	reported	igd	6.36836038010337e-05	21.4603848622547
8860355	0.00889426	3.91372e-07	0.00175318	9	336965	ukb-a-13	rs10815977	A	G	0.507598	|| id:ukb-a-13	TRUE	reported	igd	7.637454959998e-05	25.7373630363678
82489613	-0.00842107	2.39265e-06	0.0017852	9	336965	ukb-a-13	rs2274733	T	G	0.40314	|| id:ukb-a-13	TRUE	reported	igd	6.6030916758386e-05	22.2514450869743
71513962	-0.00950721	2.03751e-06	0.00200162	9	336965	ukb-a-13	rs4745375	G	T	0.746283	|| id:ukb-a-13	TRUE	reported	igd	6.69466794559755e-05	22.5600642709151
23347724	-0.008903	4.03311e-07	0.00175689	9	336965	ukb-a-13	rs12555870	G	A	0.434018	|| id:ukb-a-13	TRUE	reported	igd	7.6201885229126e-05	25.6791726538293
96345328	-0.0101865	2.32071e-08	0.00182347	9	336965	ukb-a-13	rs10156602	G	A	0.363532	|| id:ukb-a-13	TRUE	reported	igd	9.26035681370814e-05	31.2068659973171
117888924	0.0088269	7.34142e-07	0.00178242	10	336965	ukb-a-13	rs12769612	T	A	0.399321	|| id:ukb-a-13	TRUE	reported	igd	7.27746154477676e-05	24.5241374798004
104230012	-0.0143079	2.58762e-11	0.00214558	10	336965	ukb-a-13	rs3808937	T	C	0.207802	|| id:ukb-a-13	TRUE	reported	igd	0.000131953302351693	44.4692484845241
91318624	0.00977413	2.06443e-07	0.00188198	10	336965	ukb-a-13	rs10785888	A	G	0.327486	|| id:ukb-a-13	TRUE	reported	igd	8.00399222993219e-05	26.9726512266548
119262633	-0.00820129	3.58988e-06	0.00176985	10	336965	ukb-a-13	rs758570	G	C	0.573816	|| id:ukb-a-13	TRUE	reported	igd	6.37204669117951e-05	21.4728079493477
64508475	0.00972618	2.66864e-08	0.00174868	10	336965	ukb-a-13	rs224071	A	G	0.550307	|| id:ukb-a-13	TRUE	reported	igd	9.17992759830713e-05	30.9357993170629
19744572	0.00927682	3.01703e-07	0.001811	10	336965	ukb-a-13	rs3864830	T	C	0.362267	|| id:ukb-a-13	TRUE	reported	igd	7.78650824624711e-05	26.2396949378118
104824387	-0.0188138	1.01937e-08	0.00328475	10	336965	ukb-a-13	rs11191543	A	G	0.0756616	|| id:ukb-a-13	TRUE	reported	igd	9.73467216435876e-05	32.8054368669193
77748828	0.00921945	1.38395e-06	0.00190982	10	336965	ukb-a-13	rs9299533	G	A	0.700693	|| id:ukb-a-13	TRUE	reported	igd	6.9152888480821e-05	23.3035762707739
9457344	-0.00931699	1.2473e-07	0.0017624	11	336965	ukb-a-13	rs7104568	G	A	0.426815	|| id:ukb-a-13	TRUE	reported	igd	8.29318738347898e-05	27.9472907241806
47863255	0.0106409	4.58712e-07	0.00211007	11	336965	ukb-a-13	rs11605503	G	T	0.217548	|| id:ukb-a-13	TRUE	reported	igd	7.54649743551356e-05	25.430823290057
65585990	0.0168779	5.91126e-07	0.00337951	11	336965	ukb-a-13	rs72924721	T	C	0.0732137	|| id:ukb-a-13	TRUE	reported	igd	7.40137499182123e-05	24.9417412454896
72238072	-0.0242453	9.1092e-07	0.00493789	11	336965	ukb-a-13	rs148769295	G	T	0.0343626	|| id:ukb-a-13	TRUE	reported	igd	7.15412357494982e-05	24.1084741718925
38807431	-0.00842991	3.15464e-06	0.00180877	11	336965	ukb-a-13	rs10837043	G	T	0.371259	|| id:ukb-a-13	TRUE	reported	igd	6.44564519452243e-05	21.7208394650638
100726793	-0.0149592	9.62188e-07	0.00305333	11	336965	ukb-a-13	rs599191	A	G	0.909421	|| id:ukb-a-13	TRUE	reported	igd	7.12284540651878e-05	24.0030632682573
109855201	0.00964712	1.66606e-06	0.00201389	12	336965	ukb-a-13	rs68094047	T	C	0.250745	|| id:ukb-a-13	TRUE	reported	igd	6.80941029437135e-05	22.9467557489707
57487814	-0.011717	8.82877e-10	0.0019116	12	336965	ukb-a-13	rs324017	C	A	0.70472	|| id:ukb-a-13	TRUE	reported	igd	0.000111482218749581	37.5695712156718
118385788	-0.00897398	3.51188e-07	0.00176176	12	336965	ukb-a-13	rs4767645	T	G	0.459347	|| id:ukb-a-13	TRUE	reported	igd	7.69942815383043e-05	25.9462218006978
48346800	-0.00942384	2.75474e-06	0.00201004	12	336965	ukb-a-13	rs4366552	A	G	0.257359	|| id:ukb-a-13	TRUE	reported	igd	6.52278832362619e-05	21.980816981104
75547334	-0.0135433	1.63177e-06	0.00282477	12	336965	ukb-a-13	rs1458599	T	C	0.107054	|| id:ukb-a-13	TRUE	reported	igd	6.82131952957569e-05	22.9868909357248
84698234	0.0119098	2.03142e-08	0.00212317	12	336965	ukb-a-13	rs2956278	G	A	0.214265	|| id:ukb-a-13	TRUE	reported	igd	9.33714391009673e-05	31.4656582275702
69363379	0.00858138	1.43169e-06	0.00178014	13	336965	ukb-a-13	rs2174753	A	T	0.400092	|| id:ukb-a-13	TRUE	reported	igd	6.89590399096303e-05	23.2382474523022
37555770	0.0104509	4.74755e-09	0.00178466	13	336965	ukb-a-13	rs4943439	T	C	0.386641	|| id:ukb-a-13	TRUE	reported	igd	0.000101757731337103	34.2920799087985
59833519	0.0110768	2.6942e-09	0.00186185	13	336965	ukb-a-13	rs4886140	G	A	0.667148	|| id:ukb-a-13	TRUE	reported	igd	0.000105028905727089	35.3945726137473
112642528	0.0104415	1.23427e-08	0.00183342	13	336965	ukb-a-13	rs1547630	A	G	0.651732	|| id:ukb-a-13	TRUE	reported	igd	9.62443541083697e-05	32.4339078739331
53888526	-0.0122828	1.06463e-11	0.00180689	13	336965	ukb-a-13	rs6561715	A	T	0.628887	|| id:ukb-a-13	TRUE	reported	igd	0.000137115636973754	46.2092323899201
85850293	-0.00889434	7.19764e-07	0.00179464	13	336965	ukb-a-13	rs2451437	T	A	0.615444	|| id:ukb-a-13	TRUE	reported	igd	7.28880476528821e-05	24.5623655041254
88210778	-0.00949236	3.67578e-06	0.00205063	14	336965	ukb-a-13	rs61980196	C	T	0.280299	|| id:ukb-a-13	TRUE	reported	igd	6.35859813244593e-05	21.4274855127274
60678818	-0.0137974	4.26923e-06	0.0030008	14	336965	ukb-a-13	rs61995304	T	C	0.0960531	|| id:ukb-a-13	TRUE	reported	igd	6.27347783508624e-05	21.1406253698884
83130660	0.0159435	7.72449e-07	0.00322593	14	336965	ukb-a-13	rs141486917	A	G	0.0817544	|| id:ukb-a-13	TRUE	reported	igd	7.24838377125349e-05	24.4261419076349
55327537	-0.00869583	3.25679e-06	0.00186846	14	336965	ukb-a-13	rs2149483	A	G	0.322379	|| id:ukb-a-13	TRUE	reported	igd	6.42749523017663e-05	21.6596729269043
46685760	-0.0201493	2.65681e-06	0.00429093	14	336965	ukb-a-13	rs860855	G	T	0.956275	|| id:ukb-a-13	TRUE	reported	igd	6.54340579540646e-05	22.0502993109385
67804682	0.00973115	2.33706e-08	0.00174233	15	336965	ukb-a-13	rs11635495	C	T	0.513921	|| id:ukb-a-13	TRUE	reported	igd	9.25640843233832e-05	31.1935589490811
74348374	-0.0110177	1.14956e-07	0.00207824	15	336965	ukb-a-13	rs4886867	A	G	0.771326	|| id:ukb-a-13	TRUE	reported	igd	8.3400656840334e-05	28.1052795296629
89913632	0.00903153	3.94176e-07	0.00178072	15	336965	ukb-a-13	rs176644	T	G	0.403859	|| id:ukb-a-13	TRUE	reported	igd	7.63331946647983e-05	25.7234258251054
97127302	-0.0123379	2.78324e-06	0.00263277	15	336965	ukb-a-13	rs57506932	T	C	0.1255	|| id:ukb-a-13	TRUE	reported	igd	6.51693745949056e-05	21.961099162721
20059843	-0.0119127	1.54469e-08	0.00210595	16	336965	ukb-a-13	rs1925501	A	T	0.220428	|| id:ukb-a-13	TRUE	reported	igd	9.49507208134564e-05	31.9979179628398
59441508	-0.00949675	1.30743e-07	0.00179934	16	336965	ukb-a-13	rs7191425	C	T	0.615238	|| id:ukb-a-13	TRUE	reported	igd	8.26614172428968e-05	27.8561417665756
21297686	-0.0100893	1.49334e-07	0.0019205	17	336965	ukb-a-13	rs9906181	G	A	0.685408	|| id:ukb-a-13	TRUE	reported	igd	8.18979602639958e-05	27.5988426733574
28893167	0.00935934	1.80722e-06	0.0019605	17	336965	ukb-a-13	rs8074306	G	C	0.284039	|| id:ukb-a-13	TRUE	reported	igd	6.76304985757994e-05	22.7905170256263
7735063	-0.0145013	3.64032e-06	0.00313134	17	336965	ukb-a-13	rs57985356	G	T	0.084631	|| id:ukb-a-13	TRUE	reported	igd	6.36415852771541e-05	21.4462243714629
43221808	0.0134498	1.91911e-11	0.00200376	17	336965	ukb-a-13	rs71373536	A	G	0.253453	|| id:ukb-a-13	TRUE	reported	igd	0.000133689527685341	45.0544476252586
71774729	-0.0344875	5.7302e-07	0.00689724	18	336965	ukb-a-13	rs76155196	A	G	0.0163242	|| id:ukb-a-13	TRUE	reported	igd	7.41917704014385e-05	25.0017364528705
53057188	0.0143109	2.54337e-10	0.00226276	18	336965	ukb-a-13	rs11152363	A	G	0.184703	|| id:ukb-a-13	TRUE	reported	igd	0.000118691758503954	39.9994786292254
26594697	0.00972237	7.08223e-07	0.00196048	18	336965	ukb-a-13	rs9946440	T	C	0.271727	|| id:ukb-a-13	TRUE	reported	igd	7.29798502053545e-05	24.5933040803947
37677748	0.00970654	6.27581e-08	0.00179389	19	336965	ukb-a-13	rs45626541	A	T	0.379979	|| id:ukb-a-13	TRUE	reported	igd	8.68789878860841e-05	29.2775479987965
60946237	-0.0094698	1.46859e-06	0.0019665	20	336965	ukb-a-13	rs2427300	T	C	0.271363	|| id:ukb-a-13	TRUE	reported	igd	6.88143531392728e-05	23.189486646392
162862217	0.014136	3.40001e-07	0.0027715	1	31317	ukb-b-11588	rs7555190	A	T	0.567704	|| id:ukb-b-11588	TRUE	reported	igd	0.000830008494457969	26.0133072699543
10785012	-0.0132783	4.20001e-06	0.00288696	3	31317	ukb-b-11588	rs350665	T	C	0.647543	|| id:ukb-b-11588	TRUE	reported	igd	0.00067504076797278	21.1531809085532
137765559	0.0234311	2.30001e-06	0.00495462	4	31317	ukb-b-11588	rs75479653	C	A	0.083825	|| id:ukb-b-11588	TRUE	reported	igd	0.000713632241115521	22.3633528401387
97178781	-0.0147688	1e-06	0.00302296	4	31317	ukb-b-11588	rs13120612	A	G	0.289559	|| id:ukb-b-11588	TRUE	reported	igd	0.000761578350471089	23.8670026375015
30648051	0.0191686	1.89998e-06	0.00402635	7	31317	ukb-b-11588	rs728539	A	G	0.133972	|| id:ukb-b-11588	TRUE	reported	igd	0.000723208280247169	22.6636578409514
11636517	0.0140509	1.7e-06	0.00293828	7	31317	ukb-b-11588	rs2526109	C	T	0.324672	|| id:ukb-b-11588	TRUE	reported	igd	0.000729667107858596	22.8662102040592
6446242	-0.0225734	2.99999e-06	0.00483186	18	31317	ukb-b-11588	rs11661904	A	G	0.087987	|| id:ukb-b-11588	TRUE	reported	igd	0.000696438149608698	21.8241598324869
