# Supplementary material for: Causal Effects of Sleep Quality on Primary Headache and the Mediation via Gut Microbiota: A Mendelian Randomization Study
Source: Brain Behav. 2024 Nov 28;14(11):e70129. doi: 10.1002/brb3.70129 (PMC11603430; doi:10.1002/brb3.70129)
Supplement: Supplementary file 2 — Table S2 Association of SNPs with gut microbiotas (IV Selection). [file BRB3-14-e70129-s003.csv]

	SNP	chr	pos	beta.outcome	se.outcome	samplesize.outcome	pval.outcome	eaf.outcome	effect_allele.outcome	other_allele.outcome	outcome	id.outcome	originalname.outcome	outcome.deprecated	mr_keep.outcome	data_source.outcome
1	rs56118546	5	164465890	0.00799759	0.0180006	14306	0.688885	NA	G	T	Gut microbiota abundance (class Verrucomicrobiae id.4029) || id:ebi-a-GCST90016923	ebi-a-GCST90016923	Gut microbiota abundance (class Verrucomicrobiae id.4029)	Gut microbiota abundance (class Verrucomicrobiae id.4029) || ||	TRUE	igd
2	rs3740390	10	104638480	0.00386272	0.0174157	14306	0.820593	NA	T	C	Gut microbiota abundance (class Negativicutes id.2164) || id:ebi-a-GCST90016922	ebi-a-GCST90016922	Gut microbiota abundance (class Negativicutes id.2164)	Gut microbiota abundance (class Negativicutes id.2164) || ||	TRUE	igd
3	rs56118546	5	164465890	-0.0167708	0.0146635	14306	0.302296	NA	G	T	Gut microbiota abundance (class Negativicutes id.2164) || id:ebi-a-GCST90016922	ebi-a-GCST90016922	Gut microbiota abundance (class Negativicutes id.2164)	Gut microbiota abundance (class Negativicutes id.2164) || ||	TRUE	igd
4	rs12203592	6	396321	0.0109543	0.0194096	14306	0.419983	NA	T	C	Gut microbiota abundance (family Veillonellaceae id.2172) || id:ebi-a-GCST90016956	ebi-a-GCST90016956	Gut microbiota abundance (family Veillonellaceae id.2172)	Gut microbiota abundance (family Veillonellaceae id.2172) || ||	TRUE	igd
5	rs12203592	6	396321	0.00374485	0.0398959	14306	0.849402	NA	T	C	Gut microbiota abundance (family Family XI id.1936) || id:ebi-a-GCST90016938	ebi-a-GCST90016938	Gut microbiota abundance (family Family XI id.1936)	Gut microbiota abundance (family Family XI id.1936) || ||	TRUE	igd
6	rs77205736	8	10153460	0.00986379	0.0123476	14306	0.400445	NA	T	C	Gut microbiota abundance (family Erysipelotrichaceae id.2149) || id:ebi-a-GCST90016937	ebi-a-GCST90016937	Gut microbiota abundance (family Erysipelotrichaceae id.2149)	Gut microbiota abundance (family Erysipelotrichaceae id.2149) || ||	TRUE	igd
7	rs77205736	8	10153460	0.0310949	0.0128636	14306	0.0185144	NA	T	C	Gut microbiota abundance (family Streptococcaceae id.1850) || id:ebi-a-GCST90016952	ebi-a-GCST90016952	Gut microbiota abundance (family Streptococcaceae id.1850)	Gut microbiota abundance (family Streptococcaceae id.1850) || ||	TRUE	igd
8	rs12203592	6	396321	-0.0235223	0.0188142	14306	0.223125	NA	T	C	Gut microbiota abundance (family Streptococcaceae id.1850) || id:ebi-a-GCST90016952	ebi-a-GCST90016952	Gut microbiota abundance (family Streptococcaceae id.1850)	Gut microbiota abundance (family Streptococcaceae id.1850) || ||	TRUE	igd
9	rs56118546	5	164465890	0.00327702	0.0275913	14306	0.91176	NA	G	T	Gut microbiota abundance (genus Anaerofilum id.2053) || id:ebi-a-GCST90016965	ebi-a-GCST90016965	Gut microbiota abundance (genus Anaerofilum id.2053)	Gut microbiota abundance (genus Anaerofilum id.2053) || ||	TRUE	igd
10	rs56118546	5	164465890	0.00686995	0.0176842	14306	0.64031	NA	G	T	Gut microbiota abundance (family Acidaminococcaceae id.2166) || id:ebi-a-GCST90016924	ebi-a-GCST90016924	Gut microbiota abundance (family Acidaminococcaceae id.2166)	Gut microbiota abundance (family Acidaminococcaceae id.2166) || ||	TRUE	igd
11	rs12203592	6	396321	0.0158264	0.0254186	14306	0.520039	NA	T	C	Gut microbiota abundance (family Pasteurellaceae id.3689) || id:ebi-a-GCST90016944	ebi-a-GCST90016944	Gut microbiota abundance (family Pasteurellaceae id.3689)	Gut microbiota abundance (family Pasteurellaceae id.3689) || ||	TRUE	igd
12	rs12203592	6	396321	-0.0140508	0.0220581	14306	0.67225	NA	T	C	Gut microbiota abundance (genus Akkermansia id.4037) || id:ebi-a-GCST90016961	ebi-a-GCST90016961	Gut microbiota abundance (genus Akkermansia id.4037)	Gut microbiota abundance (genus Akkermansia id.4037) || ||	TRUE	igd
13	rs1217106	8	64567670	-0.0136188	0.0159293	14306	0.379549	NA	G	A	Gut microbiota abundance (genus Akkermansia id.4037) || id:ebi-a-GCST90016961	ebi-a-GCST90016961	Gut microbiota abundance (genus Akkermansia id.4037)	Gut microbiota abundance (genus Akkermansia id.4037) || ||	TRUE	igd
14	rs3740390	10	104638480	-0.0260335	0.0274424	14306	0.374181	NA	T	C	Gut microbiota abundance (family Actinomycetaceae id.421) || id:ebi-a-GCST90016925	ebi-a-GCST90016925	Gut microbiota abundance (family Actinomycetaceae id.421)	Gut microbiota abundance (family Actinomycetaceae id.421) || ||	TRUE	igd
15	rs12203592	6	396321	-0.0296157	0.0338632	14306	0.333045	NA	T	C	Gut microbiota abundance (genus Anaerofilum id.2053) || id:ebi-a-GCST90016965	ebi-a-GCST90016965	Gut microbiota abundance (genus Anaerofilum id.2053)	Gut microbiota abundance (genus Anaerofilum id.2053) || ||	TRUE	igd
16	rs1217106	8	64567670	-0.00635929	0.0139487	14306	0.618297	NA	G	A	Gut microbiota abundance (class Gammaproteobacteria id.3303) || id:ebi-a-GCST90016917	ebi-a-GCST90016917	Gut microbiota abundance (class Gammaproteobacteria id.3303)	Gut microbiota abundance (class Gammaproteobacteria id.3303) || ||	TRUE	igd
17	rs3740390	10	104638480	0.0370109	0.0184949	14306	0.0530286	NA	T	C	Gut microbiota abundance (class Gammaproteobacteria id.3303) || id:ebi-a-GCST90016917	ebi-a-GCST90016917	Gut microbiota abundance (class Gammaproteobacteria id.3303)	Gut microbiota abundance (class Gammaproteobacteria id.3303) || ||	TRUE	igd
18	rs56118546	5	164465890	0.0153185	0.0156143	14306	0.366601	NA	G	T	Gut microbiota abundance (class Gammaproteobacteria id.3303) || id:ebi-a-GCST90016917	ebi-a-GCST90016917	Gut microbiota abundance (class Gammaproteobacteria id.3303)	Gut microbiota abundance (class Gammaproteobacteria id.3303) || ||	TRUE	igd
19	rs77205736	8	10153460	0.0127628	0.0131924	14306	0.334652	NA	T	C	Gut microbiota abundance (class Gammaproteobacteria id.3303) || id:ebi-a-GCST90016917	ebi-a-GCST90016917	Gut microbiota abundance (class Gammaproteobacteria id.3303)	Gut microbiota abundance (class Gammaproteobacteria id.3303) || ||	TRUE	igd
20	rs56118546	5	164465890	-0.027974	0.032904	14306	0.461681	NA	G	T	Gut microbiota abundance (family Methanobacteriaceae id.121) || id:ebi-a-GCST90016942	ebi-a-GCST90016942	Gut microbiota abundance (family Methanobacteriaceae id.121)	Gut microbiota abundance (family Methanobacteriaceae id.121) || ||	TRUE	igd
21	rs1217106	8	64567670	0.0385679	0.0283089	14306	0.174794	NA	G	A	Gut microbiota abundance (family Methanobacteriaceae id.121) || id:ebi-a-GCST90016942	ebi-a-GCST90016942	Gut microbiota abundance (family Methanobacteriaceae id.121)	Gut microbiota abundance (family Methanobacteriaceae id.121) || ||	TRUE	igd
22	rs56118546	5	164465890	-0.00458749	0.0146051	14306	0.738438	NA	G	T	Gut microbiota abundance (family Lachnospiraceae id.1987) || id:ebi-a-GCST90016940	ebi-a-GCST90016940	Gut microbiota abundance (family Lachnospiraceae id.1987)	Gut microbiota abundance (family Lachnospiraceae id.1987) || ||	TRUE	igd
23	rs10983735	9	120416066	0.0149107	0.0145241	14306	0.33882	NA	A	G	Gut microbiota abundance (family Lachnospiraceae id.1987) || id:ebi-a-GCST90016940	ebi-a-GCST90016940	Gut microbiota abundance (family Lachnospiraceae id.1987)	Gut microbiota abundance (family Lachnospiraceae id.1987) || ||	TRUE	igd
24	rs1217106	8	64567670	-0.00428312	0.0142836	14306	0.796784	NA	G	A	Gut microbiota abundance (class Deltaproteobacteria id.3087) || id:ebi-a-GCST90016915	ebi-a-GCST90016915	Gut microbiota abundance (class Deltaproteobacteria id.3087)	Gut microbiota abundance (class Deltaproteobacteria id.3087) || ||	TRUE	igd
25	rs12203592	6	396321	0.0230827	0.0200287	14306	0.261903	NA	T	C	Gut microbiota abundance (family Bifidobacteriaceae id.433) || id:ebi-a-GCST90016929	ebi-a-GCST90016929	Gut microbiota abundance (family Bifidobacteriaceae id.433)	Gut microbiota abundance (family Bifidobacteriaceae id.433) || ||	TRUE	igd
26	rs12203592	6	396321	0.0186104	0.0180927	14306	0.29524	NA	T	C	Gut microbiota abundance (class Erysipelotrichia id.2147) || id:ebi-a-GCST90016916	ebi-a-GCST90016916	Gut microbiota abundance (class Erysipelotrichia id.2147)	Gut microbiota abundance (class Erysipelotrichia id.2147) || ||	TRUE	igd
27	rs12203592	6	396321	-0.012649	0.0197621	14306	0.677133	NA	T	C	Gut microbiota abundance (family Desulfovibrionaceae id.3169) || id:ebi-a-GCST90016935	ebi-a-GCST90016935	Gut microbiota abundance (family Desulfovibrionaceae id.3169)	Gut microbiota abundance (family Desulfovibrionaceae id.3169) || ||	TRUE	igd
28	rs10852602	16	49762462	-0.0552696	0.0337617	14306	0.104457	NA	A	C	Gut microbiota abundance (genus Allisonella id.2174) || id:ebi-a-GCST90016963	ebi-a-GCST90016963	Gut microbiota abundance (genus Allisonella id.2174)	Gut microbiota abundance (genus Allisonella id.2174) || ||	TRUE	igd
29	rs3740390	10	104638480	-0.0111094	0.0180946	14306	0.429527	NA	T	C	Gut microbiota abundance (genus Anaerostipes id.1991) || id:ebi-a-GCST90016966	ebi-a-GCST90016966	Gut microbiota abundance (genus Anaerostipes id.1991)	Gut microbiota abundance (genus Anaerostipes id.1991) || ||	TRUE	igd
30	rs10983735	9	120416066	0.0157511	0.0150773	14306	0.316215	NA	A	G	Gut microbiota abundance (genus Anaerostipes id.1991) || id:ebi-a-GCST90016966	ebi-a-GCST90016966	Gut microbiota abundance (genus Anaerostipes id.1991)	Gut microbiota abundance (genus Anaerostipes id.1991) || ||	TRUE	igd
31	rs56118546	5	164465890	-0.00179697	0.0146363	14306	0.854274	NA	G	T	Gut microbiota abundance (class Erysipelotrichia id.2147) || id:ebi-a-GCST90016916	ebi-a-GCST90016916	Gut microbiota abundance (class Erysipelotrichia id.2147)	Gut microbiota abundance (class Erysipelotrichia id.2147) || ||	TRUE	igd
32	rs10983735	9	120416066	-0.0136582	0.0222839	14306	0.52612	NA	A	G	Gut microbiota abundance (family Bacteroidales S24 7group id.11173) || id:ebi-a-GCST90016928	ebi-a-GCST90016928	Gut microbiota abundance (family Bacteroidales S24 7group id.11173)	Gut microbiota abundance (family Bacteroidales S24 7group id.11173) || ||	TRUE	igd
33	rs10983735	9	120416066	-0.0769934	0.0284771	14306	0.00567545	NA	A	G	Gut microbiota abundance (class Lentisphaeria id.2250) || id:ebi-a-GCST90016918	ebi-a-GCST90016918	Gut microbiota abundance (class Lentisphaeria id.2250)	Gut microbiota abundance (class Lentisphaeria id.2250) || ||	TRUE	igd
34	rs3740390	10	104638480	0.0451861	0.0231361	14306	0.090615	NA	T	C	Gut microbiota abundance (family Peptococcaceae id.2024) || id:ebi-a-GCST90016945	ebi-a-GCST90016945	Gut microbiota abundance (family Peptococcaceae id.2024)	Gut microbiota abundance (family Peptococcaceae id.2024) || ||	TRUE	igd
35	rs77205736	8	10153460	-0.0056438	0.0123041	14306	0.710143	NA	T	C	Gut microbiota abundance (class Clostridia id.1859) || id:ebi-a-GCST90016913	ebi-a-GCST90016913	Gut microbiota abundance (class Clostridia id.1859)	Gut microbiota abundance (class Clostridia id.1859) || ||	TRUE	igd
36	rs56118546	5	164465890	0.0241133	0.0160407	14306	0.123101	NA	G	T	Gut microbiota abundance (family Desulfovibrionaceae id.3169) || id:ebi-a-GCST90016935	ebi-a-GCST90016935	Gut microbiota abundance (family Desulfovibrionaceae id.3169)	Gut microbiota abundance (family Desulfovibrionaceae id.3169) || ||	TRUE	igd
37	rs77205736	8	10153460	0.0137372	0.0135291	14306	0.258632	NA	T	C	Gut microbiota abundance (family Desulfovibrionaceae id.3169) || id:ebi-a-GCST90016935	ebi-a-GCST90016935	Gut microbiota abundance (family Desulfovibrionaceae id.3169)	Gut microbiota abundance (family Desulfovibrionaceae id.3169) || ||	TRUE	igd
38	rs1217106	8	64567670	-0.00543725	0.0142954	14306	0.733199	NA	G	A	Gut microbiota abundance (family Desulfovibrionaceae id.3169) || id:ebi-a-GCST90016935	ebi-a-GCST90016935	Gut microbiota abundance (family Desulfovibrionaceae id.3169)	Gut microbiota abundance (family Desulfovibrionaceae id.3169) || ||	TRUE	igd
39	rs3740390	10	104638480	-0.0150798	0.0266204	14306	0.508465	NA	T	C	Gut microbiota abundance (genus Adlercreutzia id.812) || id:ebi-a-GCST90016960	ebi-a-GCST90016960	Gut microbiota abundance (genus Adlercreutzia id.812)	Gut microbiota abundance (genus Adlercreutzia id.812) || ||	TRUE	igd
40	rs1217106	8	64567670	0.0035075	0.0135854	14306	0.831329	NA	G	A	Gut microbiota abundance (family Alcaligenaceae id.2875) || id:ebi-a-GCST90016926	ebi-a-GCST90016926	Gut microbiota abundance (family Alcaligenaceae id.2875)	Gut microbiota abundance (family Alcaligenaceae id.2875) || ||	TRUE	igd
41	rs1217106	8	64567670	-0.000492091	0.0131111	14306	0.968142	NA	G	A	Gut microbiota abundance (family Porphyromonadaceae id.943) || id:ebi-a-GCST90016947	ebi-a-GCST90016947	Gut microbiota abundance (family Porphyromonadaceae id.943)	Gut microbiota abundance (family Porphyromonadaceae id.943) || ||	TRUE	igd
42	rs56118546	5	164465890	-0.0318012	0.0149716	14306	0.0353598	NA	G	T	Gut microbiota abundance (class Bacilli id.1673) || id:ebi-a-GCST90016910	ebi-a-GCST90016910	Gut microbiota abundance (class Bacilli id.1673)	Gut microbiota abundance (class Bacilli id.1673) || ||	TRUE	igd
43	rs3740390	10	104638480	0.0433621	0.0332885	14306	0.2057	NA	T	C	Gut microbiota abundance (family Oxalobacteraceae id.2966) || id:ebi-a-GCST90016943	ebi-a-GCST90016943	Gut microbiota abundance (family Oxalobacteraceae id.2966)	Gut microbiota abundance (family Oxalobacteraceae id.2966) || ||	TRUE	igd
44	rs10852602	16	49762462	0.0115116	0.0148097	14306	0.432776	NA	A	C	Gut microbiota abundance (family Alcaligenaceae id.2875) || id:ebi-a-GCST90016926	ebi-a-GCST90016926	Gut microbiota abundance (family Alcaligenaceae id.2875)	Gut microbiota abundance (family Alcaligenaceae id.2875) || ||	TRUE	igd
45	rs12203592	6	396321	-0.037256	0.0234685	14306	0.184378	NA	T	C	Gut microbiota abundance (family Clostridiales vadin BB60 group id.11286) || id:ebi-a-GCST90016932	ebi-a-GCST90016932	Gut microbiota abundance (family Clostridiales vadin BB60 group id.11286)	Gut microbiota abundance (family Clostridiales vadin BB60 group id.11286) || ||	TRUE	igd
46	rs77205736	8	10153460	-0.00888664	0.0123184	14306	0.416596	NA	T	C	Gut microbiota abundance (family Bacteroidaceae id.917) || id:ebi-a-GCST90016927	ebi-a-GCST90016927	Gut microbiota abundance (family Bacteroidaceae id.917)	Gut microbiota abundance (family Bacteroidaceae id.917) || ||	TRUE	igd
47	rs10983735	9	120416066	-0.0337972	0.0145363	14306	0.0236401	NA	A	G	Gut microbiota abundance (family Bacteroidaceae id.917) || id:ebi-a-GCST90016927	ebi-a-GCST90016927	Gut microbiota abundance (family Bacteroidaceae id.917)	Gut microbiota abundance (family Bacteroidaceae id.917) || ||	TRUE	igd
48	rs10983735	9	120416066	-0.0181589	0.0145247	14306	0.20788	NA	A	G	Gut microbiota abundance (class Bacteroidia id.912) || id:ebi-a-GCST90016911	ebi-a-GCST90016911	Gut microbiota abundance (class Bacteroidia id.912)	Gut microbiota abundance (class Bacteroidia id.912) || ||	TRUE	igd
49	rs56118546	5	164465890	-0.000538366	0.0323609	14306	0.991896	NA	G	T	Gut microbiota abundance (family Victivallaceae id.2255) || id:ebi-a-GCST90016958	ebi-a-GCST90016958	Gut microbiota abundance (family Victivallaceae id.2255)	Gut microbiota abundance (family Victivallaceae id.2255) || ||	TRUE	igd
50	rs10983735	9	120416066	-0.00211872	0.025684	14306	0.948675	NA	A	G	Gut microbiota abundance (class Melainabacteria id.1589) || id:ebi-a-GCST90016919	ebi-a-GCST90016919	Gut microbiota abundance (class Melainabacteria id.1589)	Gut microbiota abundance (class Melainabacteria id.1589) || ||	TRUE	igd
51	rs10983735	9	120416066	0.00972194	0.0160945	14306	0.559781	NA	A	G	Gut microbiota abundance (genus Bifidobacterium id.436) || id:ebi-a-GCST90016970	ebi-a-GCST90016970	Gut microbiota abundance (genus Bifidobacterium id.436)	Gut microbiota abundance (genus Bifidobacterium id.436) || ||	TRUE	igd
52	rs77205736	8	10153460	-0.0120665	0.0138005	14306	0.375189	NA	T	C	Gut microbiota abundance (genus Bifidobacterium id.436) || id:ebi-a-GCST90016970	ebi-a-GCST90016970	Gut microbiota abundance (genus Bifidobacterium id.436)	Gut microbiota abundance (genus Bifidobacterium id.436) || ||	TRUE	igd
53	rs10852602	16	49762462	0.00810357	0.0230599	14306	0.715515	NA	A	C	Gut microbiota abundance (family Lactobacillaceae id.1836) || id:ebi-a-GCST90016941	ebi-a-GCST90016941	Gut microbiota abundance (family Lactobacillaceae id.1836)	Gut microbiota abundance (family Lactobacillaceae id.1836) || ||	TRUE	igd
54	rs10852602	16	49762462	0.00738002	0.0158055	14306	0.703913	NA	A	C	Gut microbiota abundance (genus Bifidobacterium id.436) || id:ebi-a-GCST90016970	ebi-a-GCST90016970	Gut microbiota abundance (genus Bifidobacterium id.436)	Gut microbiota abundance (genus Bifidobacterium id.436) || ||	TRUE	igd
55	rs1217106	8	64567670	0.00910838	0.018931	14306	0.644108	NA	G	A	Gut microbiota abundance (family Defluviitaleaceae id.1924) || id:ebi-a-GCST90016934	ebi-a-GCST90016934	Gut microbiota abundance (family Defluviitaleaceae id.1924)	Gut microbiota abundance (family Defluviitaleaceae id.1924) || ||	TRUE	igd
56	rs1217106	8	64567670	0.000750243	0.0134548	14306	0.999785	NA	G	A	Gut microbiota abundance (family Family XIII id.1957) || id:ebi-a-GCST90016939	ebi-a-GCST90016939	Gut microbiota abundance (family Family XIII id.1957)	Gut microbiota abundance (family Family XIII id.1957) || ||	TRUE	igd
57	rs3740390	10	104638480	0.02117	0.0197679	14306	0.253331	NA	T	C	Gut microbiota abundance (family Clostridiaceae1 id.1869) || id:ebi-a-GCST90016931	ebi-a-GCST90016931	Gut microbiota abundance (family Clostridiaceae1 id.1869)	Gut microbiota abundance (family Clostridiaceae1 id.1869) || ||	TRUE	igd
58	rs10852602	16	49762462	-0.0234339	0.0161961	14306	0.159796	NA	A	C	Gut microbiota abundance (family Clostridiaceae1 id.1869) || id:ebi-a-GCST90016931	ebi-a-GCST90016931	Gut microbiota abundance (family Clostridiaceae1 id.1869)	Gut microbiota abundance (family Clostridiaceae1 id.1869) || ||	TRUE	igd
59	rs10852602	16	49762462	0.032863	0.0216912	14306	0.141706	NA	A	C	Gut microbiota abundance (family Defluviitaleaceae id.1924) || id:ebi-a-GCST90016934	ebi-a-GCST90016934	Gut microbiota abundance (family Defluviitaleaceae id.1924)	Gut microbiota abundance (family Defluviitaleaceae id.1924) || ||	TRUE	igd
60	rs56118546	5	164465890	0.00927376	0.0164472	14306	0.574693	NA	G	T	Gut microbiota abundance (family Clostridiaceae1 id.1869) || id:ebi-a-GCST90016931	ebi-a-GCST90016931	Gut microbiota abundance (family Clostridiaceae1 id.1869)	Gut microbiota abundance (family Clostridiaceae1 id.1869) || ||	TRUE	igd
61	rs10983735	9	120416066	-0.0337972	0.0145363	14306	0.0236401	NA	A	G	Gut microbiota abundance (genus Bacteroides id.918) || id:ebi-a-GCST90016968	ebi-a-GCST90016968	Gut microbiota abundance (genus Bacteroides id.918)	Gut microbiota abundance (genus Bacteroides id.918) || ||	TRUE	igd
62	rs12203592	6	396321	0.0363724	0.0204941	14306	0.115266	NA	T	C	Gut microbiota abundance (family Clostridiaceae1 id.1869) || id:ebi-a-GCST90016931	ebi-a-GCST90016931	Gut microbiota abundance (family Clostridiaceae1 id.1869)	Gut microbiota abundance (family Clostridiaceae1 id.1869) || ||	TRUE	igd
63	rs3740390	10	104638480	-0.0136007	0.0173532	14306	0.444298	NA	T	C	Gut microbiota abundance (genus Bacteroides id.918) || id:ebi-a-GCST90016968	ebi-a-GCST90016968	Gut microbiota abundance (genus Bacteroides id.918)	Gut microbiota abundance (genus Bacteroides id.918) || ||	TRUE	igd
64	rs77205736	8	10153460	0.0223895	0.0269878	14306	0.415086	NA	T	C	Gut microbiota abundance (class Methanobacteria id.119) || id:ebi-a-GCST90016920	ebi-a-GCST90016920	Gut microbiota abundance (class Methanobacteria id.119)	Gut microbiota abundance (class Methanobacteria id.119) || ||	TRUE	igd
65	rs1217106	8	64567670	0.0385679	0.0283089	14306	0.174794	NA	G	A	Gut microbiota abundance (class Methanobacteria id.119) || id:ebi-a-GCST90016920	ebi-a-GCST90016920	Gut microbiota abundance (class Methanobacteria id.119)	Gut microbiota abundance (class Methanobacteria id.119) || ||	TRUE	igd
66	rs56118546	5	164465890	-0.027974	0.032904	14306	0.461681	NA	G	T	Gut microbiota abundance (class Methanobacteria id.119) || id:ebi-a-GCST90016920	ebi-a-GCST90016920	Gut microbiota abundance (class Methanobacteria id.119)	Gut microbiota abundance (class Methanobacteria id.119) || ||	TRUE	igd
67	rs77205736	8	10153460	0.0171776	0.0167114	14306	0.237312	NA	T	C	Gut microbiota abundance (class Alphaproteobacteria id.2379) || id:ebi-a-GCST90016909	ebi-a-GCST90016909	Gut microbiota abundance (class Alphaproteobacteria id.2379)	Gut microbiota abundance (class Alphaproteobacteria id.2379) || ||	TRUE	igd
68	rs3740390	10	104638480	0.0183612	0.0246489	14306	0.510572	NA	T	C	Gut microbiota abundance (class Alphaproteobacteria id.2379) || id:ebi-a-GCST90016909	ebi-a-GCST90016909	Gut microbiota abundance (class Alphaproteobacteria id.2379)	Gut microbiota abundance (class Alphaproteobacteria id.2379) || ||	TRUE	igd
69	rs12203592	6	396321	-0.00760606	0.020415	14306	0.744569	NA	T	C	Gut microbiota abundance (genus Barnesiella id.944) || id:ebi-a-GCST90016969	ebi-a-GCST90016969	Gut microbiota abundance (genus Barnesiella id.944)	Gut microbiota abundance (genus Barnesiella id.944) || ||	TRUE	igd
70	rs56118546	5	164465890	0.00223212	0.0148152	14306	0.891068	NA	G	T	Gut microbiota abundance (family Coriobacteriaceae id.811) || id:ebi-a-GCST90016933	ebi-a-GCST90016933	Gut microbiota abundance (family Coriobacteriaceae id.811)	Gut microbiota abundance (family Coriobacteriaceae id.811) || ||	TRUE	igd
71	rs1217106	8	64567670	0.0160674	0.0132091	14306	0.216333	NA	G	A	Gut microbiota abundance (family Coriobacteriaceae id.811) || id:ebi-a-GCST90016933	ebi-a-GCST90016933	Gut microbiota abundance (family Coriobacteriaceae id.811)	Gut microbiota abundance (family Coriobacteriaceae id.811) || ||	TRUE	igd
72	rs56118546	5	164465890	0.0158013	0.0146022	14306	0.313675	NA	G	T	Gut microbiota abundance (family Ruminococcaceae id.2050) || id:ebi-a-GCST90016951	ebi-a-GCST90016951	Gut microbiota abundance (family Ruminococcaceae id.2050)	Gut microbiota abundance (family Ruminococcaceae id.2050) || ||	TRUE	igd
73	rs3740390	10	104638480	6.47881e-06	0.0176732	14306	0.884748	NA	T	C	Gut microbiota abundance (family Coriobacteriaceae id.811) || id:ebi-a-GCST90016933	ebi-a-GCST90016933	Gut microbiota abundance (family Coriobacteriaceae id.811)	Gut microbiota abundance (family Coriobacteriaceae id.811) || ||	TRUE	igd
74	rs1217106	8	64567670	0.00689317	0.0198196	14306	0.789207	NA	G	A	Gut microbiota abundance (genus Actinomyces id.423) || id:ebi-a-GCST90016959	ebi-a-GCST90016959	Gut microbiota abundance (genus Actinomyces id.423)	Gut microbiota abundance (genus Actinomyces id.423) || ||	TRUE	igd
75	rs1217106	8	64567670	-0.0208256	0.0132244	14306	0.128323	NA	G	A	Gut microbiota abundance (genus Alistipes id.968) || id:ebi-a-GCST90016962	ebi-a-GCST90016962	Gut microbiota abundance (genus Alistipes id.968)	Gut microbiota abundance (genus Alistipes id.968) || ||	TRUE	igd
76	rs12203592	6	396321	-0.0146627	0.0183124	14306	0.398105	NA	T	C	Gut microbiota abundance (family Rikenellaceae id.967) || id:ebi-a-GCST90016950	ebi-a-GCST90016950	Gut microbiota abundance (family Rikenellaceae id.967)	Gut microbiota abundance (family Rikenellaceae id.967) || ||	TRUE	igd
77	rs10852602	16	49762462	0.0025595	0.01467	14306	0.87643	NA	A	C	Gut microbiota abundance (class Betaproteobacteria id.2867) || id:ebi-a-GCST90016912	ebi-a-GCST90016912	Gut microbiota abundance (class Betaproteobacteria id.2867)	Gut microbiota abundance (class Betaproteobacteria id.2867) || ||	TRUE	igd
78	rs10852602	16	49762462	0.00829155	0.0145154	14306	0.669965	NA	A	C	Gut microbiota abundance (family Rikenellaceae id.967) || id:ebi-a-GCST90016950	ebi-a-GCST90016950	Gut microbiota abundance (family Rikenellaceae id.967)	Gut microbiota abundance (family Rikenellaceae id.967) || ||	TRUE	igd
79	rs3740390	10	104638480	0.0159885	0.0191218	14306	0.394359	NA	T	C	Gut microbiota abundance (family Prevotellaceae id.960) || id:ebi-a-GCST90016948	ebi-a-GCST90016948	Gut microbiota abundance (family Prevotellaceae id.960)	Gut microbiota abundance (family Prevotellaceae id.960) || ||	TRUE	igd
80	rs1217106	8	64567670	0.0111715	0.0145515	14306	0.444012	NA	G	A	Gut microbiota abundance (family Prevotellaceae id.960) || id:ebi-a-GCST90016948	ebi-a-GCST90016948	Gut microbiota abundance (family Prevotellaceae id.960)	Gut microbiota abundance (family Prevotellaceae id.960) || ||	TRUE	igd
81	rs77205736	8	10153460	-0.00506814	0.0137602	14306	0.709512	NA	T	C	Gut microbiota abundance (family Prevotellaceae id.960) || id:ebi-a-GCST90016948	ebi-a-GCST90016948	Gut microbiota abundance (family Prevotellaceae id.960)	Gut microbiota abundance (family Prevotellaceae id.960) || ||	TRUE	igd
82	rs10983735	9	120416066	0.0178461	0.0161157	14306	0.289611	NA	A	G	Gut microbiota abundance (family Prevotellaceae id.960) || id:ebi-a-GCST90016948	ebi-a-GCST90016948	Gut microbiota abundance (family Prevotellaceae id.960)	Gut microbiota abundance (family Prevotellaceae id.960) || ||	TRUE	igd
83	rs56118546	5	164465890	-0.00179697	0.0146363	14306	0.854274	NA	G	T	Gut microbiota abundance (family Erysipelotrichaceae id.2149) || id:ebi-a-GCST90016937	ebi-a-GCST90016937	Gut microbiota abundance (family Erysipelotrichaceae id.2149)	Gut microbiota abundance (family Erysipelotrichaceae id.2149) || ||	TRUE	igd
84	rs3740390	10	104638480	-0.0097848	0.0183798	14306	0.553727	NA	T	C	Gut microbiota abundance (genus Anaerotruncus id.2054) || id:ebi-a-GCST90016967	ebi-a-GCST90016967	Gut microbiota abundance (genus Anaerotruncus id.2054)	Gut microbiota abundance (genus Anaerotruncus id.2054) || ||	TRUE	igd
85	rs56118546	5	164465890	0.0233961	0.0153402	14306	0.163653	NA	G	T	Gut microbiota abundance (genus Anaerotruncus id.2054) || id:ebi-a-GCST90016967	ebi-a-GCST90016967	Gut microbiota abundance (genus Anaerotruncus id.2054)	Gut microbiota abundance (genus Anaerotruncus id.2054) || ||	TRUE	igd
86	rs10852602	16	49762462	0.0252337	0.0142461	14306	0.0996116	NA	A	C	Gut microbiota abundance (family Erysipelotrichaceae id.2149) || id:ebi-a-GCST90016937	ebi-a-GCST90016937	Gut microbiota abundance (family Erysipelotrichaceae id.2149)	Gut microbiota abundance (family Erysipelotrichaceae id.2149) || ||	TRUE	igd
87	rs56118546	5	164465890	-0.029289	0.0152862	14306	0.0544164	NA	G	T	Gut microbiota abundance (family Streptococcaceae id.1850) || id:ebi-a-GCST90016952	ebi-a-GCST90016952	Gut microbiota abundance (family Streptococcaceae id.1850)	Gut microbiota abundance (family Streptococcaceae id.1850) || ||	TRUE	igd
88	rs56118546	5	164465890	0.00223212	0.0148152	14306	0.891068	NA	G	T	Gut microbiota abundance (class Coriobacteriia id.809) || id:ebi-a-GCST90016914	ebi-a-GCST90016914	Gut microbiota abundance (class Coriobacteriia id.809)	Gut microbiota abundance (class Coriobacteriia id.809) || ||	TRUE	igd
89	rs3740390	10	104638480	6.47881e-06	0.0176732	14306	0.884748	NA	T	C	Gut microbiota abundance (class Coriobacteriia id.809) || id:ebi-a-GCST90016914	ebi-a-GCST90016914	Gut microbiota abundance (class Coriobacteriia id.809)	Gut microbiota abundance (class Coriobacteriia id.809) || ||	TRUE	igd
90	rs10983735	9	120416066	0.0107857	0.0147931	14306	0.439188	NA	A	G	Gut microbiota abundance (class Coriobacteriia id.809) || id:ebi-a-GCST90016914	ebi-a-GCST90016914	Gut microbiota abundance (class Coriobacteriia id.809)	Gut microbiota abundance (class Coriobacteriia id.809) || ||	TRUE	igd
91	rs10983735	9	120416066	-0.0185245	0.0320591	14306	0.608956	NA	A	G	Gut microbiota abundance (family Methanobacteriaceae id.121) || id:ebi-a-GCST90016942	ebi-a-GCST90016942	Gut microbiota abundance (family Methanobacteriaceae id.121)	Gut microbiota abundance (family Methanobacteriaceae id.121) || ||	TRUE	igd
92	rs10852602	16	49762462	0.0159114	0.035081	14306	0.730574	NA	A	C	Gut microbiota abundance (family Family XI id.1936) || id:ebi-a-GCST90016938	ebi-a-GCST90016938	Gut microbiota abundance (family Family XI id.1936)	Gut microbiota abundance (family Family XI id.1936) || ||	TRUE	igd
93	rs3740390	10	104638480	0.0140915	0.0439645	14306	0.737697	NA	T	C	Gut microbiota abundance (family Family XI id.1936) || id:ebi-a-GCST90016938	ebi-a-GCST90016938	Gut microbiota abundance (family Family XI id.1936)	Gut microbiota abundance (family Family XI id.1936) || ||	TRUE	igd
94	rs3740390	10	104638480	-0.0276992	0.02188	14306	0.207276	NA	T	C	Gut microbiota abundance (family Verrucomicrobiaceae id.4036) || id:ebi-a-GCST90016957	ebi-a-GCST90016957	Gut microbiota abundance (family Verrucomicrobiaceae id.4036)	Gut microbiota abundance (family Verrucomicrobiaceae id.4036) || ||	TRUE	igd
95	rs56118546	5	164465890	0.00799759	0.0180006	14306	0.688885	NA	G	T	Gut microbiota abundance (family Verrucomicrobiaceae id.4036) || id:ebi-a-GCST90016957	ebi-a-GCST90016957	Gut microbiota abundance (family Verrucomicrobiaceae id.4036)	Gut microbiota abundance (family Verrucomicrobiaceae id.4036) || ||	TRUE	igd
96	rs10983735	9	120416066	0.0102244	0.0155521	14306	0.509731	NA	A	G	Gut microbiota abundance (family Veillonellaceae id.2172) || id:ebi-a-GCST90016956	ebi-a-GCST90016956	Gut microbiota abundance (family Veillonellaceae id.2172)	Gut microbiota abundance (family Veillonellaceae id.2172) || ||	TRUE	igd
97	rs12203592	6	396321	-0.0108595	0.0272708	14306	0.491708	NA	T	C	Gut microbiota abundance (family Actinomycetaceae id.421) || id:ebi-a-GCST90016925	ebi-a-GCST90016925	Gut microbiota abundance (family Actinomycetaceae id.421)	Gut microbiota abundance (family Actinomycetaceae id.421) || ||	TRUE	igd
98	rs10983735	9	120416066	0.0266688	0.0223221	14306	0.235203	NA	A	G	Gut microbiota abundance (family Actinomycetaceae id.421) || id:ebi-a-GCST90016925	ebi-a-GCST90016925	Gut microbiota abundance (family Actinomycetaceae id.421)	Gut microbiota abundance (family Actinomycetaceae id.421) || ||	TRUE	igd
99	rs1217106	8	64567670	0.0223683	0.019498	14306	0.282012	NA	G	A	Gut microbiota abundance (family Actinomycetaceae id.421) || id:ebi-a-GCST90016925	ebi-a-GCST90016925	Gut microbiota abundance (family Actinomycetaceae id.421)	Gut microbiota abundance (family Actinomycetaceae id.421) || ||	TRUE	igd
100	rs3740390	10	104638480	-0.0280366	0.0218808	14306	0.20206	NA	T	C	Gut microbiota abundance (genus Akkermansia id.4037) || id:ebi-a-GCST90016961	ebi-a-GCST90016961	Gut microbiota abundance (genus Akkermansia id.4037)	Gut microbiota abundance (genus Akkermansia id.4037) || ||	TRUE	igd
101	rs77205736	8	10153460	-0.0063621	0.0130885	14306	0.601615	NA	T	C	Gut microbiota abundance (class Actinobacteria id.419) || id:ebi-a-GCST90016908	ebi-a-GCST90016908	Gut microbiota abundance (class Actinobacteria id.419)	Gut microbiota abundance (class Actinobacteria id.419) || ||	TRUE	igd
102	rs10983735	9	120416066	0.00629405	0.0153677	14306	0.685154	NA	A	G	Gut microbiota abundance (class Actinobacteria id.419) || id:ebi-a-GCST90016908	ebi-a-GCST90016908	Gut microbiota abundance (class Actinobacteria id.419)	Gut microbiota abundance (class Actinobacteria id.419) || ||	TRUE	igd
103	rs3740390	10	104638480	-0.00673993	0.0183614	14306	0.70904	NA	T	C	Gut microbiota abundance (class Actinobacteria id.419) || id:ebi-a-GCST90016908	ebi-a-GCST90016908	Gut microbiota abundance (class Actinobacteria id.419)	Gut microbiota abundance (class Actinobacteria id.419) || ||	TRUE	igd
104	rs10983735	9	120416066	-0.00043182	0.035891	14306	0.971951	NA	A	G	Gut microbiota abundance (genus Alloprevotella id.961) || id:ebi-a-GCST90016964	ebi-a-GCST90016964	Gut microbiota abundance (genus Alloprevotella id.961)	Gut microbiota abundance (genus Alloprevotella id.961) || ||	TRUE	igd
105	rs3740390	10	104638480	0.00817043	0.0410335	14306	0.75507	NA	T	C	Gut microbiota abundance (genus Alloprevotella id.961) || id:ebi-a-GCST90016964	ebi-a-GCST90016964	Gut microbiota abundance (genus Alloprevotella id.961)	Gut microbiota abundance (genus Alloprevotella id.961) || ||	TRUE	igd
106	rs12203592	6	396321	-0.0301509	0.0193528	14306	0.112509	NA	T	C	Gut microbiota abundance (class Gammaproteobacteria id.3303) || id:ebi-a-GCST90016917	ebi-a-GCST90016917	Gut microbiota abundance (class Gammaproteobacteria id.3303)	Gut microbiota abundance (class Gammaproteobacteria id.3303) || ||	TRUE	igd
107	rs10852602	16	49762462	0.0330168	0.0276445	14306	0.236445	NA	A	C	Gut microbiota abundance (genus Anaerofilum id.2053) || id:ebi-a-GCST90016965	ebi-a-GCST90016965	Gut microbiota abundance (genus Anaerofilum id.2053)	Gut microbiota abundance (genus Anaerofilum id.2053) || ||	TRUE	igd
108	rs3740390	10	104638480	0.0215372	0.0263137	14306	0.420108	NA	T	C	Gut microbiota abundance (family Bacteroidales S24 7group id.11173) || id:ebi-a-GCST90016928	ebi-a-GCST90016928	Gut microbiota abundance (family Bacteroidales S24 7group id.11173)	Gut microbiota abundance (family Bacteroidales S24 7group id.11173) || ||	TRUE	igd
109	rs1217106	8	64567670	-0.00240938	0.0130015	14306	0.80287	NA	G	A	Gut microbiota abundance (family Lachnospiraceae id.1987) || id:ebi-a-GCST90016940	ebi-a-GCST90016940	Gut microbiota abundance (family Lachnospiraceae id.1987)	Gut microbiota abundance (family Lachnospiraceae id.1987) || ||	TRUE	igd
110	rs10983735	9	120416066	-0.0311289	0.0146446	14306	0.0331047	NA	A	G	Gut microbiota abundance (family Porphyromonadaceae id.943) || id:ebi-a-GCST90016947	ebi-a-GCST90016947	Gut microbiota abundance (family Porphyromonadaceae id.943)	Gut microbiota abundance (family Porphyromonadaceae id.943) || ||	TRUE	igd
111	rs1217106	8	64567670	0.0158459	0.0133205	14306	0.252154	NA	G	A	Gut microbiota abundance (class Bacilli id.1673) || id:ebi-a-GCST90016910	ebi-a-GCST90016910	Gut microbiota abundance (class Bacilli id.1673)	Gut microbiota abundance (class Bacilli id.1673) || ||	TRUE	igd
112	rs10852602	16	49762462	0.0129892	0.0141949	14306	0.344476	NA	A	C	Gut microbiota abundance (family Lachnospiraceae id.1987) || id:ebi-a-GCST90016940	ebi-a-GCST90016940	Gut microbiota abundance (family Lachnospiraceae id.1987)	Gut microbiota abundance (family Lachnospiraceae id.1987) || ||	TRUE	igd
113	rs12203592	6	396321	0.000942571	0.0284205	14306	0.934057	NA	T	C	Gut microbiota abundance (family Bacteroidales S24 7group id.11173) || id:ebi-a-GCST90016928	ebi-a-GCST90016928	Gut microbiota abundance (family Bacteroidales S24 7group id.11173)	Gut microbiota abundance (family Bacteroidales S24 7group id.11173) || ||	TRUE	igd
114	rs3740390	10	104638480	-0.0160964	0.0191689	14306	0.380322	NA	T	C	Gut microbiota abundance (family Bifidobacteriaceae id.433) || id:ebi-a-GCST90016929	ebi-a-GCST90016929	Gut microbiota abundance (family Bifidobacteriaceae id.433)	Gut microbiota abundance (family Bifidobacteriaceae id.433) || ||	TRUE	igd
115	rs3740390	10	104638480	0.0123233	0.0190757	14306	0.578313	NA	T	C	Gut microbiota abundance (class Deltaproteobacteria id.3087) || id:ebi-a-GCST90016915	ebi-a-GCST90016915	Gut microbiota abundance (class Deltaproteobacteria id.3087)	Gut microbiota abundance (class Deltaproteobacteria id.3087) || ||	TRUE	igd
116	rs12203592	6	396321	-0.025083	0.0186438	14306	0.156187	NA	T	C	Gut microbiota abundance (genus Anaerostipes id.1991) || id:ebi-a-GCST90016966	ebi-a-GCST90016966	Gut microbiota abundance (genus Anaerostipes id.1991)	Gut microbiota abundance (genus Anaerostipes id.1991) || ||	TRUE	igd
117	rs56118546	5	164465890	0.0011834	0.0151564	14306	0.97424	NA	G	T	Gut microbiota abundance (genus Anaerostipes id.1991) || id:ebi-a-GCST90016966	ebi-a-GCST90016966	Gut microbiota abundance (genus Anaerostipes id.1991)	Gut microbiota abundance (genus Anaerostipes id.1991) || ||	TRUE	igd
118	rs12203592	6	396321	-0.0131036	0.0197495	14306	0.649048	NA	T	C	Gut microbiota abundance (class Deltaproteobacteria id.3087) || id:ebi-a-GCST90016915	ebi-a-GCST90016915	Gut microbiota abundance (class Deltaproteobacteria id.3087)	Gut microbiota abundance (class Deltaproteobacteria id.3087) || ||	TRUE	igd
119	rs12203592	6	396321	-0.0970729	0.03403	14306	0.00703186	NA	T	C	Gut microbiota abundance (class Lentisphaeria id.2250) || id:ebi-a-GCST90016918	ebi-a-GCST90016918	Gut microbiota abundance (class Lentisphaeria id.2250)	Gut microbiota abundance (class Lentisphaeria id.2250) || ||	TRUE	igd
120	rs77205736	8	10153460	-0.01389	0.0137369	14306	0.310723	NA	T	C	Gut microbiota abundance (family Bifidobacteriaceae id.433) || id:ebi-a-GCST90016929	ebi-a-GCST90016929	Gut microbiota abundance (family Bifidobacteriaceae id.433)	Gut microbiota abundance (family Bifidobacteriaceae id.433) || ||	TRUE	igd
121	rs10852602	16	49762462	0.0252337	0.0142461	14306	0.0996116	NA	A	C	Gut microbiota abundance (class Erysipelotrichia id.2147) || id:ebi-a-GCST90016916	ebi-a-GCST90016916	Gut microbiota abundance (class Erysipelotrichia id.2147)	Gut microbiota abundance (class Erysipelotrichia id.2147) || ||	TRUE	igd
122	rs3740390	10	104638480	0.0118771	0.0190924	14306	0.596703	NA	T	C	Gut microbiota abundance (family Desulfovibrionaceae id.3169) || id:ebi-a-GCST90016935	ebi-a-GCST90016935	Gut microbiota abundance (family Desulfovibrionaceae id.3169)	Gut microbiota abundance (family Desulfovibrionaceae id.3169) || ||	TRUE	igd
123	rs10852602	16	49762462	0.000410405	0.0156316	14306	0.968696	NA	A	C	Gut microbiota abundance (family Desulfovibrionaceae id.3169) || id:ebi-a-GCST90016935	ebi-a-GCST90016935	Gut microbiota abundance (family Desulfovibrionaceae id.3169)	Gut microbiota abundance (family Desulfovibrionaceae id.3169) || ||	TRUE	igd
124	rs3740390	10	104638480	-0.0708288	0.0384663	14306	0.0704872	NA	T	C	Gut microbiota abundance (family Victivallaceae id.2255) || id:ebi-a-GCST90016958	ebi-a-GCST90016958	Gut microbiota abundance (family Victivallaceae id.2255)	Gut microbiota abundance (family Victivallaceae id.2255) || ||	TRUE	igd
125	rs56118546	5	164465890	-0.0147414	0.0256731	14306	0.559108	NA	G	T	Gut microbiota abundance (class Melainabacteria id.1589) || id:ebi-a-GCST90016919	ebi-a-GCST90016919	Gut microbiota abundance (class Melainabacteria id.1589)	Gut microbiota abundance (class Melainabacteria id.1589) || ||	TRUE	igd
126	rs12203592	6	396321	0.00220092	0.0309665	14306	0.829535	NA	T	C	Gut microbiota abundance (class Melainabacteria id.1589) || id:ebi-a-GCST90016919	ebi-a-GCST90016919	Gut microbiota abundance (class Melainabacteria id.1589)	Gut microbiota abundance (class Melainabacteria id.1589) || ||	TRUE	igd
127	rs10983735	9	120416066	-0.0022039	0.0215568	14306	0.904051	NA	A	G	Gut microbiota abundance (genus Adlercreutzia id.812) || id:ebi-a-GCST90016960	ebi-a-GCST90016960	Gut microbiota abundance (genus Adlercreutzia id.812)	Gut microbiota abundance (genus Adlercreutzia id.812) || ||	TRUE	igd
128	rs77205736	8	10153460	0.011862	0.0227456	14306	0.666745	NA	T	C	Gut microbiota abundance (family Oxalobacteraceae id.2966) || id:ebi-a-GCST90016943	ebi-a-GCST90016943	Gut microbiota abundance (family Oxalobacteraceae id.2966)	Gut microbiota abundance (family Oxalobacteraceae id.2966) || ||	TRUE	igd
129	rs10983735	9	120416066	-0.00726442	0.0274348	14306	0.760754	NA	A	G	Gut microbiota abundance (family Oxalobacteraceae id.2966) || id:ebi-a-GCST90016943	ebi-a-GCST90016943	Gut microbiota abundance (family Oxalobacteraceae id.2966)	Gut microbiota abundance (family Oxalobacteraceae id.2966) || ||	TRUE	igd
130	rs12203592	6	396321	0.00770772	0.0256961	14306	0.926242	NA	T	C	Gut microbiota abundance (family Rhodospirillaceae id.2717) || id:ebi-a-GCST90016949	ebi-a-GCST90016949	Gut microbiota abundance (family Rhodospirillaceae id.2717)	Gut microbiota abundance (family Rhodospirillaceae id.2717) || ||	TRUE	igd
131	rs1217106	8	64567670	0.00572666	0.018533	14306	0.741763	NA	G	A	Gut microbiota abundance (family Rhodospirillaceae id.2717) || id:ebi-a-GCST90016949	ebi-a-GCST90016949	Gut microbiota abundance (family Rhodospirillaceae id.2717)	Gut microbiota abundance (family Rhodospirillaceae id.2717) || ||	TRUE	igd
132	rs12203592	6	396321	-0.0150853	0.0184753	14306	0.504654	NA	T	C	Gut microbiota abundance (class Bacilli id.1673) || id:ebi-a-GCST90016910	ebi-a-GCST90016910	Gut microbiota abundance (class Bacilli id.1673)	Gut microbiota abundance (class Bacilli id.1673) || ||	TRUE	igd
133	rs10983735	9	120416066	0.016261	0.0149098	14306	0.26996	NA	A	G	Gut microbiota abundance (class Bacilli id.1673) || id:ebi-a-GCST90016910	ebi-a-GCST90016910	Gut microbiota abundance (class Bacilli id.1673)	Gut microbiota abundance (class Bacilli id.1673) || ||	TRUE	igd
134	rs12203592	6	396321	-0.0557038	0.0368651	14306	0.173444	NA	T	C	Gut microbiota abundance (family Victivallaceae id.2255) || id:ebi-a-GCST90016958	ebi-a-GCST90016958	Gut microbiota abundance (family Victivallaceae id.2255)	Gut microbiota abundance (family Victivallaceae id.2255) || ||	TRUE	igd
135	rs3740390	10	104638480	-0.00405305	0.0232226	14306	0.753083	NA	T	C	Gut microbiota abundance (family Clostridiales vadin BB60 group id.11286) || id:ebi-a-GCST90016932	ebi-a-GCST90016932	Gut microbiota abundance (family Clostridiales vadin BB60 group id.11286)	Gut microbiota abundance (family Clostridiales vadin BB60 group id.11286) || ||	TRUE	igd
136	rs1217106	8	64567670	0.0348796	0.0166852	14306	0.0354805	NA	G	A	Gut microbiota abundance (family Peptococcaceae id.2024) || id:ebi-a-GCST90016945	ebi-a-GCST90016945	Gut microbiota abundance (family Peptococcaceae id.2024)	Gut microbiota abundance (family Peptococcaceae id.2024) || ||	TRUE	igd
137	rs10852602	16	49762462	0.018824	0.0188659	14306	0.289466	NA	A	C	Gut microbiota abundance (family Peptococcaceae id.2024) || id:ebi-a-GCST90016945	ebi-a-GCST90016945	Gut microbiota abundance (family Peptococcaceae id.2024)	Gut microbiota abundance (family Peptococcaceae id.2024) || ||	TRUE	igd
138	rs10852602	16	49762462	-0.000720594	0.0142091	14306	0.923952	NA	A	C	Gut microbiota abundance (family Bacteroidaceae id.917) || id:ebi-a-GCST90016927	ebi-a-GCST90016927	Gut microbiota abundance (family Bacteroidaceae id.917)	Gut microbiota abundance (family Bacteroidaceae id.917) || ||	TRUE	igd
139	rs3740390	10	104638480	0.0181779	0.0173372	14306	0.308185	NA	T	C	Gut microbiota abundance (class Bacteroidia id.912) || id:ebi-a-GCST90016911	ebi-a-GCST90016911	Gut microbiota abundance (class Bacteroidia id.912)	Gut microbiota abundance (class Bacteroidia id.912) || ||	TRUE	igd
140	rs12203592	6	396321	-0.0179939	0.0262724	14306	0.392392	NA	T	C	Gut microbiota abundance (genus Adlercreutzia id.812) || id:ebi-a-GCST90016960	ebi-a-GCST90016960	Gut microbiota abundance (genus Adlercreutzia id.812)	Gut microbiota abundance (genus Adlercreutzia id.812) || ||	TRUE	igd
141	rs10983735	9	120416066	-0.000460297	0.0168893	14306	0.972736	NA	A	G	Gut microbiota abundance (family Enterobacteriaceae id.3469) || id:ebi-a-GCST90016936	ebi-a-GCST90016936	Gut microbiota abundance (family Enterobacteriaceae id.3469)	Gut microbiota abundance (family Enterobacteriaceae id.3469) || ||	TRUE	igd
142	rs3740390	10	104638480	0.0418352	0.0200341	14306	0.0404809	NA	T	C	Gut microbiota abundance (family Enterobacteriaceae id.3469) || id:ebi-a-GCST90016936	ebi-a-GCST90016936	Gut microbiota abundance (family Enterobacteriaceae id.3469)	Gut microbiota abundance (family Enterobacteriaceae id.3469) || ||	TRUE	igd
143	rs10852602	16	49762462	-0.0105454	0.0272527	14306	0.661622	NA	A	C	Gut microbiota abundance (family Oxalobacteraceae id.2966) || id:ebi-a-GCST90016943	ebi-a-GCST90016943	Gut microbiota abundance (family Oxalobacteraceae id.2966)	Gut microbiota abundance (family Oxalobacteraceae id.2966) || ||	TRUE	igd
144	rs77205736	8	10153460	0.00768534	0.0128617	14306	0.49862	NA	T	C	Gut microbiota abundance (family Alcaligenaceae id.2875) || id:ebi-a-GCST90016926	ebi-a-GCST90016926	Gut microbiota abundance (family Alcaligenaceae id.2875)	Gut microbiota abundance (family Alcaligenaceae id.2875) || ||	TRUE	igd
145	rs10983735	9	120416066	-0.00116695	0.015178	14306	0.929892	NA	A	G	Gut microbiota abundance (family Alcaligenaceae id.2875) || id:ebi-a-GCST90016926	ebi-a-GCST90016926	Gut microbiota abundance (family Alcaligenaceae id.2875)	Gut microbiota abundance (family Alcaligenaceae id.2875) || ||	TRUE	igd
146	rs12203592	6	396321	0.0208478	0.0232739	14306	0.311193	NA	T	C	Gut microbiota abundance (family Peptococcaceae id.2024) || id:ebi-a-GCST90016945	ebi-a-GCST90016945	Gut microbiota abundance (family Peptococcaceae id.2024)	Gut microbiota abundance (family Peptococcaceae id.2024) || ||	TRUE	igd
147	rs12203592	6	396321	-0.005574	0.0227239	14306	0.992434	NA	T	C	Gut microbiota abundance (class Mollicutes id.3920) || id:ebi-a-GCST90016921	ebi-a-GCST90016921	Gut microbiota abundance (class Mollicutes id.3920)	Gut microbiota abundance (class Mollicutes id.3920) || ||	TRUE	igd
148	rs10983735	9	120416066	0.0108319	0.014521	14306	0.51468	NA	A	G	Gut microbiota abundance (class Clostridia id.1859) || id:ebi-a-GCST90016913	ebi-a-GCST90016913	Gut microbiota abundance (class Clostridia id.1859)	Gut microbiota abundance (class Clostridia id.1859) || ||	TRUE	igd
149	rs3740390	10	104638480	-0.0204658	0.0173372	14306	0.225969	NA	T	C	Gut microbiota abundance (class Clostridia id.1859) || id:ebi-a-GCST90016913	ebi-a-GCST90016913	Gut microbiota abundance (class Clostridia id.1859)	Gut microbiota abundance (class Clostridia id.1859) || ||	TRUE	igd
150	rs3740390	10	104638480	0.00509368	0.0222348	14306	0.968533	NA	T	C	Gut microbiota abundance (class Mollicutes id.3920) || id:ebi-a-GCST90016921	ebi-a-GCST90016921	Gut microbiota abundance (class Mollicutes id.3920)	Gut microbiota abundance (class Mollicutes id.3920) || ||	TRUE	igd
151	rs1217106	8	64567670	-0.00699958	0.0163373	14306	0.73493	NA	G	A	Gut microbiota abundance (class Mollicutes id.3920) || id:ebi-a-GCST90016921	ebi-a-GCST90016921	Gut microbiota abundance (class Mollicutes id.3920)	Gut microbiota abundance (class Mollicutes id.3920) || ||	TRUE	igd
152	rs1217106	8	64567670	-0.0191418	0.0130211	14306	0.146779	NA	G	A	Gut microbiota abundance (family Bacteroidaceae id.917) || id:ebi-a-GCST90016927	ebi-a-GCST90016927	Gut microbiota abundance (family Bacteroidaceae id.917)	Gut microbiota abundance (family Bacteroidaceae id.917) || ||	TRUE	igd
153	rs3740390	10	104638480	-0.0136007	0.0173532	14306	0.444298	NA	T	C	Gut microbiota abundance (family Bacteroidaceae id.917) || id:ebi-a-GCST90016927	ebi-a-GCST90016927	Gut microbiota abundance (family Bacteroidaceae id.917)	Gut microbiota abundance (family Bacteroidaceae id.917) || ||	TRUE	igd
154	rs77205736	8	10153460	-0.00481198	0.0123099	14306	0.632498	NA	T	C	Gut microbiota abundance (class Bacteroidia id.912) || id:ebi-a-GCST90016911	ebi-a-GCST90016911	Gut microbiota abundance (class Bacteroidia id.912)	Gut microbiota abundance (class Bacteroidia id.912) || ||	TRUE	igd
155	rs10852602	16	49762462	-0.00420501	0.0141915	14306	0.736049	NA	A	C	Gut microbiota abundance (class Bacteroidia id.912) || id:ebi-a-GCST90016911	ebi-a-GCST90016911	Gut microbiota abundance (class Bacteroidia id.912)	Gut microbiota abundance (class Bacteroidia id.912) || ||	TRUE	igd
156	rs3740390	10	104638480	0.00342385	0.0312738	14306	0.94404	NA	T	C	Gut microbiota abundance (class Melainabacteria id.1589) || id:ebi-a-GCST90016919	ebi-a-GCST90016919	Gut microbiota abundance (class Melainabacteria id.1589)	Gut microbiota abundance (class Melainabacteria id.1589) || ||	TRUE	igd
157	rs3740390	10	104638480	-0.0144762	0.0192556	14306	0.396096	NA	T	C	Gut microbiota abundance (genus Bifidobacterium id.436) || id:ebi-a-GCST90016970	ebi-a-GCST90016970	Gut microbiota abundance (genus Bifidobacterium id.436)	Gut microbiota abundance (genus Bifidobacterium id.436) || ||	TRUE	igd
158	rs12203592	6	396321	0.0174483	0.0201191	14306	0.397583	NA	T	C	Gut microbiota abundance (genus Bifidobacterium id.436) || id:ebi-a-GCST90016970	ebi-a-GCST90016970	Gut microbiota abundance (genus Bifidobacterium id.436)	Gut microbiota abundance (genus Bifidobacterium id.436) || ||	TRUE	igd
159	rs10852602	16	49762462	-0.0130796	0.0152422	14306	0.351301	NA	A	C	Gut microbiota abundance (family Peptostreptococcaceae id.2042) || id:ebi-a-GCST90016946	ebi-a-GCST90016946	Gut microbiota abundance (family Peptostreptococcaceae id.2042)	Gut microbiota abundance (family Peptostreptococcaceae id.2042) || ||	TRUE	igd
160	rs1217106	8	64567670	0.0218186	0.0138402	14306	0.105923	NA	G	A	Gut microbiota abundance (family Peptostreptococcaceae id.2042) || id:ebi-a-GCST90016946	ebi-a-GCST90016946	Gut microbiota abundance (family Peptostreptococcaceae id.2042)	Gut microbiota abundance (family Peptostreptococcaceae id.2042) || ||	TRUE	igd
161	rs56118546	5	164465890	0.00463646	0.0146135	14306	0.792527	NA	G	T	Gut microbiota abundance (genus Bacteroides id.918) || id:ebi-a-GCST90016968	ebi-a-GCST90016968	Gut microbiota abundance (genus Bacteroides id.918)	Gut microbiota abundance (genus Bacteroides id.918) || ||	TRUE	igd
162	rs3740390	10	104638480	0.00631967	0.0266405	14306	0.79312	NA	T	C	Gut microbiota abundance (family Defluviitaleaceae id.1924) || id:ebi-a-GCST90016934	ebi-a-GCST90016934	Gut microbiota abundance (family Defluviitaleaceae id.1924)	Gut microbiota abundance (family Defluviitaleaceae id.1924) || ||	TRUE	igd
163	rs77205736	8	10153460	0.00291815	0.0127803	14306	0.818549	NA	T	C	Gut microbiota abundance (family Family XIII id.1957) || id:ebi-a-GCST90016939	ebi-a-GCST90016939	Gut microbiota abundance (family Family XIII id.1957)	Gut microbiota abundance (family Family XIII id.1957) || ||	TRUE	igd
164	rs10983735	9	120416066	-0.0322986	0.0217921	14306	0.155448	NA	A	G	Gut microbiota abundance (family Defluviitaleaceae id.1924) || id:ebi-a-GCST90016934	ebi-a-GCST90016934	Gut microbiota abundance (family Defluviitaleaceae id.1924)	Gut microbiota abundance (family Defluviitaleaceae id.1924) || ||	TRUE	igd
165	rs56118546	5	164465890	0.0223573	0.0216336	14306	0.288412	NA	G	T	Gut microbiota abundance (family Defluviitaleaceae id.1924) || id:ebi-a-GCST90016934	ebi-a-GCST90016934	Gut microbiota abundance (family Defluviitaleaceae id.1924)	Gut microbiota abundance (family Defluviitaleaceae id.1924) || ||	TRUE	igd
166	rs1217106	8	64567670	-0.0191418	0.0130211	14306	0.146779	NA	G	A	Gut microbiota abundance (genus Bacteroides id.918) || id:ebi-a-GCST90016968	ebi-a-GCST90016968	Gut microbiota abundance (genus Bacteroides id.918)	Gut microbiota abundance (genus Bacteroides id.918) || ||	TRUE	igd
167	rs10983735	9	120416066	0.0107857	0.0147931	14306	0.439188	NA	A	G	Gut microbiota abundance (family Coriobacteriaceae id.811) || id:ebi-a-GCST90016933	ebi-a-GCST90016933	Gut microbiota abundance (family Coriobacteriaceae id.811)	Gut microbiota abundance (family Coriobacteriaceae id.811) || ||	TRUE	igd
168	rs10983735	9	120416066	0.00254417	0.0164561	14306	0.898679	NA	A	G	Gut microbiota abundance (family Clostridiaceae1 id.1869) || id:ebi-a-GCST90016931	ebi-a-GCST90016931	Gut microbiota abundance (family Clostridiaceae1 id.1869)	Gut microbiota abundance (family Clostridiaceae1 id.1869) || ||	TRUE	igd
169	rs12203592	6	396321	-0.0159093	0.0183596	14306	0.339295	NA	T	C	Gut microbiota abundance (genus Alistipes id.968) || id:ebi-a-GCST90016962	ebi-a-GCST90016962	Gut microbiota abundance (genus Alistipes id.968)	Gut microbiota abundance (genus Alistipes id.968) || ||	TRUE	igd
170	rs10852602	16	49762462	0.0059801	0.0145678	14306	0.785129	NA	A	C	Gut microbiota abundance (genus Alistipes id.968) || id:ebi-a-GCST90016962	ebi-a-GCST90016962	Gut microbiota abundance (genus Alistipes id.968)	Gut microbiota abundance (genus Alistipes id.968) || ||	TRUE	igd
171	rs10852602	16	49762462	-0.00636062	0.0144908	14306	0.663801	NA	A	C	Gut microbiota abundance (family Coriobacteriaceae id.811) || id:ebi-a-GCST90016933	ebi-a-GCST90016933	Gut microbiota abundance (family Coriobacteriaceae id.811)	Gut microbiota abundance (family Coriobacteriaceae id.811) || ||	TRUE	igd
172	rs3740390	10	104638480	-0.0172286	0.0173461	14306	0.301543	NA	T	C	Gut microbiota abundance (family Ruminococcaceae id.2050) || id:ebi-a-GCST90016951	ebi-a-GCST90016951	Gut microbiota abundance (family Ruminococcaceae id.2050)	Gut microbiota abundance (family Ruminococcaceae id.2050) || ||	TRUE	igd
173	rs10983735	9	120416066	-0.011968	0.014832	14306	0.462222	NA	A	G	Gut microbiota abundance (genus Alistipes id.968) || id:ebi-a-GCST90016962	ebi-a-GCST90016962	Gut microbiota abundance (genus Alistipes id.968)	Gut microbiota abundance (genus Alistipes id.968) || ||	TRUE	igd
174	rs1217106	8	64567670	0.0101574	0.0175909	14306	0.543597	NA	G	A	Gut microbiota abundance (class Alphaproteobacteria id.2379) || id:ebi-a-GCST90016909	ebi-a-GCST90016909	Gut microbiota abundance (class Alphaproteobacteria id.2379)	Gut microbiota abundance (class Alphaproteobacteria id.2379) || ||	TRUE	igd
175	rs77205736	8	10153460	-0.00540544	0.0125384	14306	0.701467	NA	T	C	Gut microbiota abundance (genus Alistipes id.968) || id:ebi-a-GCST90016962	ebi-a-GCST90016962	Gut microbiota abundance (genus Alistipes id.968)	Gut microbiota abundance (genus Alistipes id.968) || ||	TRUE	igd
176	rs1217106	8	64567670	-0.0173815	0.0131876	14306	0.220433	NA	G	A	Gut microbiota abundance (family Rikenellaceae id.967) || id:ebi-a-GCST90016950	ebi-a-GCST90016950	Gut microbiota abundance (family Rikenellaceae id.967)	Gut microbiota abundance (family Rikenellaceae id.967) || ||	TRUE	igd
177	rs10983735	9	120416066	-0.0290103	0.0180425	14306	0.125052	NA	A	G	Gut microbiota abundance (class Verrucomicrobiae id.4029) || id:ebi-a-GCST90016923	ebi-a-GCST90016923	Gut microbiota abundance (class Verrucomicrobiae id.4029)	Gut microbiota abundance (class Verrucomicrobiae id.4029) || ||	TRUE	igd
178	rs1217106	8	64567670	-0.0137242	0.0159285	14306	0.376036	NA	G	A	Gut microbiota abundance (class Verrucomicrobiae id.4029) || id:ebi-a-GCST90016923	ebi-a-GCST90016923	Gut microbiota abundance (class Verrucomicrobiae id.4029)	Gut microbiota abundance (class Verrucomicrobiae id.4029) || ||	TRUE	igd
179	rs12203592	6	396321	0.0163309	0.0201389	14306	0.263783	NA	T	C	Gut microbiota abundance (family Prevotellaceae id.960) || id:ebi-a-GCST90016948	ebi-a-GCST90016948	Gut microbiota abundance (family Prevotellaceae id.960)	Gut microbiota abundance (family Prevotellaceae id.960) || ||	TRUE	igd
180	rs10852602	16	49762462	0.0206428	0.0150094	14306	0.239447	NA	A	C	Gut microbiota abundance (genus Anaerotruncus id.2054) || id:ebi-a-GCST90016967	ebi-a-GCST90016967	Gut microbiota abundance (genus Anaerotruncus id.2054)	Gut microbiota abundance (genus Anaerotruncus id.2054) || ||	TRUE	igd
181	rs77205736	8	10153460	-0.0140599	0.0151176	14306	0.397382	NA	T	C	Gut microbiota abundance (class Verrucomicrobiae id.4029) || id:ebi-a-GCST90016923	ebi-a-GCST90016923	Gut microbiota abundance (class Verrucomicrobiae id.4029)	Gut microbiota abundance (class Verrucomicrobiae id.4029) || ||	TRUE	igd
182	rs1217106	8	64567670	-0.0137534	0.0159285	14306	0.375108	NA	G	A	Gut microbiota abundance (family Verrucomicrobiaceae id.4036) || id:ebi-a-GCST90016957	ebi-a-GCST90016957	Gut microbiota abundance (family Verrucomicrobiaceae id.4036)	Gut microbiota abundance (family Verrucomicrobiaceae id.4036) || ||	TRUE	igd
183	rs10983735	9	120416066	-0.0122803	0.0152885	14306	0.407755	NA	A	G	Gut microbiota abundance (genus Anaerotruncus id.2054) || id:ebi-a-GCST90016967	ebi-a-GCST90016967	Gut microbiota abundance (genus Anaerotruncus id.2054)	Gut microbiota abundance (genus Anaerotruncus id.2054) || ||	TRUE	igd
184	rs77205736	8	10153460	-0.0172617	0.0123648	14306	0.168297	NA	T	C	Gut microbiota abundance (class Negativicutes id.2164) || id:ebi-a-GCST90016922	ebi-a-GCST90016922	Gut microbiota abundance (class Negativicutes id.2164)	Gut microbiota abundance (class Negativicutes id.2164) || ||	TRUE	igd
185	rs77205736	8	10153460	0.0115414	0.0128844	14306	0.339811	NA	T	C	Gut microbiota abundance (genus Anaerotruncus id.2054) || id:ebi-a-GCST90016967	ebi-a-GCST90016967	Gut microbiota abundance (genus Anaerotruncus id.2054)	Gut microbiota abundance (genus Anaerotruncus id.2054) || ||	TRUE	igd
186	rs10983735	9	120416066	0.0136712	0.0145901	14306	0.354073	NA	A	G	Gut microbiota abundance (class Negativicutes id.2164) || id:ebi-a-GCST90016922	ebi-a-GCST90016922	Gut microbiota abundance (class Negativicutes id.2164)	Gut microbiota abundance (class Negativicutes id.2164) || ||	TRUE	igd
187	rs3740390	10	104638480	-0.0011846	0.0183359	14306	0.8163	NA	T	C	Gut microbiota abundance (family Streptococcaceae id.1850) || id:ebi-a-GCST90016952	ebi-a-GCST90016952	Gut microbiota abundance (family Streptococcaceae id.1850)	Gut microbiota abundance (family Streptococcaceae id.1850) || ||	TRUE	igd
188	rs3740390	10	104638480	0.0207549	0.0173918	14306	0.353023	NA	T	C	Gut microbiota abundance (family Erysipelotrichaceae id.2149) || id:ebi-a-GCST90016937	ebi-a-GCST90016937	Gut microbiota abundance (family Erysipelotrichaceae id.2149)	Gut microbiota abundance (family Erysipelotrichaceae id.2149) || ||	TRUE	igd
189	rs1217106	8	64567670	-0.0167755	0.0302718	14306	0.5612	NA	G	A	Gut microbiota abundance (family Family XI id.1936) || id:ebi-a-GCST90016938	ebi-a-GCST90016938	Gut microbiota abundance (family Family XI id.1936)	Gut microbiota abundance (family Family XI id.1936) || ||	TRUE	igd
190	rs77205736	8	10153460	-0.0236186	0.0286338	14306	0.398766	NA	T	C	Gut microbiota abundance (family Family XI id.1936) || id:ebi-a-GCST90016938	ebi-a-GCST90016938	Gut microbiota abundance (family Family XI id.1936)	Gut microbiota abundance (family Family XI id.1936) || ||	TRUE	igd
191	rs77205736	8	10153460	0.000551344	0.0132258	14306	0.963121	NA	T	C	Gut microbiota abundance (family Veillonellaceae id.2172) || id:ebi-a-GCST90016956	ebi-a-GCST90016956	Gut microbiota abundance (family Veillonellaceae id.2172)	Gut microbiota abundance (family Veillonellaceae id.2172) || ||	TRUE	igd
192	rs10983735	9	120416066	-0.0267316	0.020244	14306	0.173463	NA	A	G	Gut microbiota abundance (family Pasteurellaceae id.3689) || id:ebi-a-GCST90016944	ebi-a-GCST90016944	Gut microbiota abundance (family Pasteurellaceae id.3689)	Gut microbiota abundance (family Pasteurellaceae id.3689) || ||	TRUE	igd
193	rs1217106	8	64567670	0.0160674	0.0132091	14306	0.216333	NA	G	A	Gut microbiota abundance (class Coriobacteriia id.809) || id:ebi-a-GCST90016914	ebi-a-GCST90016914	Gut microbiota abundance (class Coriobacteriia id.809)	Gut microbiota abundance (class Coriobacteriia id.809) || ||	TRUE	igd
194	rs12203592	6	396321	0.00532403	0.0184218	14306	0.909198	NA	T	C	Gut microbiota abundance (class Coriobacteriia id.809) || id:ebi-a-GCST90016914	ebi-a-GCST90016914	Gut microbiota abundance (class Coriobacteriia id.809)	Gut microbiota abundance (class Coriobacteriia id.809) || ||	TRUE	igd
195	rs10852602	16	49762462	-0.00636062	0.0144908	14306	0.663801	NA	A	C	Gut microbiota abundance (class Coriobacteriia id.809) || id:ebi-a-GCST90016914	ebi-a-GCST90016914	Gut microbiota abundance (class Coriobacteriia id.809)	Gut microbiota abundance (class Coriobacteriia id.809) || ||	TRUE	igd
196	rs10983735	9	120416066	-0.029068	0.0180424	14306	0.124421	NA	A	G	Gut microbiota abundance (family Verrucomicrobiaceae id.4036) || id:ebi-a-GCST90016957	ebi-a-GCST90016957	Gut microbiota abundance (family Verrucomicrobiaceae id.4036)	Gut microbiota abundance (family Verrucomicrobiaceae id.4036) || ||	TRUE	igd
197	rs3740390	10	104638480	-0.0404789	0.0402031	14306	0.289272	NA	T	C	Gut microbiota abundance (family Methanobacteriaceae id.121) || id:ebi-a-GCST90016942	ebi-a-GCST90016942	Gut microbiota abundance (family Methanobacteriaceae id.121)	Gut microbiota abundance (family Methanobacteriaceae id.121) || ||	TRUE	igd
198	rs77205736	8	10153460	0.0199542	0.0172947	14306	0.295465	NA	T	C	Gut microbiota abundance (family Pasteurellaceae id.3689) || id:ebi-a-GCST90016944	ebi-a-GCST90016944	Gut microbiota abundance (family Pasteurellaceae id.3689)	Gut microbiota abundance (family Pasteurellaceae id.3689) || ||	TRUE	igd
199	rs10852602	16	49762462	0.0138786	0.0197402	14306	0.442412	NA	A	C	Gut microbiota abundance (family Pasteurellaceae id.3689) || id:ebi-a-GCST90016944	ebi-a-GCST90016944	Gut microbiota abundance (family Pasteurellaceae id.3689)	Gut microbiota abundance (family Pasteurellaceae id.3689) || ||	TRUE	igd
200	rs77205736	8	10153460	-0.00354452	0.0149284	14306	0.826197	NA	T	C	Gut microbiota abundance (family Acidaminococcaceae id.2166) || id:ebi-a-GCST90016924	ebi-a-GCST90016924	Gut microbiota abundance (family Acidaminococcaceae id.2166)	Gut microbiota abundance (family Acidaminococcaceae id.2166) || ||	TRUE	igd
201	rs1217106	8	64567670	-0.00697166	0.015774	14306	0.681221	NA	G	A	Gut microbiota abundance (family Acidaminococcaceae id.2166) || id:ebi-a-GCST90016924	ebi-a-GCST90016924	Gut microbiota abundance (family Acidaminococcaceae id.2166)	Gut microbiota abundance (family Acidaminococcaceae id.2166) || ||	TRUE	igd
202	rs12203592	6	396321	0.0214892	0.0191831	14306	0.280128	NA	T	C	Gut microbiota abundance (class Actinobacteria id.419) || id:ebi-a-GCST90016908	ebi-a-GCST90016908	Gut microbiota abundance (class Actinobacteria id.419)	Gut microbiota abundance (class Actinobacteria id.419) || ||	TRUE	igd
203	rs10852602	16	49762462	0.0599828	0.0339806	14306	0.073514	NA	A	C	Gut microbiota abundance (genus Alloprevotella id.961) || id:ebi-a-GCST90016964	ebi-a-GCST90016964	Gut microbiota abundance (genus Alloprevotella id.961)	Gut microbiota abundance (genus Alloprevotella id.961) || ||	TRUE	igd
204	rs1217106	8	64567670	0.0150575	0.0241727	14306	0.54243	NA	G	A	Gut microbiota abundance (genus Anaerofilum id.2053) || id:ebi-a-GCST90016965	ebi-a-GCST90016965	Gut microbiota abundance (genus Anaerofilum id.2053)	Gut microbiota abundance (genus Anaerofilum id.2053) || ||	TRUE	igd
205	rs77205736	8	10153460	0.0247795	0.0229317	14306	0.28402	NA	T	C	Gut microbiota abundance (genus Anaerofilum id.2053) || id:ebi-a-GCST90016965	ebi-a-GCST90016965	Gut microbiota abundance (genus Anaerofilum id.2053)	Gut microbiota abundance (genus Anaerofilum id.2053) || ||	TRUE	igd
206	rs10983735	9	120416066	-0.0114745	0.0279859	14306	0.767692	NA	A	G	Gut microbiota abundance (genus Anaerofilum id.2053) || id:ebi-a-GCST90016965	ebi-a-GCST90016965	Gut microbiota abundance (genus Anaerofilum id.2053)	Gut microbiota abundance (genus Anaerofilum id.2053) || ||	TRUE	igd
207	rs12203592	6	396321	-0.0310501	0.0364981	14306	0.354367	NA	T	C	Gut microbiota abundance (family Methanobacteriaceae id.121) || id:ebi-a-GCST90016942	ebi-a-GCST90016942	Gut microbiota abundance (family Methanobacteriaceae id.121)	Gut microbiota abundance (family Methanobacteriaceae id.121) || ||	TRUE	igd
208	rs12203592	6	396321	0.0224794	0.0180201	14306	0.199724	NA	T	C	Gut microbiota abundance (family Lachnospiraceae id.1987) || id:ebi-a-GCST90016940	ebi-a-GCST90016940	Gut microbiota abundance (family Lachnospiraceae id.1987)	Gut microbiota abundance (family Lachnospiraceae id.1987) || ||	TRUE	igd
209	rs56118546	5	164465890	-0.0290325	0.0221711	14306	0.220661	NA	G	T	Gut microbiota abundance (family Bacteroidales S24 7group id.11173) || id:ebi-a-GCST90016928	ebi-a-GCST90016928	Gut microbiota abundance (family Bacteroidales S24 7group id.11173)	Gut microbiota abundance (family Bacteroidales S24 7group id.11173) || ||	TRUE	igd
210	rs56118546	5	164465890	-0.0223981	0.0345353	14306	0.528444	NA	G	T	Gut microbiota abundance (genus Allisonella id.2174) || id:ebi-a-GCST90016963	ebi-a-GCST90016963	Gut microbiota abundance (genus Allisonella id.2174)	Gut microbiota abundance (genus Allisonella id.2174) || ||	TRUE	igd
211	rs1217106	8	64567670	0.00687423	0.0135179	14306	0.575867	NA	G	A	Gut microbiota abundance (genus Anaerostipes id.1991) || id:ebi-a-GCST90016966	ebi-a-GCST90016966	Gut microbiota abundance (genus Anaerostipes id.1991)	Gut microbiota abundance (genus Anaerostipes id.1991) || ||	TRUE	igd
212	rs10983735	9	120416066	-0.00295215	0.0145727	14306	0.839787	NA	A	G	Gut microbiota abundance (class Erysipelotrichia id.2147) || id:ebi-a-GCST90016916	ebi-a-GCST90016916	Gut microbiota abundance (class Erysipelotrichia id.2147)	Gut microbiota abundance (class Erysipelotrichia id.2147) || ||	TRUE	igd
213	rs3740390	10	104638480	0.0207549	0.0173918	14306	0.353023	NA	T	C	Gut microbiota abundance (class Erysipelotrichia id.2147) || id:ebi-a-GCST90016916	ebi-a-GCST90016916	Gut microbiota abundance (class Erysipelotrichia id.2147)	Gut microbiota abundance (class Erysipelotrichia id.2147) || ||	TRUE	igd
214	rs56118546	5	164465890	-0.00718422	0.0160957	14306	0.688943	NA	G	T	Gut microbiota abundance (family Bifidobacteriaceae id.433) || id:ebi-a-GCST90016929	ebi-a-GCST90016929	Gut microbiota abundance (family Bifidobacteriaceae id.433)	Gut microbiota abundance (family Bifidobacteriaceae id.433) || ||	TRUE	igd
215	rs10852602	16	49762462	0.00765968	0.0157332	14306	0.684331	NA	A	C	Gut microbiota abundance (family Bifidobacteriaceae id.433) || id:ebi-a-GCST90016929	ebi-a-GCST90016929	Gut microbiota abundance (family Bifidobacteriaceae id.433)	Gut microbiota abundance (family Bifidobacteriaceae id.433) || ||	TRUE	igd
216	rs77205736	8	10153460	0.00423205	0.0199102	14306	0.777653	NA	T	C	Gut microbiota abundance (family Lactobacillaceae id.1836) || id:ebi-a-GCST90016941	ebi-a-GCST90016941	Gut microbiota abundance (family Lactobacillaceae id.1836)	Gut microbiota abundance (family Lactobacillaceae id.1836) || ||	TRUE	igd
217	rs77205736	8	10153460	-0.00917936	0.0213071	14306	0.700368	NA	T	C	Gut microbiota abundance (class Melainabacteria id.1589) || id:ebi-a-GCST90016919	ebi-a-GCST90016919	Gut microbiota abundance (class Melainabacteria id.1589)	Gut microbiota abundance (class Melainabacteria id.1589) || ||	TRUE	igd
218	rs1217106	8	64567670	0.0130867	0.020971	14306	0.554384	NA	G	A	Gut microbiota abundance (family Lactobacillaceae id.1836) || id:ebi-a-GCST90016941	ebi-a-GCST90016941	Gut microbiota abundance (family Lactobacillaceae id.1836)	Gut microbiota abundance (family Lactobacillaceae id.1836) || ||	TRUE	igd
219	rs56118546	5	164465890	0.0195076	0.0214359	14306	0.348899	NA	G	T	Gut microbiota abundance (family Rhodospirillaceae id.2717) || id:ebi-a-GCST90016949	ebi-a-GCST90016949	Gut microbiota abundance (family Rhodospirillaceae id.2717)	Gut microbiota abundance (family Rhodospirillaceae id.2717) || ||	TRUE	igd
220	rs3740390	10	104638480	0.0198062	0.026307	14306	0.479256	NA	T	C	Gut microbiota abundance (family Rhodospirillaceae id.2717) || id:ebi-a-GCST90016949	ebi-a-GCST90016949	Gut microbiota abundance (family Rhodospirillaceae id.2717)	Gut microbiota abundance (family Rhodospirillaceae id.2717) || ||	TRUE	igd
221	rs10852602	16	49762462	0.0355208	0.0212037	14306	0.101663	NA	A	C	Gut microbiota abundance (family Rhodospirillaceae id.2717) || id:ebi-a-GCST90016949	ebi-a-GCST90016949	Gut microbiota abundance (family Rhodospirillaceae id.2717)	Gut microbiota abundance (family Rhodospirillaceae id.2717) || ||	TRUE	igd
222	rs56118546	5	164465890	-0.0369139	0.0272366	14306	0.163004	NA	G	T	Gut microbiota abundance (family Oxalobacteraceae id.2966) || id:ebi-a-GCST90016943	ebi-a-GCST90016943	Gut microbiota abundance (family Oxalobacteraceae id.2966)	Gut microbiota abundance (family Oxalobacteraceae id.2966) || ||	TRUE	igd
223	rs12203592	6	396321	-0.037386	0.0181747	14306	0.0457109	NA	T	C	Gut microbiota abundance (family Porphyromonadaceae id.943) || id:ebi-a-GCST90016947	ebi-a-GCST90016947	Gut microbiota abundance (family Porphyromonadaceae id.943)	Gut microbiota abundance (family Porphyromonadaceae id.943) || ||	TRUE	igd
224	rs3740390	10	104638480	-0.00409801	0.0175023	14306	0.768316	NA	T	C	Gut microbiota abundance (family Porphyromonadaceae id.943) || id:ebi-a-GCST90016947	ebi-a-GCST90016947	Gut microbiota abundance (family Porphyromonadaceae id.943)	Gut microbiota abundance (family Porphyromonadaceae id.943) || ||	TRUE	igd
225	rs77205736	8	10153460	0.0239778	0.0126218	14306	0.0621599	NA	T	C	Gut microbiota abundance (class Bacilli id.1673) || id:ebi-a-GCST90016910	ebi-a-GCST90016910	Gut microbiota abundance (class Bacilli id.1673)	Gut microbiota abundance (class Bacilli id.1673) || ||	TRUE	igd
226	rs77205736	8	10153460	0.00731086	0.0143766	14306	0.636505	NA	T	C	Gut microbiota abundance (family Enterobacteriaceae id.3469) || id:ebi-a-GCST90016936	ebi-a-GCST90016936	Gut microbiota abundance (family Enterobacteriaceae id.3469)	Gut microbiota abundance (family Enterobacteriaceae id.3469) || ||	TRUE	igd
227	rs56118546	5	164465890	0.0168465	0.0152731	14306	0.289757	NA	G	T	Gut microbiota abundance (family Alcaligenaceae id.2875) || id:ebi-a-GCST90016926	ebi-a-GCST90016926	Gut microbiota abundance (family Alcaligenaceae id.2875)	Gut microbiota abundance (family Alcaligenaceae id.2875) || ||	TRUE	igd
228	rs1217106	8	64567670	-0.00254608	0.0169515	14306	0.956147	NA	G	A	Gut microbiota abundance (family Clostridiales vadin BB60 group id.11286) || id:ebi-a-GCST90016932	ebi-a-GCST90016932	Gut microbiota abundance (family Clostridiales vadin BB60 group id.11286)	Gut microbiota abundance (family Clostridiales vadin BB60 group id.11286) || ||	TRUE	igd
229	rs10983735	9	120416066	0.017367	0.0190592	14306	0.35408	NA	A	G	Gut microbiota abundance (family Peptococcaceae id.2024) || id:ebi-a-GCST90016945	ebi-a-GCST90016945	Gut microbiota abundance (family Peptococcaceae id.2024)	Gut microbiota abundance (family Peptococcaceae id.2024) || ||	TRUE	igd
230	rs77205736	8	10153460	-0.0173242	0.0154709	14306	0.295504	NA	T	C	Gut microbiota abundance (class Mollicutes id.3920) || id:ebi-a-GCST90016921	ebi-a-GCST90016921	Gut microbiota abundance (class Mollicutes id.3920)	Gut microbiota abundance (class Mollicutes id.3920) || ||	TRUE	igd
231	rs77205736	8	10153460	0.0093565	0.0160355	14306	0.526352	NA	T	C	Gut microbiota abundance (family Clostridiales vadin BB60 group id.11286) || id:ebi-a-GCST90016932	ebi-a-GCST90016932	Gut microbiota abundance (family Clostridiales vadin BB60 group id.11286)	Gut microbiota abundance (family Clostridiales vadin BB60 group id.11286) || ||	TRUE	igd
232	rs56118546	5	164465890	0.010345	0.0193881	14306	0.589688	NA	G	T	Gut microbiota abundance (family Clostridiales vadin BB60 group id.11286) || id:ebi-a-GCST90016932	ebi-a-GCST90016932	Gut microbiota abundance (family Clostridiales vadin BB60 group id.11286)	Gut microbiota abundance (family Clostridiales vadin BB60 group id.11286) || ||	TRUE	igd
233	rs12203592	6	396321	0.0344583	0.0180197	14306	0.045503	NA	T	C	Gut microbiota abundance (class Clostridia id.1859) || id:ebi-a-GCST90016913	ebi-a-GCST90016913	Gut microbiota abundance (class Clostridia id.1859)	Gut microbiota abundance (class Clostridia id.1859) || ||	TRUE	igd
234	rs12203592	6	396321	-0.0323589	0.018013	14306	0.103918	NA	T	C	Gut microbiota abundance (class Bacteroidia id.912) || id:ebi-a-GCST90016911	ebi-a-GCST90016911	Gut microbiota abundance (class Bacteroidia id.912)	Gut microbiota abundance (class Bacteroidia id.912) || ||	TRUE	igd
235	rs10852602	16	49762462	-0.0139141	0.0253024	14306	0.586195	NA	A	C	Gut microbiota abundance (class Melainabacteria id.1589) || id:ebi-a-GCST90016919	ebi-a-GCST90016919	Gut microbiota abundance (class Melainabacteria id.1589)	Gut microbiota abundance (class Melainabacteria id.1589) || ||	TRUE	igd
236	rs1217106	8	64567670	0.0213335	0.0145342	14306	0.147782	NA	G	A	Gut microbiota abundance (genus Bifidobacterium id.436) || id:ebi-a-GCST90016970	ebi-a-GCST90016970	Gut microbiota abundance (genus Bifidobacterium id.436)	Gut microbiota abundance (genus Bifidobacterium id.436) || ||	TRUE	igd
237	rs10983735	9	120416066	0.0053639	0.0154902	14306	0.769178	NA	A	G	Gut microbiota abundance (family Peptostreptococcaceae id.2042) || id:ebi-a-GCST90016946	ebi-a-GCST90016946	Gut microbiota abundance (family Peptostreptococcaceae id.2042)	Gut microbiota abundance (family Peptostreptococcaceae id.2042) || ||	TRUE	igd
238	rs10852602	16	49762462	0.0246579	0.0150338	14306	0.114083	NA	A	C	Gut microbiota abundance (family Family XIII id.1957) || id:ebi-a-GCST90016939	ebi-a-GCST90016939	Gut microbiota abundance (family Family XIII id.1957)	Gut microbiota abundance (family Family XIII id.1957) || ||	TRUE	igd
239	rs1217106	8	64567670	-0.010295	0.0146982	14306	0.506848	NA	G	A	Gut microbiota abundance (family Clostridiaceae1 id.1869) || id:ebi-a-GCST90016931	ebi-a-GCST90016931	Gut microbiota abundance (family Clostridiaceae1 id.1869)	Gut microbiota abundance (family Clostridiaceae1 id.1869) || ||	TRUE	igd
240	rs77205736	8	10153460	0.0033659	0.0139397	14306	0.791646	NA	T	C	Gut microbiota abundance (family Clostridiaceae1 id.1869) || id:ebi-a-GCST90016931	ebi-a-GCST90016931	Gut microbiota abundance (family Clostridiaceae1 id.1869)	Gut microbiota abundance (family Clostridiaceae1 id.1869) || ||	TRUE	igd
241	rs10852602	16	49762462	-0.000720594	0.0142091	14306	0.923952	NA	A	C	Gut microbiota abundance (genus Bacteroides id.918) || id:ebi-a-GCST90016968	ebi-a-GCST90016968	Gut microbiota abundance (genus Bacteroides id.918)	Gut microbiota abundance (genus Bacteroides id.918) || ||	TRUE	igd
242	rs3740390	10	104638480	-0.0301224	0.0199076	14306	0.14763	NA	T	C	Gut microbiota abundance (genus Barnesiella id.944) || id:ebi-a-GCST90016969	ebi-a-GCST90016969	Gut microbiota abundance (genus Barnesiella id.944)	Gut microbiota abundance (genus Barnesiella id.944) || ||	TRUE	igd
243	rs10852602	16	49762462	-0.0263857	0.0320642	14306	0.384325	NA	A	C	Gut microbiota abundance (class Methanobacteria id.119) || id:ebi-a-GCST90016920	ebi-a-GCST90016920	Gut microbiota abundance (class Methanobacteria id.119)	Gut microbiota abundance (class Methanobacteria id.119) || ||	TRUE	igd
244	rs12203592	6	396321	-0.0310501	0.0364981	14306	0.354367	NA	T	C	Gut microbiota abundance (class Methanobacteria id.119) || id:ebi-a-GCST90016920	ebi-a-GCST90016920	Gut microbiota abundance (class Methanobacteria id.119)	Gut microbiota abundance (class Methanobacteria id.119) || ||	TRUE	igd
245	rs10983735	9	120416066	0.0109307	0.0145239	14306	0.461371	NA	A	G	Gut microbiota abundance (family Ruminococcaceae id.2050) || id:ebi-a-GCST90016951	ebi-a-GCST90016951	Gut microbiota abundance (family Ruminococcaceae id.2050)	Gut microbiota abundance (family Ruminococcaceae id.2050) || ||	TRUE	igd
246	rs77205736	8	10153460	0.000656466	0.0123054	14306	0.885252	NA	T	C	Gut microbiota abundance (family Ruminococcaceae id.2050) || id:ebi-a-GCST90016951	ebi-a-GCST90016951	Gut microbiota abundance (family Ruminococcaceae id.2050)	Gut microbiota abundance (family Ruminococcaceae id.2050) || ||	TRUE	igd
247	rs12203592	6	396321	-0.000780504	0.0180246	14306	0.807293	NA	T	C	Gut microbiota abundance (family Ruminococcaceae id.2050) || id:ebi-a-GCST90016951	ebi-a-GCST90016951	Gut microbiota abundance (family Ruminococcaceae id.2050)	Gut microbiota abundance (family Ruminococcaceae id.2050) || ||	TRUE	igd
248	rs77205736	8	10153460	0.0301808	0.012515	14306	0.012767	NA	T	C	Gut microbiota abundance (family Coriobacteriaceae id.811) || id:ebi-a-GCST90016933	ebi-a-GCST90016933	Gut microbiota abundance (family Coriobacteriaceae id.811)	Gut microbiota abundance (family Coriobacteriaceae id.811) || ||	TRUE	igd
249	rs10983735	9	120416066	-9.4617e-05	0.0202119	14306	0.913495	NA	A	G	Gut microbiota abundance (class Alphaproteobacteria id.2379) || id:ebi-a-GCST90016909	ebi-a-GCST90016909	Gut microbiota abundance (class Alphaproteobacteria id.2379)	Gut microbiota abundance (class Alphaproteobacteria id.2379) || ||	TRUE	igd
250	rs10983735	9	120416066	-0.00903447	0.015024	14306	0.540069	NA	A	G	Gut microbiota abundance (class Betaproteobacteria id.2867) || id:ebi-a-GCST90016912	ebi-a-GCST90016912	Gut microbiota abundance (class Betaproteobacteria id.2867)	Gut microbiota abundance (class Betaproteobacteria id.2867) || ||	TRUE	igd
251	rs56118546	5	164465890	-1.57504e-05	0.0148348	14306	0.989486	NA	G	T	Gut microbiota abundance (family Rikenellaceae id.967) || id:ebi-a-GCST90016950	ebi-a-GCST90016950	Gut microbiota abundance (family Rikenellaceae id.967)	Gut microbiota abundance (family Rikenellaceae id.967) || ||	TRUE	igd
252	rs77205736	8	10153460	-0.0100844	0.0125039	14306	0.431844	NA	T	C	Gut microbiota abundance (family Rikenellaceae id.967) || id:ebi-a-GCST90016950	ebi-a-GCST90016950	Gut microbiota abundance (family Rikenellaceae id.967)	Gut microbiota abundance (family Rikenellaceae id.967) || ||	TRUE	igd
253	rs10983735	9	120416066	-0.0156575	0.0147879	14306	0.297584	NA	A	G	Gut microbiota abundance (family Rikenellaceae id.967) || id:ebi-a-GCST90016950	ebi-a-GCST90016950	Gut microbiota abundance (family Rikenellaceae id.967)	Gut microbiota abundance (family Rikenellaceae id.967) || ||	TRUE	igd
254	rs3740390	10	104638480	-0.0277242	0.02188	14306	0.206812	NA	T	C	Gut microbiota abundance (class Verrucomicrobiae id.4029) || id:ebi-a-GCST90016923	ebi-a-GCST90016923	Gut microbiota abundance (class Verrucomicrobiae id.4029)	Gut microbiota abundance (class Verrucomicrobiae id.4029) || ||	TRUE	igd
255	rs56118546	5	164465890	0.00751883	0.016266	14306	0.601884	NA	G	T	Gut microbiota abundance (family Prevotellaceae id.960) || id:ebi-a-GCST90016948	ebi-a-GCST90016948	Gut microbiota abundance (family Prevotellaceae id.960)	Gut microbiota abundance (family Prevotellaceae id.960) || ||	TRUE	igd
256	rs12203592	6	396321	-0.0141818	0.0220569	14306	0.668145	NA	T	C	Gut microbiota abundance (class Verrucomicrobiae id.4029) || id:ebi-a-GCST90016923	ebi-a-GCST90016923	Gut microbiota abundance (class Verrucomicrobiae id.4029)	Gut microbiota abundance (class Verrucomicrobiae id.4029) || ||	TRUE	igd
257	rs1217106	8	64567670	-0.00433835	0.0135923	14306	0.776299	NA	G	A	Gut microbiota abundance (genus Anaerotruncus id.2054) || id:ebi-a-GCST90016967	ebi-a-GCST90016967	Gut microbiota abundance (genus Anaerotruncus id.2054)	Gut microbiota abundance (genus Anaerotruncus id.2054) || ||	TRUE	igd
258	rs10852602	16	49762462	-0.0152804	0.0156808	14306	0.3815	NA	A	C	Gut microbiota abundance (family Prevotellaceae id.960) || id:ebi-a-GCST90016948	ebi-a-GCST90016948	Gut microbiota abundance (family Prevotellaceae id.960)	Gut microbiota abundance (family Prevotellaceae id.960) || ||	TRUE	igd
259	rs10852602	16	49762462	-0.0226387	0.0178178	14306	0.175453	NA	A	C	Gut microbiota abundance (class Verrucomicrobiae id.4029) || id:ebi-a-GCST90016923	ebi-a-GCST90016923	Gut microbiota abundance (class Verrucomicrobiae id.4029)	Gut microbiota abundance (class Verrucomicrobiae id.4029) || ||	TRUE	igd
260	rs56118546	5	164465890	-0.0111144	0.0354347	14306	0.677517	NA	G	T	Gut microbiota abundance (family Family XI id.1936) || id:ebi-a-GCST90016938	ebi-a-GCST90016938	Gut microbiota abundance (family Family XI id.1936)	Gut microbiota abundance (family Family XI id.1936) || ||	TRUE	igd
261	rs12203592	6	396321	-0.0263287	0.0188374	14306	0.146543	NA	T	C	Gut microbiota abundance (genus Anaerotruncus id.2054) || id:ebi-a-GCST90016967	ebi-a-GCST90016967	Gut microbiota abundance (genus Anaerotruncus id.2054)	Gut microbiota abundance (genus Anaerotruncus id.2054) || ||	TRUE	igd
262	rs1217106	8	64567670	-0.00967014	0.0130599	14306	0.433402	NA	G	A	Gut microbiota abundance (class Negativicutes id.2164) || id:ebi-a-GCST90016922	ebi-a-GCST90016922	Gut microbiota abundance (class Negativicutes id.2164)	Gut microbiota abundance (class Negativicutes id.2164) || ||	TRUE	igd
263	rs1217106	8	64567670	-0.00126289	0.013048	14306	0.972329	NA	G	A	Gut microbiota abundance (family Erysipelotrichaceae id.2149) || id:ebi-a-GCST90016937	ebi-a-GCST90016937	Gut microbiota abundance (family Erysipelotrichaceae id.2149)	Gut microbiota abundance (family Erysipelotrichaceae id.2149) || ||	TRUE	igd
264	rs12203592	6	396321	0.0186104	0.0180927	14306	0.29524	NA	T	C	Gut microbiota abundance (family Erysipelotrichaceae id.2149) || id:ebi-a-GCST90016937	ebi-a-GCST90016937	Gut microbiota abundance (family Erysipelotrichaceae id.2149)	Gut microbiota abundance (family Erysipelotrichaceae id.2149) || ||	TRUE	igd
265	rs1217106	8	64567670	0.0165006	0.0135737	14306	0.240827	NA	G	A	Gut microbiota abundance (family Streptococcaceae id.1850) || id:ebi-a-GCST90016952	ebi-a-GCST90016952	Gut microbiota abundance (family Streptococcaceae id.1850)	Gut microbiota abundance (family Streptococcaceae id.1850) || ||	TRUE	igd
266	rs10983735	9	120416066	0.00386962	0.0152418	14306	0.812443	NA	A	G	Gut microbiota abundance (family Streptococcaceae id.1850) || id:ebi-a-GCST90016952	ebi-a-GCST90016952	Gut microbiota abundance (family Streptococcaceae id.1850)	Gut microbiota abundance (family Streptococcaceae id.1850) || ||	TRUE	igd
267	rs56118546	5	164465890	-0.024902	0.0156422	14306	0.126862	NA	G	T	Gut microbiota abundance (family Veillonellaceae id.2172) || id:ebi-a-GCST90016956	ebi-a-GCST90016956	Gut microbiota abundance (family Veillonellaceae id.2172)	Gut microbiota abundance (family Veillonellaceae id.2172) || ||	TRUE	igd
268	rs10852602	16	49762462	0.0124306	0.0151808	14306	0.433221	NA	A	C	Gut microbiota abundance (class Gammaproteobacteria id.3303) || id:ebi-a-GCST90016917	ebi-a-GCST90016917	Gut microbiota abundance (class Gammaproteobacteria id.3303)	Gut microbiota abundance (class Gammaproteobacteria id.3303) || ||	TRUE	igd
269	rs10983735	9	120416066	-0.0129749	0.0155385	14306	0.40721	NA	A	G	Gut microbiota abundance (class Gammaproteobacteria id.3303) || id:ebi-a-GCST90016917	ebi-a-GCST90016917	Gut microbiota abundance (class Gammaproteobacteria id.3303)	Gut microbiota abundance (class Gammaproteobacteria id.3303) || ||	TRUE	igd
270	rs10983735	9	120416066	0.0730504	0.0343579	14306	0.0309621	NA	A	G	Gut microbiota abundance (family Family XI id.1936) || id:ebi-a-GCST90016938	ebi-a-GCST90016938	Gut microbiota abundance (family Family XI id.1936)	Gut microbiota abundance (family Family XI id.1936) || ||	TRUE	igd
271	rs77205736	8	10153460	-0.0140663	0.0151176	14306	0.397025	NA	T	C	Gut microbiota abundance (family Verrucomicrobiaceae id.4036) || id:ebi-a-GCST90016957	ebi-a-GCST90016957	Gut microbiota abundance (family Verrucomicrobiaceae id.4036)	Gut microbiota abundance (family Verrucomicrobiaceae id.4036) || ||	TRUE	igd
272	rs1217106	8	64567670	0.015132	0.0182914	14306	0.384851	NA	G	A	Gut microbiota abundance (family Pasteurellaceae id.3689) || id:ebi-a-GCST90016944	ebi-a-GCST90016944	Gut microbiota abundance (family Pasteurellaceae id.3689)	Gut microbiota abundance (family Pasteurellaceae id.3689) || ||	TRUE	igd
273	rs3740390	10	104638480	-0.00535491	0.0240423	14306	0.79729	NA	T	C	Gut microbiota abundance (family Pasteurellaceae id.3689) || id:ebi-a-GCST90016944	ebi-a-GCST90016944	Gut microbiota abundance (family Pasteurellaceae id.3689)	Gut microbiota abundance (family Pasteurellaceae id.3689) || ||	TRUE	igd
274	rs77205736	8	10153460	0.0223895	0.0269878	14306	0.415086	NA	T	C	Gut microbiota abundance (family Methanobacteriaceae id.121) || id:ebi-a-GCST90016942	ebi-a-GCST90016942	Gut microbiota abundance (family Methanobacteriaceae id.121)	Gut microbiota abundance (family Methanobacteriaceae id.121) || ||	TRUE	igd
275	rs56118546	5	164465890	0.0083852	0.0180014	14306	0.671457	NA	G	T	Gut microbiota abundance (genus Akkermansia id.4037) || id:ebi-a-GCST90016961	ebi-a-GCST90016961	Gut microbiota abundance (genus Akkermansia id.4037)	Gut microbiota abundance (genus Akkermansia id.4037) || ||	TRUE	igd
276	rs10983735	9	120416066	-0.028822	0.0180433	14306	0.127883	NA	A	G	Gut microbiota abundance (genus Akkermansia id.4037) || id:ebi-a-GCST90016961	ebi-a-GCST90016961	Gut microbiota abundance (genus Akkermansia id.4037)	Gut microbiota abundance (genus Akkermansia id.4037) || ||	TRUE	igd
277	rs10852602	16	49762462	-0.0226801	0.0178188	14306	0.174816	NA	A	C	Gut microbiota abundance (genus Akkermansia id.4037) || id:ebi-a-GCST90016961	ebi-a-GCST90016961	Gut microbiota abundance (genus Akkermansia id.4037)	Gut microbiota abundance (genus Akkermansia id.4037) || ||	TRUE	igd
278	rs10983735	9	120416066	-0.000128532	0.0175543	14306	0.965776	NA	A	G	Gut microbiota abundance (family Acidaminococcaceae id.2166) || id:ebi-a-GCST90016924	ebi-a-GCST90016924	Gut microbiota abundance (family Acidaminococcaceae id.2166)	Gut microbiota abundance (family Acidaminococcaceae id.2166) || ||	TRUE	igd
279	rs3740390	10	104638480	0.00213641	0.0209033	14306	0.785802	NA	T	C	Gut microbiota abundance (family Acidaminococcaceae id.2166) || id:ebi-a-GCST90016924	ebi-a-GCST90016924	Gut microbiota abundance (family Acidaminococcaceae id.2166)	Gut microbiota abundance (family Acidaminococcaceae id.2166) || ||	TRUE	igd
280	rs10852602	16	49762462	-0.0186478	0.0171129	14306	0.285405	NA	A	C	Gut microbiota abundance (family Acidaminococcaceae id.2166) || id:ebi-a-GCST90016924	ebi-a-GCST90016924	Gut microbiota abundance (family Acidaminococcaceae id.2166)	Gut microbiota abundance (family Acidaminococcaceae id.2166) || ||	TRUE	igd
281	rs3740390	10	104638480	0.0146126	0.0338341	14306	0.642473	NA	T	C	Gut microbiota abundance (genus Anaerofilum id.2053) || id:ebi-a-GCST90016965	ebi-a-GCST90016965	Gut microbiota abundance (genus Anaerofilum id.2053)	Gut microbiota abundance (genus Anaerofilum id.2053) || ||	TRUE	igd
282	rs77205736	8	10153460	-0.00879263	0.0123057	14306	0.545523	NA	T	C	Gut microbiota abundance (family Lachnospiraceae id.1987) || id:ebi-a-GCST90016940	ebi-a-GCST90016940	Gut microbiota abundance (family Lachnospiraceae id.1987)	Gut microbiota abundance (family Lachnospiraceae id.1987) || ||	TRUE	igd
283	rs10983735	9	120416066	-0.00360064	0.0348204	14306	0.901821	NA	A	G	Gut microbiota abundance (genus Allisonella id.2174) || id:ebi-a-GCST90016963	ebi-a-GCST90016963	Gut microbiota abundance (genus Allisonella id.2174)	Gut microbiota abundance (genus Allisonella id.2174) || ||	TRUE	igd
284	rs77205736	8	10153460	0.00491726	0.0187667	14306	0.791779	NA	T	C	Gut microbiota abundance (family Bacteroidales S24 7group id.11173) || id:ebi-a-GCST90016928	ebi-a-GCST90016928	Gut microbiota abundance (family Bacteroidales S24 7group id.11173)	Gut microbiota abundance (family Bacteroidales S24 7group id.11173) || ||	TRUE	igd
285	rs10852602	16	49762462	-0.00793258	0.0215095	14306	0.782274	NA	A	C	Gut microbiota abundance (family Bacteroidales S24 7group id.11173) || id:ebi-a-GCST90016928	ebi-a-GCST90016928	Gut microbiota abundance (family Bacteroidales S24 7group id.11173)	Gut microbiota abundance (family Bacteroidales S24 7group id.11173) || ||	TRUE	igd
286	rs1217106	8	64567670	0.0160337	0.0197645	14306	0.404813	NA	G	A	Gut microbiota abundance (family Bacteroidales S24 7group id.11173) || id:ebi-a-GCST90016928	ebi-a-GCST90016928	Gut microbiota abundance (family Bacteroidales S24 7group id.11173)	Gut microbiota abundance (family Bacteroidales S24 7group id.11173) || ||	TRUE	igd
287	rs12203592	6	396321	0.0199452	0.0295146	14306	0.371368	NA	T	C	Gut microbiota abundance (family Lactobacillaceae id.1836) || id:ebi-a-GCST90016941	ebi-a-GCST90016941	Gut microbiota abundance (family Lactobacillaceae id.1836)	Gut microbiota abundance (family Lactobacillaceae id.1836) || ||	TRUE	igd
288	rs56118546	5	164465890	0.0159436	0.0233532	14306	0.517064	NA	G	T	Gut microbiota abundance (family Lactobacillaceae id.1836) || id:ebi-a-GCST90016941	ebi-a-GCST90016941	Gut microbiota abundance (family Lactobacillaceae id.1836)	Gut microbiota abundance (family Lactobacillaceae id.1836) || ||	TRUE	igd
289	rs56118546	5	164465890	-0.00566893	0.0293445	14306	0.88158	NA	G	T	Gut microbiota abundance (class Lentisphaeria id.2250) || id:ebi-a-GCST90016918	ebi-a-GCST90016918	Gut microbiota abundance (class Lentisphaeria id.2250)	Gut microbiota abundance (class Lentisphaeria id.2250) || ||	TRUE	igd
290	rs1217106	8	64567670	-0.00126289	0.013048	14306	0.972329	NA	G	A	Gut microbiota abundance (class Erysipelotrichia id.2147) || id:ebi-a-GCST90016916	ebi-a-GCST90016916	Gut microbiota abundance (class Erysipelotrichia id.2147)	Gut microbiota abundance (class Erysipelotrichia id.2147) || ||	TRUE	igd
291	rs10852602	16	49762462	-0.000711785	0.0148142	14306	0.92637	NA	A	C	Gut microbiota abundance (genus Anaerostipes id.1991) || id:ebi-a-GCST90016966	ebi-a-GCST90016966	Gut microbiota abundance (genus Anaerostipes id.1991)	Gut microbiota abundance (genus Anaerostipes id.1991) || ||	TRUE	igd
292	rs77205736	8	10153460	0.00986379	0.0123476	14306	0.400445	NA	T	C	Gut microbiota abundance (class Erysipelotrichia id.2147) || id:ebi-a-GCST90016916	ebi-a-GCST90016916	Gut microbiota abundance (class Erysipelotrichia id.2147)	Gut microbiota abundance (class Erysipelotrichia id.2147) || ||	TRUE	igd
293	rs77205736	8	10153460	-0.0195898	0.0238442	14306	0.388286	NA	T	C	Gut microbiota abundance (class Lentisphaeria id.2250) || id:ebi-a-GCST90016918	ebi-a-GCST90016918	Gut microbiota abundance (class Lentisphaeria id.2250)	Gut microbiota abundance (class Lentisphaeria id.2250) || ||	TRUE	igd
294	rs1217106	8	64567670	-0.0312801	0.0239921	14306	0.193594	NA	G	A	Gut microbiota abundance (family Oxalobacteraceae id.2966) || id:ebi-a-GCST90016943	ebi-a-GCST90016943	Gut microbiota abundance (family Oxalobacteraceae id.2966)	Gut microbiota abundance (family Oxalobacteraceae id.2966) || ||	TRUE	igd
295	rs77205736	8	10153460	0.0072023	0.0158707	14306	0.638613	NA	T	C	Gut microbiota abundance (family Peptococcaceae id.2024) || id:ebi-a-GCST90016945	ebi-a-GCST90016945	Gut microbiota abundance (family Peptococcaceae id.2024)	Gut microbiota abundance (family Peptococcaceae id.2024) || ||	TRUE	igd
296	rs3740390	10	104638480	-0.0321924	0.0346332	14306	0.385385	NA	T	C	Gut microbiota abundance (class Lentisphaeria id.2250) || id:ebi-a-GCST90016918	ebi-a-GCST90016918	Gut microbiota abundance (class Lentisphaeria id.2250)	Gut microbiota abundance (class Lentisphaeria id.2250) || ||	TRUE	igd
297	rs10852602	16	49762462	-0.00146024	0.0156178	14306	0.940962	NA	A	C	Gut microbiota abundance (class Deltaproteobacteria id.3087) || id:ebi-a-GCST90016915	ebi-a-GCST90016915	Gut microbiota abundance (class Deltaproteobacteria id.3087)	Gut microbiota abundance (class Deltaproteobacteria id.3087) || ||	TRUE	igd
298	rs77205736	8	10153460	0.00807853	0.0175601	14306	0.558724	NA	T	C	Gut microbiota abundance (family Rhodospirillaceae id.2717) || id:ebi-a-GCST90016949	ebi-a-GCST90016949	Gut microbiota abundance (family Rhodospirillaceae id.2717)	Gut microbiota abundance (family Rhodospirillaceae id.2717) || ||	TRUE	igd
299	rs10983735	9	120416066	-0.0168129	0.0214247	14306	0.466405	NA	A	G	Gut microbiota abundance (family Rhodospirillaceae id.2717) || id:ebi-a-GCST90016949	ebi-a-GCST90016949	Gut microbiota abundance (family Rhodospirillaceae id.2717)	Gut microbiota abundance (family Rhodospirillaceae id.2717) || ||	TRUE	igd
300	rs77205736	8	10153460	0.00982466	0.0124131	14306	0.453049	NA	T	C	Gut microbiota abundance (family Porphyromonadaceae id.943) || id:ebi-a-GCST90016947	ebi-a-GCST90016947	Gut microbiota abundance (family Porphyromonadaceae id.943)	Gut microbiota abundance (family Porphyromonadaceae id.943) || ||	TRUE	igd
301	rs3740390	10	104638480	-0.00134561	0.0178771	14306	0.945983	NA	T	C	Gut microbiota abundance (class Bacilli id.1673) || id:ebi-a-GCST90016910	ebi-a-GCST90016910	Gut microbiota abundance (class Bacilli id.1673)	Gut microbiota abundance (class Bacilli id.1673) || ||	TRUE	igd
302	rs10852602	16	49762462	-0.0051109	0.014326	14306	0.647652	NA	A	C	Gut microbiota abundance (family Porphyromonadaceae id.943) || id:ebi-a-GCST90016947	ebi-a-GCST90016947	Gut microbiota abundance (family Porphyromonadaceae id.943)	Gut microbiota abundance (family Porphyromonadaceae id.943) || ||	TRUE	igd
303	rs1217106	8	64567670	-0.00320153	0.013004	14306	0.791025	NA	G	A	Gut microbiota abundance (class Clostridia id.1859) || id:ebi-a-GCST90016913	ebi-a-GCST90016913	Gut microbiota abundance (class Clostridia id.1859)	Gut microbiota abundance (class Clostridia id.1859) || ||	TRUE	igd
304	rs10983735	9	120416066	0.0486751	0.0184328	14306	0.0102384	NA	A	G	Gut microbiota abundance (class Mollicutes id.3920) || id:ebi-a-GCST90016921	ebi-a-GCST90016921	Gut microbiota abundance (class Mollicutes id.3920)	Gut microbiota abundance (class Mollicutes id.3920) || ||	TRUE	igd
305	rs77205736	8	10153460	-0.0276229	0.0259856	14306	0.260495	NA	T	C	Gut microbiota abundance (family Victivallaceae id.2255) || id:ebi-a-GCST90016958	ebi-a-GCST90016958	Gut microbiota abundance (family Victivallaceae id.2255)	Gut microbiota abundance (family Victivallaceae id.2255) || ||	TRUE	igd
306	rs77205736	8	10153460	0.0318811	0.0179134	14306	0.0746552	NA	T	C	Gut microbiota abundance (genus Adlercreutzia id.812) || id:ebi-a-GCST90016960	ebi-a-GCST90016960	Gut microbiota abundance (genus Adlercreutzia id.812)	Gut microbiota abundance (genus Adlercreutzia id.812) || ||	TRUE	igd
307	rs1217106	8	64567670	-0.00788489	0.0188093	14306	0.662987	NA	G	A	Gut microbiota abundance (genus Adlercreutzia id.812) || id:ebi-a-GCST90016960	ebi-a-GCST90016960	Gut microbiota abundance (genus Adlercreutzia id.812)	Gut microbiota abundance (genus Adlercreutzia id.812) || ||	TRUE	igd
308	rs1217106	8	64567670	-0.0127247	0.0151832	14306	0.358146	NA	G	A	Gut microbiota abundance (family Enterobacteriaceae id.3469) || id:ebi-a-GCST90016936	ebi-a-GCST90016936	Gut microbiota abundance (family Enterobacteriaceae id.3469)	Gut microbiota abundance (family Enterobacteriaceae id.3469) || ||	TRUE	igd
309	rs10852602	16	49762462	0.0169333	0.0165007	14306	0.291286	NA	A	C	Gut microbiota abundance (family Enterobacteriaceae id.3469) || id:ebi-a-GCST90016936	ebi-a-GCST90016936	Gut microbiota abundance (family Enterobacteriaceae id.3469)	Gut microbiota abundance (family Enterobacteriaceae id.3469) || ||	TRUE	igd
310	rs10983735	9	120416066	0.0118747	0.0192364	14306	0.514857	NA	A	G	Gut microbiota abundance (family Clostridiales vadin BB60 group id.11286) || id:ebi-a-GCST90016932	ebi-a-GCST90016932	Gut microbiota abundance (family Clostridiales vadin BB60 group id.11286)	Gut microbiota abundance (family Clostridiales vadin BB60 group id.11286) || ||	TRUE	igd
311	rs10852602	16	49762462	-0.0149359	0.0181427	14306	0.350675	NA	A	C	Gut microbiota abundance (class Mollicutes id.3920) || id:ebi-a-GCST90016921	ebi-a-GCST90016921	Gut microbiota abundance (class Mollicutes id.3920)	Gut microbiota abundance (class Mollicutes id.3920) || ||	TRUE	igd
312	rs10852602	16	49762462	0.0143846	0.0141929	14306	0.341925	NA	A	C	Gut microbiota abundance (class Clostridia id.1859) || id:ebi-a-GCST90016913	ebi-a-GCST90016913	Gut microbiota abundance (class Clostridia id.1859)	Gut microbiota abundance (class Clostridia id.1859) || ||	TRUE	igd
313	rs1217106	8	64567670	-0.0101209	0.0130081	14306	0.450125	NA	G	A	Gut microbiota abundance (class Bacteroidia id.912) || id:ebi-a-GCST90016911	ebi-a-GCST90016911	Gut microbiota abundance (class Bacteroidia id.912)	Gut microbiota abundance (class Bacteroidia id.912) || ||	TRUE	igd
314	rs3740390	10	104638480	-0.000107986	0.027933	14306	0.74843	NA	T	C	Gut microbiota abundance (family Lactobacillaceae id.1836) || id:ebi-a-GCST90016941	ebi-a-GCST90016941	Gut microbiota abundance (family Lactobacillaceae id.1836)	Gut microbiota abundance (family Lactobacillaceae id.1836) || ||	TRUE	igd
315	rs10983735	9	120416066	0.00350956	0.0233795	14306	0.875126	NA	A	G	Gut microbiota abundance (family Lactobacillaceae id.1836) || id:ebi-a-GCST90016941	ebi-a-GCST90016941	Gut microbiota abundance (family Lactobacillaceae id.1836)	Gut microbiota abundance (family Lactobacillaceae id.1836) || ||	TRUE	igd
316	rs56118546	5	164465890	-0.0114189	0.0155379	14306	0.484584	NA	G	T	Gut microbiota abundance (family Peptostreptococcaceae id.2042) || id:ebi-a-GCST90016946	ebi-a-GCST90016946	Gut microbiota abundance (family Peptostreptococcaceae id.2042)	Gut microbiota abundance (family Peptostreptococcaceae id.2042) || ||	TRUE	igd
317	rs56118546	5	164465890	-0.00147563	0.0151935	14306	0.902328	NA	G	T	Gut microbiota abundance (family Family XIII id.1957) || id:ebi-a-GCST90016939	ebi-a-GCST90016939	Gut microbiota abundance (family Family XIII id.1957)	Gut microbiota abundance (family Family XIII id.1957) || ||	TRUE	igd
318	rs12203592	6	396321	-0.0344877	0.0180381	14306	0.0349277	NA	T	C	Gut microbiota abundance (genus Bacteroides id.918) || id:ebi-a-GCST90016968	ebi-a-GCST90016968	Gut microbiota abundance (genus Bacteroides id.918)	Gut microbiota abundance (genus Bacteroides id.918) || ||	TRUE	igd
319	rs12203592	6	396321	0.00532403	0.0184218	14306	0.909198	NA	T	C	Gut microbiota abundance (family Coriobacteriaceae id.811) || id:ebi-a-GCST90016933	ebi-a-GCST90016933	Gut microbiota abundance (family Coriobacteriaceae id.811)	Gut microbiota abundance (family Coriobacteriaceae id.811) || ||	TRUE	igd
320	rs10852602	16	49762462	0.0170416	0.014196	14306	0.291704	NA	A	C	Gut microbiota abundance (family Ruminococcaceae id.2050) || id:ebi-a-GCST90016951	ebi-a-GCST90016951	Gut microbiota abundance (family Ruminococcaceae id.2050)	Gut microbiota abundance (family Ruminococcaceae id.2050) || ||	TRUE	igd
321	rs77205736	8	10153460	0.00536359	0.0127325	14306	0.609148	NA	T	C	Gut microbiota abundance (class Betaproteobacteria id.2867) || id:ebi-a-GCST90016912	ebi-a-GCST90016912	Gut microbiota abundance (class Betaproteobacteria id.2867)	Gut microbiota abundance (class Betaproteobacteria id.2867) || ||	TRUE	igd
322	rs77205736	8	10153460	-0.00869871	0.0138552	14306	0.552315	NA	T	C	Gut microbiota abundance (genus Barnesiella id.944) || id:ebi-a-GCST90016969	ebi-a-GCST90016969	Gut microbiota abundance (genus Barnesiella id.944)	Gut microbiota abundance (genus Barnesiella id.944) || ||	TRUE	igd
323	rs1217106	8	64567670	0.00191038	0.014617	14306	0.836968	NA	G	A	Gut microbiota abundance (genus Barnesiella id.944) || id:ebi-a-GCST90016969	ebi-a-GCST90016969	Gut microbiota abundance (genus Barnesiella id.944)	Gut microbiota abundance (genus Barnesiella id.944) || ||	TRUE	igd
324	rs10852602	16	49762462	-0.00298471	0.0162882	14306	0.872907	NA	A	C	Gut microbiota abundance (genus Barnesiella id.944) || id:ebi-a-GCST90016969	ebi-a-GCST90016969	Gut microbiota abundance (genus Barnesiella id.944)	Gut microbiota abundance (genus Barnesiella id.944) || ||	TRUE	igd
325	rs12203592	6	396321	-0.0280668	0.0277533	14306	0.246839	NA	T	C	Gut microbiota abundance (genus Actinomyces id.423) || id:ebi-a-GCST90016959	ebi-a-GCST90016959	Gut microbiota abundance (genus Actinomyces id.423)	Gut microbiota abundance (genus Actinomyces id.423) || ||	TRUE	igd
326	rs56118546	5	164465890	0.011321	0.0148798	14306	0.478834	NA	G	T	Gut microbiota abundance (genus Alistipes id.968) || id:ebi-a-GCST90016962	ebi-a-GCST90016962	Gut microbiota abundance (genus Alistipes id.968)	Gut microbiota abundance (genus Alistipes id.968) || ||	TRUE	igd
327	rs3740390	10	104638480	-0.028061	0.0278624	14306	0.360932	NA	T	C	Gut microbiota abundance (genus Actinomyces id.423) || id:ebi-a-GCST90016959	ebi-a-GCST90016959	Gut microbiota abundance (genus Actinomyces id.423)	Gut microbiota abundance (genus Actinomyces id.423) || ||	TRUE	igd
328	rs10983735	9	120416066	0.0221267	0.0226866	14306	0.351728	NA	A	G	Gut microbiota abundance (genus Actinomyces id.423) || id:ebi-a-GCST90016959	ebi-a-GCST90016959	Gut microbiota abundance (genus Actinomyces id.423)	Gut microbiota abundance (genus Actinomyces id.423) || ||	TRUE	igd
329	rs3740390	10	104638480	-0.00164978	0.0178066	14306	0.947411	NA	T	C	Gut microbiota abundance (genus Alistipes id.968) || id:ebi-a-GCST90016962	ebi-a-GCST90016962	Gut microbiota abundance (genus Alistipes id.968)	Gut microbiota abundance (genus Alistipes id.968) || ||	TRUE	igd
330	rs12203592	6	396321	0.0281109	0.0244906	14306	0.428319	NA	T	C	Gut microbiota abundance (class Alphaproteobacteria id.2379) || id:ebi-a-GCST90016909	ebi-a-GCST90016909	Gut microbiota abundance (class Alphaproteobacteria id.2379)	Gut microbiota abundance (class Alphaproteobacteria id.2379) || ||	TRUE	igd
331	rs56118546	5	164465890	0.0370341	0.0201811	14306	0.0615531	NA	G	T	Gut microbiota abundance (class Alphaproteobacteria id.2379) || id:ebi-a-GCST90016909	ebi-a-GCST90016909	Gut microbiota abundance (class Alphaproteobacteria id.2379)	Gut microbiota abundance (class Alphaproteobacteria id.2379) || ||	TRUE	igd
332	rs56118546	5	164465890	0.0123037	0.0151114	14306	0.442913	NA	G	T	Gut microbiota abundance (class Betaproteobacteria id.2867) || id:ebi-a-GCST90016912	ebi-a-GCST90016912	Gut microbiota abundance (class Betaproteobacteria id.2867)	Gut microbiota abundance (class Betaproteobacteria id.2867) || ||	TRUE	igd
333	rs10852602	16	49762462	0.00981887	0.0149956	14306	0.562634	NA	A	C	Gut microbiota abundance (family Streptococcaceae id.1850) || id:ebi-a-GCST90016952	ebi-a-GCST90016952	Gut microbiota abundance (family Streptococcaceae id.1850)	Gut microbiota abundance (family Streptococcaceae id.1850) || ||	TRUE	igd
334	rs12203592	6	396321	0.0118178	0.0181185	14306	0.480905	NA	T	C	Gut microbiota abundance (class Negativicutes id.2164) || id:ebi-a-GCST90016922	ebi-a-GCST90016922	Gut microbiota abundance (class Negativicutes id.2164)	Gut microbiota abundance (class Negativicutes id.2164) || ||	TRUE	igd
335	rs10852602	16	49762462	0.0170554	0.0142607	14306	0.188453	NA	A	C	Gut microbiota abundance (class Negativicutes id.2164) || id:ebi-a-GCST90016922	ebi-a-GCST90016922	Gut microbiota abundance (class Negativicutes id.2164)	Gut microbiota abundance (class Negativicutes id.2164) || ||	TRUE	igd
336	rs56118546	5	164465890	-0.0122573	0.0153984	14306	0.449779	NA	G	T	Gut microbiota abundance (class Actinobacteria id.419) || id:ebi-a-GCST90016908	ebi-a-GCST90016908	Gut microbiota abundance (class Actinobacteria id.419)	Gut microbiota abundance (class Actinobacteria id.419) || ||	TRUE	igd
337	rs10983735	9	120416066	-0.00295215	0.0145727	14306	0.839787	NA	A	G	Gut microbiota abundance (family Erysipelotrichaceae id.2149) || id:ebi-a-GCST90016937	ebi-a-GCST90016937	Gut microbiota abundance (family Erysipelotrichaceae id.2149)	Gut microbiota abundance (family Erysipelotrichaceae id.2149) || ||	TRUE	igd
338	rs77205736	8	10153460	0.0301808	0.012515	14306	0.012767	NA	T	C	Gut microbiota abundance (class Coriobacteriia id.809) || id:ebi-a-GCST90016914	ebi-a-GCST90016914	Gut microbiota abundance (class Coriobacteriia id.809)	Gut microbiota abundance (class Coriobacteriia id.809) || ||	TRUE	igd
339	rs1217106	8	64567670	-0.0119587	0.0139676	14306	0.40121	NA	G	A	Gut microbiota abundance (family Veillonellaceae id.2172) || id:ebi-a-GCST90016956	ebi-a-GCST90016956	Gut microbiota abundance (family Veillonellaceae id.2172)	Gut microbiota abundance (family Veillonellaceae id.2172) || ||	TRUE	igd
340	rs3740390	10	104638480	0.00633508	0.0185363	14306	0.758502	NA	T	C	Gut microbiota abundance (family Veillonellaceae id.2172) || id:ebi-a-GCST90016956	ebi-a-GCST90016956	Gut microbiota abundance (family Veillonellaceae id.2172)	Gut microbiota abundance (family Veillonellaceae id.2172) || ||	TRUE	igd
341	rs10852602	16	49762462	-0.0226061	0.0178178	14306	0.175985	NA	A	C	Gut microbiota abundance (family Verrucomicrobiaceae id.4036) || id:ebi-a-GCST90016957	ebi-a-GCST90016957	Gut microbiota abundance (family Verrucomicrobiaceae id.4036)	Gut microbiota abundance (family Verrucomicrobiaceae id.4036) || ||	TRUE	igd
342	rs10852602	16	49762462	0.03974	0.0151973	14306	0.00807179	NA	A	C	Gut microbiota abundance (family Veillonellaceae id.2172) || id:ebi-a-GCST90016956	ebi-a-GCST90016956	Gut microbiota abundance (family Veillonellaceae id.2172)	Gut microbiota abundance (family Veillonellaceae id.2172) || ||	TRUE	igd
343	rs12203592	6	396321	-0.0141818	0.0220569	14306	0.668145	NA	T	C	Gut microbiota abundance (family Verrucomicrobiaceae id.4036) || id:ebi-a-GCST90016957	ebi-a-GCST90016957	Gut microbiota abundance (family Verrucomicrobiaceae id.4036)	Gut microbiota abundance (family Verrucomicrobiaceae id.4036) || ||	TRUE	igd
344	rs77205736	8	10153460	-0.0138372	0.0151181	14306	0.405871	NA	T	C	Gut microbiota abundance (genus Akkermansia id.4037) || id:ebi-a-GCST90016961	ebi-a-GCST90016961	Gut microbiota abundance (genus Akkermansia id.4037)	Gut microbiota abundance (genus Akkermansia id.4037) || ||	TRUE	igd
345	rs56118546	5	164465890	-0.00710878	0.0204305	14306	0.777963	NA	G	T	Gut microbiota abundance (family Pasteurellaceae id.3689) || id:ebi-a-GCST90016944	ebi-a-GCST90016944	Gut microbiota abundance (family Pasteurellaceae id.3689)	Gut microbiota abundance (family Pasteurellaceae id.3689) || ||	TRUE	igd
346	rs56118546	5	164465890	-0.00443634	0.022021	14306	0.861892	NA	G	T	Gut microbiota abundance (family Actinomycetaceae id.421) || id:ebi-a-GCST90016925	ebi-a-GCST90016925	Gut microbiota abundance (family Actinomycetaceae id.421)	Gut microbiota abundance (family Actinomycetaceae id.421) || ||	TRUE	igd
347	rs12203592	6	396321	-0.0122848	0.0215912	14306	0.641744	NA	T	C	Gut microbiota abundance (family Acidaminococcaceae id.2166) || id:ebi-a-GCST90016924	ebi-a-GCST90016924	Gut microbiota abundance (family Acidaminococcaceae id.2166)	Gut microbiota abundance (family Acidaminococcaceae id.2166) || ||	TRUE	igd
348	rs1217106	8	64567670	0.0092776	0.0137975	14306	0.497628	NA	G	A	Gut microbiota abundance (class Actinobacteria id.419) || id:ebi-a-GCST90016908	ebi-a-GCST90016908	Gut microbiota abundance (class Actinobacteria id.419)	Gut microbiota abundance (class Actinobacteria id.419) || ||	TRUE	igd
349	rs10852602	16	49762462	0.00677237	0.0150678	14306	0.713149	NA	A	C	Gut microbiota abundance (class Actinobacteria id.419) || id:ebi-a-GCST90016908	ebi-a-GCST90016908	Gut microbiota abundance (class Actinobacteria id.419)	Gut microbiota abundance (class Actinobacteria id.419) || ||	TRUE	igd
350	rs10852602	16	49762462	0.00411291	0.0225264	14306	0.848922	NA	A	C	Gut microbiota abundance (family Actinomycetaceae id.421) || id:ebi-a-GCST90016925	ebi-a-GCST90016925	Gut microbiota abundance (family Actinomycetaceae id.421)	Gut microbiota abundance (family Actinomycetaceae id.421) || ||	TRUE	igd
351	rs77205736	8	10153460	0.0126464	0.0185771	14306	0.485736	NA	T	C	Gut microbiota abundance (family Actinomycetaceae id.421) || id:ebi-a-GCST90016925	ebi-a-GCST90016925	Gut microbiota abundance (family Actinomycetaceae id.421)	Gut microbiota abundance (family Actinomycetaceae id.421) || ||	TRUE	igd
352	rs10852602	16	49762462	-0.0263857	0.0320642	14306	0.384325	NA	A	C	Gut microbiota abundance (family Methanobacteriaceae id.121) || id:ebi-a-GCST90016942	ebi-a-GCST90016942	Gut microbiota abundance (family Methanobacteriaceae id.121)	Gut microbiota abundance (family Methanobacteriaceae id.121) || ||	TRUE	igd
353	rs77205736	8	10153460	0.0125236	0.0135182	14306	0.30169	NA	T	C	Gut microbiota abundance (class Deltaproteobacteria id.3087) || id:ebi-a-GCST90016915	ebi-a-GCST90016915	Gut microbiota abundance (class Deltaproteobacteria id.3087)	Gut microbiota abundance (class Deltaproteobacteria id.3087) || ||	TRUE	igd
354	rs10983735	9	120416066	0.00969667	0.0160241	14306	0.555734	NA	A	G	Gut microbiota abundance (family Bifidobacteriaceae id.433) || id:ebi-a-GCST90016929	ebi-a-GCST90016929	Gut microbiota abundance (family Bifidobacteriaceae id.433)	Gut microbiota abundance (family Bifidobacteriaceae id.433) || ||	TRUE	igd
355	rs10983735	9	120416066	0.00313788	0.0159739	14306	0.872619	NA	A	G	Gut microbiota abundance (class Deltaproteobacteria id.3087) || id:ebi-a-GCST90016915	ebi-a-GCST90016915	Gut microbiota abundance (class Deltaproteobacteria id.3087)	Gut microbiota abundance (class Deltaproteobacteria id.3087) || ||	TRUE	igd
356	rs56118546	5	164465890	0.0251613	0.0160265	14306	0.108448	NA	G	T	Gut microbiota abundance (class Deltaproteobacteria id.3087) || id:ebi-a-GCST90016915	ebi-a-GCST90016915	Gut microbiota abundance (class Deltaproteobacteria id.3087)	Gut microbiota abundance (class Deltaproteobacteria id.3087) || ||	TRUE	igd
357	rs10852602	16	49762462	0.0507502	0.0278336	14306	0.0782762	NA	A	C	Gut microbiota abundance (class Lentisphaeria id.2250) || id:ebi-a-GCST90016918	ebi-a-GCST90016918	Gut microbiota abundance (class Lentisphaeria id.2250)	Gut microbiota abundance (class Lentisphaeria id.2250) || ||	TRUE	igd
358	rs3740390	10	104638480	-0.00439799	0.0173402	14306	0.82598	NA	T	C	Gut microbiota abundance (family Lachnospiraceae id.1987) || id:ebi-a-GCST90016940	ebi-a-GCST90016940	Gut microbiota abundance (family Lachnospiraceae id.1987)	Gut microbiota abundance (family Lachnospiraceae id.1987) || ||	TRUE	igd
359	rs1217106	8	64567670	0.0203924	0.0144672	14306	0.166179	NA	G	A	Gut microbiota abundance (family Bifidobacteriaceae id.433) || id:ebi-a-GCST90016929	ebi-a-GCST90016929	Gut microbiota abundance (family Bifidobacteriaceae id.433)	Gut microbiota abundance (family Bifidobacteriaceae id.433) || ||	TRUE	igd
360	rs1217106	8	64567670	-0.00457249	0.0224606	14306	0.811909	NA	G	A	Gut microbiota abundance (class Melainabacteria id.1589) || id:ebi-a-GCST90016919	ebi-a-GCST90016919	Gut microbiota abundance (class Melainabacteria id.1589)	Gut microbiota abundance (class Melainabacteria id.1589) || ||	TRUE	igd
361	rs3740390	10	104638480	0.0179334	0.040469	14306	0.573935	NA	T	C	Gut microbiota abundance (genus Allisonella id.2174) || id:ebi-a-GCST90016963	ebi-a-GCST90016963	Gut microbiota abundance (genus Allisonella id.2174)	Gut microbiota abundance (genus Allisonella id.2174) || ||	TRUE	igd
362	rs77205736	8	10153460	0.00886734	0.0128141	14306	0.489721	NA	T	C	Gut microbiota abundance (genus Anaerostipes id.1991) || id:ebi-a-GCST90016966	ebi-a-GCST90016966	Gut microbiota abundance (genus Anaerostipes id.1991)	Gut microbiota abundance (genus Anaerostipes id.1991) || ||	TRUE	igd
363	rs1217106	8	64567670	0.0656908	0.0252499	14306	0.00919094	NA	G	A	Gut microbiota abundance (class Lentisphaeria id.2250) || id:ebi-a-GCST90016918	ebi-a-GCST90016918	Gut microbiota abundance (class Lentisphaeria id.2250)	Gut microbiota abundance (class Lentisphaeria id.2250) || ||	TRUE	igd
364	rs10983735	9	120416066	0.00453659	0.0159877	14306	0.804382	NA	A	G	Gut microbiota abundance (family Desulfovibrionaceae id.3169) || id:ebi-a-GCST90016935	ebi-a-GCST90016935	Gut microbiota abundance (family Desulfovibrionaceae id.3169)	Gut microbiota abundance (family Desulfovibrionaceae id.3169) || ||	TRUE	igd
365	rs56118546	5	164465890	0.00384669	0.0169039	14306	0.857922	NA	G	T	Gut microbiota abundance (family Enterobacteriaceae id.3469) || id:ebi-a-GCST90016936	ebi-a-GCST90016936	Gut microbiota abundance (family Enterobacteriaceae id.3469)	Gut microbiota abundance (family Enterobacteriaceae id.3469) || ||	TRUE	igd
366	rs12203592	6	396321	-0.0465414	0.0211987	14306	0.0187185	NA	T	C	Gut microbiota abundance (family Enterobacteriaceae id.3469) || id:ebi-a-GCST90016936	ebi-a-GCST90016936	Gut microbiota abundance (family Enterobacteriaceae id.3469)	Gut microbiota abundance (family Enterobacteriaceae id.3469) || ||	TRUE	igd
367	rs10852602	16	49762462	-0.00941318	0.0217635	14306	0.647664	NA	A	C	Gut microbiota abundance (genus Adlercreutzia id.812) || id:ebi-a-GCST90016960	ebi-a-GCST90016960	Gut microbiota abundance (genus Adlercreutzia id.812)	Gut microbiota abundance (genus Adlercreutzia id.812) || ||	TRUE	igd
368	rs12203592	6	396321	-0.0402349	0.0336239	14306	0.338781	NA	T	C	Gut microbiota abundance (family Oxalobacteraceae id.2966) || id:ebi-a-GCST90016943	ebi-a-GCST90016943	Gut microbiota abundance (family Oxalobacteraceae id.2966)	Gut microbiota abundance (family Oxalobacteraceae id.2966) || ||	TRUE	igd
369	rs56118546	5	164465890	0.011887	0.0147251	14306	0.449469	NA	G	T	Gut microbiota abundance (family Porphyromonadaceae id.943) || id:ebi-a-GCST90016947	ebi-a-GCST90016947	Gut microbiota abundance (family Porphyromonadaceae id.943)	Gut microbiota abundance (family Porphyromonadaceae id.943) || ||	TRUE	igd
370	rs10852602	16	49762462	0.0136105	0.0188675	14306	0.524839	NA	A	C	Gut microbiota abundance (family Clostridiales vadin BB60 group id.11286) || id:ebi-a-GCST90016932	ebi-a-GCST90016932	Gut microbiota abundance (family Clostridiales vadin BB60 group id.11286)	Gut microbiota abundance (family Clostridiales vadin BB60 group id.11286) || ||	TRUE	igd
371	rs10852602	16	49762462	0.0065363	0.0146296	14306	0.673087	NA	A	C	Gut microbiota abundance (class Bacilli id.1673) || id:ebi-a-GCST90016910	ebi-a-GCST90016910	Gut microbiota abundance (class Bacilli id.1673)	Gut microbiota abundance (class Bacilli id.1673) || ||	TRUE	igd
372	rs56118546	5	164465890	-0.00513645	0.0214218	14306	0.83619	NA	G	T	Gut microbiota abundance (genus Adlercreutzia id.812) || id:ebi-a-GCST90016960	ebi-a-GCST90016960	Gut microbiota abundance (genus Adlercreutzia id.812)	Gut microbiota abundance (genus Adlercreutzia id.812) || ||	TRUE	igd
373	rs3740390	10	104638480	0.00590444	0.0181035	14306	0.661429	NA	T	C	Gut microbiota abundance (family Alcaligenaceae id.2875) || id:ebi-a-GCST90016926	ebi-a-GCST90016926	Gut microbiota abundance (family Alcaligenaceae id.2875)	Gut microbiota abundance (family Alcaligenaceae id.2875) || ||	TRUE	igd
374	rs12203592	6	396321	-0.0179541	0.0188253	14306	0.384142	NA	T	C	Gut microbiota abundance (family Alcaligenaceae id.2875) || id:ebi-a-GCST90016926	ebi-a-GCST90016926	Gut microbiota abundance (family Alcaligenaceae id.2875)	Gut microbiota abundance (family Alcaligenaceae id.2875) || ||	TRUE	igd
375	rs56118546	5	164465890	0.00685432	0.0189415	14306	0.752924	NA	G	T	Gut microbiota abundance (family Peptococcaceae id.2024) || id:ebi-a-GCST90016945	ebi-a-GCST90016945	Gut microbiota abundance (family Peptococcaceae id.2024)	Gut microbiota abundance (family Peptococcaceae id.2024) || ||	TRUE	igd
376	rs56118546	5	164465890	-0.00525613	0.0145989	14306	0.743791	NA	G	T	Gut microbiota abundance (class Bacteroidia id.912) || id:ebi-a-GCST90016911	ebi-a-GCST90016911	Gut microbiota abundance (class Bacteroidia id.912)	Gut microbiota abundance (class Bacteroidia id.912) || ||	TRUE	igd
377	rs10852602	16	49762462	0.0737505	0.0306904	14306	0.0182814	NA	A	C	Gut microbiota abundance (family Victivallaceae id.2255) || id:ebi-a-GCST90016958	ebi-a-GCST90016958	Gut microbiota abundance (family Victivallaceae id.2255)	Gut microbiota abundance (family Victivallaceae id.2255) || ||	TRUE	igd
378	rs56118546	5	164465890	-0.000454199	0.0145973	14306	0.915339	NA	G	T	Gut microbiota abundance (class Clostridia id.1859) || id:ebi-a-GCST90016913	ebi-a-GCST90016913	Gut microbiota abundance (class Clostridia id.1859)	Gut microbiota abundance (class Clostridia id.1859) || ||	TRUE	igd
379	rs56118546	5	164465890	0.00901393	0.0183934	14306	0.656584	NA	G	T	Gut microbiota abundance (class Mollicutes id.3920) || id:ebi-a-GCST90016921	ebi-a-GCST90016921	Gut microbiota abundance (class Mollicutes id.3920)	Gut microbiota abundance (class Mollicutes id.3920) || ||	TRUE	igd
380	rs1217106	8	64567670	0.0454867	0.0275069	14306	0.0806176	NA	G	A	Gut microbiota abundance (family Victivallaceae id.2255) || id:ebi-a-GCST90016958	ebi-a-GCST90016958	Gut microbiota abundance (family Victivallaceae id.2255)	Gut microbiota abundance (family Victivallaceae id.2255) || ||	TRUE	igd
381	rs10983735	9	120416066	-0.0860398	0.0313762	14306	0.00539014	NA	A	G	Gut microbiota abundance (family Victivallaceae id.2255) || id:ebi-a-GCST90016958	ebi-a-GCST90016958	Gut microbiota abundance (family Victivallaceae id.2255)	Gut microbiota abundance (family Victivallaceae id.2255) || ||	TRUE	igd
382	rs56118546	5	164465890	0.00463646	0.0146135	14306	0.792527	NA	G	T	Gut microbiota abundance (family Bacteroidaceae id.917) || id:ebi-a-GCST90016927	ebi-a-GCST90016927	Gut microbiota abundance (family Bacteroidaceae id.917)	Gut microbiota abundance (family Bacteroidaceae id.917) || ||	TRUE	igd
383	rs12203592	6	396321	-0.0344877	0.0180381	14306	0.0349277	NA	T	C	Gut microbiota abundance (family Bacteroidaceae id.917) || id:ebi-a-GCST90016927	ebi-a-GCST90016927	Gut microbiota abundance (family Bacteroidaceae id.917)	Gut microbiota abundance (family Bacteroidaceae id.917) || ||	TRUE	igd
384	rs56118546	5	164465890	-0.00354162	0.0161689	14306	0.862455	NA	G	T	Gut microbiota abundance (genus Bifidobacterium id.436) || id:ebi-a-GCST90016970	ebi-a-GCST90016970	Gut microbiota abundance (genus Bifidobacterium id.436)	Gut microbiota abundance (genus Bifidobacterium id.436) || ||	TRUE	igd
385	rs77205736	8	10153460	-0.00241037	0.0131295	14306	0.860635	NA	T	C	Gut microbiota abundance (family Peptostreptococcaceae id.2042) || id:ebi-a-GCST90016946	ebi-a-GCST90016946	Gut microbiota abundance (family Peptostreptococcaceae id.2042)	Gut microbiota abundance (family Peptostreptococcaceae id.2042) || ||	TRUE	igd
386	rs77205736	8	10153460	-0.039009	0.0180082	14306	0.0368723	NA	T	C	Gut microbiota abundance (family Defluviitaleaceae id.1924) || id:ebi-a-GCST90016934	ebi-a-GCST90016934	Gut microbiota abundance (family Defluviitaleaceae id.1924)	Gut microbiota abundance (family Defluviitaleaceae id.1924) || ||	TRUE	igd
387	rs3740390	10	104638480	-0.00530003	0.0183912	14306	0.823379	NA	T	C	Gut microbiota abundance (family Family XIII id.1957) || id:ebi-a-GCST90016939	ebi-a-GCST90016939	Gut microbiota abundance (family Family XIII id.1957)	Gut microbiota abundance (family Family XIII id.1957) || ||	TRUE	igd
388	rs10983735	9	120416066	-0.00218533	0.0151987	14306	0.929431	NA	A	G	Gut microbiota abundance (family Family XIII id.1957) || id:ebi-a-GCST90016939	ebi-a-GCST90016939	Gut microbiota abundance (family Family XIII id.1957)	Gut microbiota abundance (family Family XIII id.1957) || ||	TRUE	igd
389	rs3740390	10	104638480	0.0164161	0.018626	14306	0.343505	NA	T	C	Gut microbiota abundance (family Peptostreptococcaceae id.2042) || id:ebi-a-GCST90016946	ebi-a-GCST90016946	Gut microbiota abundance (family Peptostreptococcaceae id.2042)	Gut microbiota abundance (family Peptostreptococcaceae id.2042) || ||	TRUE	igd
390	rs12203592	6	396321	0.0157821	0.0265317	14306	0.532321	NA	T	C	Gut microbiota abundance (family Defluviitaleaceae id.1924) || id:ebi-a-GCST90016934	ebi-a-GCST90016934	Gut microbiota abundance (family Defluviitaleaceae id.1924)	Gut microbiota abundance (family Defluviitaleaceae id.1924) || ||	TRUE	igd
391	rs12203592	6	396321	-0.00945875	0.0187263	14306	0.81093	NA	T	C	Gut microbiota abundance (family Family XIII id.1957) || id:ebi-a-GCST90016939	ebi-a-GCST90016939	Gut microbiota abundance (family Family XIII id.1957)	Gut microbiota abundance (family Family XIII id.1957) || ||	TRUE	igd
392	rs12203592	6	396321	0.043255	0.0191892	14306	0.0188586	NA	T	C	Gut microbiota abundance (family Peptostreptococcaceae id.2042) || id:ebi-a-GCST90016946	ebi-a-GCST90016946	Gut microbiota abundance (family Peptostreptococcaceae id.2042)	Gut microbiota abundance (family Peptostreptococcaceae id.2042) || ||	TRUE	igd
393	rs77205736	8	10153460	-0.00888664	0.0123184	14306	0.416596	NA	T	C	Gut microbiota abundance (genus Bacteroides id.918) || id:ebi-a-GCST90016968	ebi-a-GCST90016968	Gut microbiota abundance (genus Bacteroides id.918)	Gut microbiota abundance (genus Bacteroides id.918) || ||	TRUE	igd
394	rs77205736	8	10153460	0.00349299	0.0188785	14306	0.829792	NA	T	C	Gut microbiota abundance (genus Actinomyces id.423) || id:ebi-a-GCST90016959	ebi-a-GCST90016959	Gut microbiota abundance (genus Actinomyces id.423)	Gut microbiota abundance (genus Actinomyces id.423) || ||	TRUE	igd
395	rs10852602	16	49762462	0.00689914	0.0228846	14306	0.746965	NA	A	C	Gut microbiota abundance (genus Actinomyces id.423) || id:ebi-a-GCST90016959	ebi-a-GCST90016959	Gut microbiota abundance (genus Actinomyces id.423)	Gut microbiota abundance (genus Actinomyces id.423) || ||	TRUE	igd
396	rs56118546	5	164465890	-0.00548865	0.0223698	14306	0.853823	NA	G	T	Gut microbiota abundance (genus Actinomyces id.423) || id:ebi-a-GCST90016959	ebi-a-GCST90016959	Gut microbiota abundance (genus Actinomyces id.423)	Gut microbiota abundance (genus Actinomyces id.423) || ||	TRUE	igd
397	rs1217106	8	64567670	-0.0100037	0.0130055	14306	0.449835	NA	G	A	Gut microbiota abundance (family Ruminococcaceae id.2050) || id:ebi-a-GCST90016951	ebi-a-GCST90016951	Gut microbiota abundance (family Ruminococcaceae id.2050)	Gut microbiota abundance (family Ruminococcaceae id.2050) || ||	TRUE	igd
398	rs56118546	5	164465890	0.0188916	0.0164642	14306	0.293971	NA	G	T	Gut microbiota abundance (genus Barnesiella id.944) || id:ebi-a-GCST90016969	ebi-a-GCST90016969	Gut microbiota abundance (genus Barnesiella id.944)	Gut microbiota abundance (genus Barnesiella id.944) || ||	TRUE	igd
399	rs10983735	9	120416066	-0.02919	0.0165196	14306	0.0724619	NA	A	G	Gut microbiota abundance (genus Barnesiella id.944) || id:ebi-a-GCST90016969	ebi-a-GCST90016969	Gut microbiota abundance (genus Barnesiella id.944)	Gut microbiota abundance (genus Barnesiella id.944) || ||	TRUE	igd
400	rs10852602	16	49762462	0.0161367	0.0198529	14306	0.431524	NA	A	C	Gut microbiota abundance (class Alphaproteobacteria id.2379) || id:ebi-a-GCST90016909	ebi-a-GCST90016909	Gut microbiota abundance (class Alphaproteobacteria id.2379)	Gut microbiota abundance (class Alphaproteobacteria id.2379) || ||	TRUE	igd
401	rs3740390	10	104638480	-0.0404789	0.0402031	14306	0.289272	NA	T	C	Gut microbiota abundance (class Methanobacteria id.119) || id:ebi-a-GCST90016920	ebi-a-GCST90016920	Gut microbiota abundance (class Methanobacteria id.119)	Gut microbiota abundance (class Methanobacteria id.119) || ||	TRUE	igd
402	rs3740390	10	104638480	0.0168117	0.0179253	14306	0.291624	NA	T	C	Gut microbiota abundance (class Betaproteobacteria id.2867) || id:ebi-a-GCST90016912	ebi-a-GCST90016912	Gut microbiota abundance (class Betaproteobacteria id.2867)	Gut microbiota abundance (class Betaproteobacteria id.2867) || ||	TRUE	igd
403	rs10983735	9	120416066	-0.0185245	0.0320591	14306	0.608956	NA	A	G	Gut microbiota abundance (class Methanobacteria id.119) || id:ebi-a-GCST90016920	ebi-a-GCST90016920	Gut microbiota abundance (class Methanobacteria id.119)	Gut microbiota abundance (class Methanobacteria id.119) || ||	TRUE	igd
404	rs12203592	6	396321	-0.013728	0.0186441	14306	0.518122	NA	T	C	Gut microbiota abundance (class Betaproteobacteria id.2867) || id:ebi-a-GCST90016912	ebi-a-GCST90016912	Gut microbiota abundance (class Betaproteobacteria id.2867)	Gut microbiota abundance (class Betaproteobacteria id.2867) || ||	TRUE	igd
405	rs1217106	8	64567670	0.00785314	0.0134498	14306	0.593036	NA	G	A	Gut microbiota abundance (class Betaproteobacteria id.2867) || id:ebi-a-GCST90016912	ebi-a-GCST90016912	Gut microbiota abundance (class Betaproteobacteria id.2867)	Gut microbiota abundance (class Betaproteobacteria id.2867) || ||	TRUE	igd
406	rs3740390	10	104638480	0.00740109	0.0177427	14306	0.603958	NA	T	C	Gut microbiota abundance (family Rikenellaceae id.967) || id:ebi-a-GCST90016950	ebi-a-GCST90016950	Gut microbiota abundance (family Rikenellaceae id.967)	Gut microbiota abundance (family Rikenellaceae id.967) || ||	TRUE	igd
407	rs56118546	5	164473576	0.0392498	0.0367819	14306	0.293744	NA	G	T	Gut microbiota abundance (genus Alloprevotella id.961) || id:ebi-a-GCST90016964	ebi-a-GCST90016964	Gut microbiota abundance (genus Alloprevotella id.961)	Gut microbiota abundance (genus Alloprevotella id.961) || ||	TRUE	igd
408	rs10852602	16	49762462	0.0332069	0.0217168	14306	0.13801	NA	A	C	Gut microbiota abundance (genus Defluviitaleaceae UCG011 id.11287) || id:ebi-a-GCST90016986	ebi-a-GCST90016986	Gut microbiota abundance (genus Defluviitaleaceae UCG011 id.11287)	Gut microbiota abundance (genus Defluviitaleaceae UCG011 id.11287) || ||	TRUE	igd
409	rs3740390	10	104638480	0.0378083	0.0213701	14306	0.0806009	NA	T	C	Gut microbiota abundance (genus Escherichia Shigella id.3504) || id:ebi-a-GCST90016995	ebi-a-GCST90016995	Gut microbiota abundance (genus Escherichia Shigella id.3504)	Gut microbiota abundance (genus Escherichia Shigella id.3504) || ||	TRUE	igd
410	rs10852602	16	49762462	0.0146889	0.0203131	14306	0.485295	NA	A	C	Gut microbiota abundance (genus Holdemania id.2157) || id:ebi-a-GCST90017015	ebi-a-GCST90017015	Gut microbiota abundance (genus Holdemania id.2157)	Gut microbiota abundance (genus Holdemania id.2157) || ||	TRUE	igd
411	rs10983735	9	120416066	0.00989631	0.0179443	14306	0.553447	NA	A	G	Gut microbiota abundance (genus Escherichia Shigella id.3504) || id:ebi-a-GCST90016995	ebi-a-GCST90016995	Gut microbiota abundance (genus Escherichia Shigella id.3504)	Gut microbiota abundance (genus Escherichia Shigella id.3504) || ||	TRUE	igd
412	rs77205736	8	10153460	-0.0225012	0.0172203	14306	0.197134	NA	T	C	Gut microbiota abundance (genus Holdemania id.2157) || id:ebi-a-GCST90017015	ebi-a-GCST90017015	Gut microbiota abundance (genus Holdemania id.2157)	Gut microbiota abundance (genus Holdemania id.2157) || ||	TRUE	igd
413	rs10852602	16	49762462	0.0159018	0.01497	14306	0.254413	NA	A	C	Gut microbiota abundance (genus Eubacterium hallii group id.11338) || id:ebi-a-GCST90017000	ebi-a-GCST90017000	Gut microbiota abundance (genus Eubacterium hallii group id.11338)	Gut microbiota abundance (genus Eubacterium hallii group id.11338) || ||	TRUE	igd
414	rs12203592	6	396321	0.0339174	0.0314046	14306	0.246322	NA	T	C	Gut microbiota abundance (genus Eisenbergiella id.11304) || id:ebi-a-GCST90016991	ebi-a-GCST90016991	Gut microbiota abundance (genus Eisenbergiella id.11304)	Gut microbiota abundance (genus Eisenbergiella id.11304) || ||	TRUE	igd
415	rs77205736	8	10153460	0.0258854	0.0259098	14306	0.322367	NA	T	C	Gut microbiota abundance (genus Eubacterium brachy group id.11296) || id:ebi-a-GCST90016996	ebi-a-GCST90016996	Gut microbiota abundance (genus Eubacterium brachy group id.11296)	Gut microbiota abundance (genus Eubacterium brachy group id.11296) || ||	TRUE	igd
416	rs56118546	5	164465890	0.00177174	0.014696	14306	0.954192	NA	G	T	Gut microbiota abundance (genus Faecalibacterium id.2057) || id:ebi-a-GCST90017007	ebi-a-GCST90017007	Gut microbiota abundance (genus Faecalibacterium id.2057)	Gut microbiota abundance (genus Faecalibacterium id.2057) || ||	TRUE	igd
417	rs12203592	6	396321	-0.0252394	0.0181534	14306	0.279744	NA	T	C	Gut microbiota abundance (genus Faecalibacterium id.2057) || id:ebi-a-GCST90017007	ebi-a-GCST90017007	Gut microbiota abundance (genus Faecalibacterium id.2057)	Gut microbiota abundance (genus Faecalibacterium id.2057) || ||	TRUE	igd
418	rs77205736	8	10153460	-0.0204481	0.0236218	14306	0.457918	NA	T	C	Gut microbiota abundance (genus Eubacterium oxidoreducens group id.11339) || id:ebi-a-GCST90017002	ebi-a-GCST90017002	Gut microbiota abundance (genus Eubacterium oxidoreducens group id.11339)	Gut microbiota abundance (genus Eubacterium oxidoreducens group id.11339) || ||	TRUE	igd
419	rs56118546	5	164465890	0.00309725	0.014965	14306	0.830728	NA	G	T	Gut microbiota abundance (genus Fusicatenibacter id.11305) || id:ebi-a-GCST90017011	ebi-a-GCST90017011	Gut microbiota abundance (genus Fusicatenibacter id.11305)	Gut microbiota abundance (genus Fusicatenibacter id.11305) || ||	TRUE	igd
420	rs1217106	8	64567670	-0.00657953	0.0133266	14306	0.612098	NA	G	A	Gut microbiota abundance (genus Fusicatenibacter id.11305) || id:ebi-a-GCST90017011	ebi-a-GCST90017011	Gut microbiota abundance (genus Fusicatenibacter id.11305)	Gut microbiota abundance (genus Fusicatenibacter id.11305) || ||	TRUE	igd
421	rs56118546	5	164465890	0.0222701	0.021659	14306	0.293363	NA	G	T	Gut microbiota abundance (genus Defluviitaleaceae UCG011 id.11287) || id:ebi-a-GCST90016986	ebi-a-GCST90016986	Gut microbiota abundance (genus Defluviitaleaceae UCG011 id.11287)	Gut microbiota abundance (genus Defluviitaleaceae UCG011 id.11287) || ||	TRUE	igd
422	rs1217106	8	64567670	0.010597	0.014599	14306	0.473895	NA	G	A	Gut microbiota abundance (genus Family XIII AD3011 group id.11293) || id:ebi-a-GCST90017008	ebi-a-GCST90017008	Gut microbiota abundance (genus Family XIII AD3011 group id.11293)	Gut microbiota abundance (genus Family XIII AD3011 group id.11293) || ||	TRUE	igd
423	rs12203592	6	396321	0.0361634	0.0205843	14306	0.122993	NA	T	C	Gut microbiota abundance (genus Clostridium sensustricto1 id.1873) || id:ebi-a-GCST90016980	ebi-a-GCST90016980	Gut microbiota abundance (genus Clostridium sensustricto1 id.1873)	Gut microbiota abundance (genus Clostridium sensustricto1 id.1873) || ||	TRUE	igd
424	rs3740390	10	104638480	0.0308996	0.0277329	14306	0.262204	NA	T	C	Gut microbiota abundance (genus Enterorhabdus id.820) || id:ebi-a-GCST90016992	ebi-a-GCST90016992	Gut microbiota abundance (genus Enterorhabdus id.820)	Gut microbiota abundance (genus Enterorhabdus id.820) || ||	TRUE	igd
425	rs77205736	8	10153460	0.0141479	0.0132172	14306	0.279279	NA	T	C	Gut microbiota abundance (genus Coprococcus3 id.11303) || id:ebi-a-GCST90016985	ebi-a-GCST90016985	Gut microbiota abundance (genus Coprococcus3 id.11303)	Gut microbiota abundance (genus Coprococcus3 id.11303) || ||	TRUE	igd
426	rs10983735	9	120416066	0.0362329	0.0156104	14306	0.02556	NA	A	G	Gut microbiota abundance (genus Coprococcus3 id.11303) || id:ebi-a-GCST90016985	ebi-a-GCST90016985	Gut microbiota abundance (genus Coprococcus3 id.11303)	Gut microbiota abundance (genus Coprococcus3 id.11303) || ||	TRUE	igd
427	rs77205736	8	10153460	0.00199893	0.0139984	14306	0.874274	NA	T	C	Gut microbiota abundance (genus Clostridium sensustricto1 id.1873) || id:ebi-a-GCST90016980	ebi-a-GCST90016980	Gut microbiota abundance (genus Clostridium sensustricto1 id.1873)	Gut microbiota abundance (genus Clostridium sensustricto1 id.1873) || ||	TRUE	igd
428	rs12203592	6	396321	-0.0337599	0.0195998	14306	0.0611998	NA	T	C	Gut microbiota abundance (genus Eubacterium ventriosum group id.11341) || id:ebi-a-GCST90017005	ebi-a-GCST90017005	Gut microbiota abundance (genus Eubacterium ventriosum group id.11341)	Gut microbiota abundance (genus Eubacterium ventriosum group id.11341) || ||	TRUE	igd
429	rs77205736	8	10153460	-0.0218706	0.0139163	14306	0.128554	NA	T	C	Gut microbiota abundance (genus Lachnospiraceae UCG004 id.11324) || id:ebi-a-GCST90017026	ebi-a-GCST90017026	Gut microbiota abundance (genus Lachnospiraceae UCG004 id.11324)	Gut microbiota abundance (genus Lachnospiraceae UCG004 id.11324) || ||	TRUE	igd
430	rs3740390	10	104638480	-0.00221325	0.0194708	14306	0.999482	NA	T	C	Gut microbiota abundance (genus Lachnospiraceae UCG004 id.11324) || id:ebi-a-GCST90017026	ebi-a-GCST90017026	Gut microbiota abundance (genus Lachnospiraceae UCG004 id.11324)	Gut microbiota abundance (genus Lachnospiraceae UCG004 id.11324) || ||	TRUE	igd
431	rs12203592	6	396321	-0.0237387	0.0332099	14306	0.416255	NA	T	C	Gut microbiota abundance (genus Eggerthella id.819) || id:ebi-a-GCST90016990	ebi-a-GCST90016990	Gut microbiota abundance (genus Eggerthella id.819)	Gut microbiota abundance (genus Eggerthella id.819) || ||	TRUE	igd
432	rs10983735	9	120416066	0.0105426	0.0271865	14306	0.740091	NA	A	G	Gut microbiota abundance (genus Eggerthella id.819) || id:ebi-a-GCST90016990	ebi-a-GCST90016990	Gut microbiota abundance (genus Eggerthella id.819)	Gut microbiota abundance (genus Eggerthella id.819) || ||	TRUE	igd
433	rs77205736	8	10153460	-0.0003296	0.0200496	14306	0.954373	NA	T	C	Gut microbiota abundance (genus Lactobacillus id.1837) || id:ebi-a-GCST90017030	ebi-a-GCST90017030	Gut microbiota abundance (genus Lactobacillus id.1837)	Gut microbiota abundance (genus Lactobacillus id.1837) || ||	TRUE	igd
434	rs10983735	9	120416066	0.00490225	0.0167164	14306	0.779902	NA	A	G	Gut microbiota abundance (genus Lachnospiraceae FCS020 group id.11314) || id:ebi-a-GCST90017021	ebi-a-GCST90017021	Gut microbiota abundance (genus Lachnospiraceae FCS020 group id.11314)	Gut microbiota abundance (genus Lachnospiraceae FCS020 group id.11314) || ||	TRUE	igd
435	rs56118546	5	164465890	0.00584471	0.0166677	14306	0.699244	NA	G	T	Gut microbiota abundance (genus Lachnospiraceae FCS020 group id.11314) || id:ebi-a-GCST90017021	ebi-a-GCST90017021	Gut microbiota abundance (genus Lachnospiraceae FCS020 group id.11314)	Gut microbiota abundance (genus Lachnospiraceae FCS020 group id.11314) || ||	TRUE	igd
436	rs12203592	6	396321	0.00114357	0.0205875	14306	0.928608	NA	T	C	Gut microbiota abundance (genus Lachnospiraceae FCS020 group id.11314) || id:ebi-a-GCST90017021	ebi-a-GCST90017021	Gut microbiota abundance (genus Lachnospiraceae FCS020 group id.11314)	Gut microbiota abundance (genus Lachnospiraceae FCS020 group id.11314) || ||	TRUE	igd
437	rs56118546	5	164465890	0.0175061	0.0154097	14306	0.301228	NA	G	T	Gut microbiota abundance (genus Christensenellaceae R 7group id.11283) || id:ebi-a-GCST90016978	ebi-a-GCST90016978	Gut microbiota abundance (genus Christensenellaceae R 7group id.11283)	Gut microbiota abundance (genus Christensenellaceae R 7group id.11283) || ||	TRUE	igd
438	rs77205736	8	10153460	-0.00310899	0.0129859	14306	0.830781	NA	T	C	Gut microbiota abundance (genus Christensenellaceae R 7group id.11283) || id:ebi-a-GCST90016978	ebi-a-GCST90016978	Gut microbiota abundance (genus Christensenellaceae R 7group id.11283)	Gut microbiota abundance (genus Christensenellaceae R 7group id.11283) || ||	TRUE	igd
439	rs77205736	8	10153460	0.0235287	0.0280233	14306	0.433198	NA	T	C	Gut microbiota abundance (genus Eubacterium nodatum group id.11297) || id:ebi-a-GCST90017001	ebi-a-GCST90017001	Gut microbiota abundance (genus Eubacterium nodatum group id.11297)	Gut microbiota abundance (genus Eubacterium nodatum group id.11297) || ||	TRUE	igd
440	rs12203592	6	396321	-0.015079	0.018218	14306	0.354706	NA	T	C	Gut microbiota abundance (genus Lachnoclostridium id.11308) || id:ebi-a-GCST90017020	ebi-a-GCST90017020	Gut microbiota abundance (genus Lachnoclostridium id.11308)	Gut microbiota abundance (genus Lachnoclostridium id.11308) || ||	TRUE	igd
441	rs77205736	8	10153460	-0.00067664	0.012554	14306	0.999254	NA	T	C	Gut microbiota abundance (genus Dorea id.1997) || id:ebi-a-GCST90016989	ebi-a-GCST90016989	Gut microbiota abundance (genus Dorea id.1997)	Gut microbiota abundance (genus Dorea id.1997) || ||	TRUE	igd
442	rs3740390	10	104638480	0.00108509	0.017542	14306	0.760619	NA	T	C	Gut microbiota abundance (genus Lachnoclostridium id.11308) || id:ebi-a-GCST90017020	ebi-a-GCST90017020	Gut microbiota abundance (genus Lachnoclostridium id.11308)	Gut microbiota abundance (genus Lachnoclostridium id.11308) || ||	TRUE	igd
443	rs77205736	8	10153460	0.00812969	0.0154861	14306	0.56222	NA	T	C	Gut microbiota abundance (genus Coprococcus2 id.11302) || id:ebi-a-GCST90016984	ebi-a-GCST90016984	Gut microbiota abundance (genus Coprococcus2 id.11302)	Gut microbiota abundance (genus Coprococcus2 id.11302) || ||	TRUE	igd
444	rs3740390	10	104638480	-0.0115806	0.0200163	14306	0.56501	NA	T	C	Gut microbiota abundance (genus Family XIII AD3011 group id.11293) || id:ebi-a-GCST90017008	ebi-a-GCST90017008	Gut microbiota abundance (genus Family XIII AD3011 group id.11293)	Gut microbiota abundance (genus Family XIII AD3011 group id.11293) || ||	TRUE	igd
445	rs10852602	16	49762462	0.0425561	0.0314615	14306	0.166601	NA	A	C	Gut microbiota abundance (genus Eubacterium fissicatena group id.14373) || id:ebi-a-GCST90016999	ebi-a-GCST90016999	Gut microbiota abundance (genus Eubacterium fissicatena group id.14373)	Gut microbiota abundance (genus Eubacterium fissicatena group id.14373) || ||	TRUE	igd
446	rs77205736	8	10153460	-0.00464016	0.0137116	14306	0.770976	NA	T	C	Gut microbiota abundance (genus Eubacterium eligens group id.14372) || id:ebi-a-GCST90016998	ebi-a-GCST90016998	Gut microbiota abundance (genus Eubacterium eligens group id.14372)	Gut microbiota abundance (genus Eubacterium eligens group id.14372) || ||	TRUE	igd
447	rs10983735	9	120416066	0.034649	0.0170596	14306	0.0396853	NA	A	G	Gut microbiota abundance (genus Lachnospiraceae UCG010 id.11330) || id:ebi-a-GCST90017028	ebi-a-GCST90017028	Gut microbiota abundance (genus Lachnospiraceae UCG010 id.11330)	Gut microbiota abundance (genus Lachnospiraceae UCG010 id.11330) || ||	TRUE	igd
448	rs77205736	8	10153460	0.0203546	0.0145561	14306	0.152345	NA	T	C	Gut microbiota abundance (genus Family XIII UCG001 id.11294) || id:ebi-a-GCST90017009	ebi-a-GCST90017009	Gut microbiota abundance (genus Family XIII UCG001 id.11294)	Gut microbiota abundance (genus Family XIII UCG001 id.11294) || ||	TRUE	igd
449	rs1217106	8	64567670	0.00355233	0.0135449	14306	0.768016	NA	G	A	Gut microbiota abundance (genus Coprococcus1 id.11301) || id:ebi-a-GCST90016983	ebi-a-GCST90016983	Gut microbiota abundance (genus Coprococcus1 id.11301)	Gut microbiota abundance (genus Coprococcus1 id.11301) || ||	TRUE	igd
450	rs3740390	10	104638480	-0.00916934	0.0182493	14306	0.7213	NA	T	C	Gut microbiota abundance (genus Coprococcus1 id.11301) || id:ebi-a-GCST90016983	ebi-a-GCST90016983	Gut microbiota abundance (genus Coprococcus1 id.11301)	Gut microbiota abundance (genus Coprococcus1 id.11301) || ||	TRUE	igd
451	rs12203592	6	396321	-0.0282409	0.0377489	14306	0.563989	NA	T	C	Gut microbiota abundance (genus Eubacterium fissicatena group id.14373) || id:ebi-a-GCST90016999	ebi-a-GCST90016999	Gut microbiota abundance (genus Eubacterium fissicatena group id.14373)	Gut microbiota abundance (genus Eubacterium fissicatena group id.14373) || ||	TRUE	igd
452	rs77205736	8	10153460	0.0158933	0.017574	14306	0.420929	NA	T	C	Gut microbiota abundance (genus Haemophilus id.3698) || id:ebi-a-GCST90017013	ebi-a-GCST90017013	Gut microbiota abundance (genus Haemophilus id.3698)	Gut microbiota abundance (genus Haemophilus id.3698) || ||	TRUE	igd
453	rs77205736	8	10153460	0.00586074	0.0267501	14306	0.841633	NA	T	C	Gut microbiota abundance (genus Eubacterium fissicatena group id.14373) || id:ebi-a-GCST90016999	ebi-a-GCST90016999	Gut microbiota abundance (genus Eubacterium fissicatena group id.14373)	Gut microbiota abundance (genus Eubacterium fissicatena group id.14373) || ||	TRUE	igd
454	rs1217106	8	64567670	0.0854618	0.0280702	14306	0.00333511	NA	G	A	Gut microbiota abundance (genus Eubacterium fissicatena group id.14373) || id:ebi-a-GCST90016999	ebi-a-GCST90016999	Gut microbiota abundance (genus Eubacterium fissicatena group id.14373)	Gut microbiota abundance (genus Eubacterium fissicatena group id.14373) || ||	TRUE	igd
455	rs56118546	5	164465890	0.0234945	0.0308437	14306	0.438424	NA	G	T	Gut microbiota abundance (genus Hungatella id.11306) || id:ebi-a-GCST90017017	ebi-a-GCST90017017	Gut microbiota abundance (genus Hungatella id.11306)	Gut microbiota abundance (genus Hungatella id.11306) || ||	TRUE	igd
456	rs10983735	9	120416066	-0.00570209	0.0299182	14306	0.889742	NA	A	G	Gut microbiota abundance (genus Hungatella id.11306) || id:ebi-a-GCST90017017	ebi-a-GCST90017017	Gut microbiota abundance (genus Hungatella id.11306)	Gut microbiota abundance (genus Hungatella id.11306) || ||	TRUE	igd
457	rs77205736	8	10153460	-0.0120731	0.0148615	14306	0.389858	NA	T	C	Gut microbiota abundance (genus Intestinibacter id.11345) || id:ebi-a-GCST90017018	ebi-a-GCST90017018	Gut microbiota abundance (genus Intestinibacter id.11345)	Gut microbiota abundance (genus Intestinibacter id.11345) || ||	TRUE	igd
458	rs1217106	8	64567670	0.0249369	0.0282348	14306	0.376268	NA	G	A	Gut microbiota abundance (genus Gordonibacter id.821) || id:ebi-a-GCST90017012	ebi-a-GCST90017012	Gut microbiota abundance (genus Gordonibacter id.821)	Gut microbiota abundance (genus Gordonibacter id.821) || ||	TRUE	igd
459	rs1217106	8	64567670	0.00830438	0.0171577	14306	0.651721	NA	G	A	Gut microbiota abundance (genus Lachnospiraceae UCG001 id.11321) || id:ebi-a-GCST90017025	ebi-a-GCST90017025	Gut microbiota abundance (genus Lachnospiraceae UCG001 id.11321)	Gut microbiota abundance (genus Lachnospiraceae UCG001 id.11321) || ||	TRUE	igd
460	rs77205736	8	10153460	0.0155087	0.0162734	14306	0.314263	NA	T	C	Gut microbiota abundance (genus Lachnospiraceae UCG001 id.11321) || id:ebi-a-GCST90017025	ebi-a-GCST90017025	Gut microbiota abundance (genus Lachnospiraceae UCG001 id.11321)	Gut microbiota abundance (genus Lachnospiraceae UCG001 id.11321) || ||	TRUE	igd
461	rs3740390	10	104638480	-0.0185253	0.0197137	14306	0.3099	NA	T	C	Gut microbiota abundance (genus Collinsella id.815) || id:ebi-a-GCST90016981	ebi-a-GCST90016981	Gut microbiota abundance (genus Collinsella id.815)	Gut microbiota abundance (genus Collinsella id.815) || ||	TRUE	igd
462	rs1217106	8	64567670	0.0126011	0.0145795	14306	0.369788	NA	G	A	Gut microbiota abundance (genus Collinsella id.815) || id:ebi-a-GCST90016981	ebi-a-GCST90016981	Gut microbiota abundance (genus Collinsella id.815)	Gut microbiota abundance (genus Collinsella id.815) || ||	TRUE	igd
463	rs12203592	6	396321	0.00895641	0.0243028	14306	0.687562	NA	T	C	Gut microbiota abundance (genus Erysipelatoclostridium id.11381) || id:ebi-a-GCST90016993	ebi-a-GCST90016993	Gut microbiota abundance (genus Erysipelatoclostridium id.11381)	Gut microbiota abundance (genus Erysipelatoclostridium id.11381) || ||	TRUE	igd
464	rs1217106	8	64567670	0.00890116	0.0133696	14306	0.549759	NA	G	A	Gut microbiota abundance (genus Lachnospiraceae NK4A136 group id.11319) || id:ebi-a-GCST90017024	ebi-a-GCST90017024	Gut microbiota abundance (genus Lachnospiraceae NK4A136 group id.11319)	Gut microbiota abundance (genus Lachnospiraceae NK4A136 group id.11319) || ||	TRUE	igd
465	rs77205736	8	10153460	0.0131181	0.0200701	14306	0.477953	NA	T	C	Gut microbiota abundance (genus Lachnospiraceae UCG008 id.11328) || id:ebi-a-GCST90017027	ebi-a-GCST90017027	Gut microbiota abundance (genus Lachnospiraceae UCG008 id.11328)	Gut microbiota abundance (genus Lachnospiraceae UCG008 id.11328) || ||	TRUE	igd
466	rs10983735	9	120416066	0.0139455	0.0149236	14306	0.371819	NA	A	G	Gut microbiota abundance (genus Eubacterium rectale group id.14374) || id:ebi-a-GCST90017003	ebi-a-GCST90017003	Gut microbiota abundance (genus Eubacterium rectale group id.14374)	Gut microbiota abundance (genus Eubacterium rectale group id.14374) || ||	TRUE	igd
467	rs77205736	8	10153460	-0.0112273	0.0126428	14306	0.360731	NA	T	C	Gut microbiota abundance (genus Eubacterium rectale group id.14374) || id:ebi-a-GCST90017003	ebi-a-GCST90017003	Gut microbiota abundance (genus Eubacterium rectale group id.14374)	Gut microbiota abundance (genus Eubacterium rectale group id.14374) || ||	TRUE	igd
468	rs1217106	8	64567670	0.0374275	0.0227361	14306	0.106179	NA	G	A	Gut microbiota abundance (genus Lachnospiraceae NC2004 group id.11316) || id:ebi-a-GCST90017022	ebi-a-GCST90017022	Gut microbiota abundance (genus Lachnospiraceae NC2004 group id.11316)	Gut microbiota abundance (genus Lachnospiraceae NC2004 group id.11316) || ||	TRUE	igd
469	rs10852602	16	49762462	-0.00378162	0.0321495	14306	0.952237	NA	A	C	Gut microbiota abundance (genus Gordonibacter id.821) || id:ebi-a-GCST90017012	ebi-a-GCST90017012	Gut microbiota abundance (genus Gordonibacter id.821)	Gut microbiota abundance (genus Gordonibacter id.821) || ||	TRUE	igd
470	rs3740390	10	104638480	-0.00991136	0.0289911	14306	0.903572	NA	T	C	Gut microbiota abundance (genus Lachnospiraceae NC2004 group id.11316) || id:ebi-a-GCST90017022	ebi-a-GCST90017022	Gut microbiota abundance (genus Lachnospiraceae NC2004 group id.11316)	Gut microbiota abundance (genus Lachnospiraceae NC2004 group id.11316) || ||	TRUE	igd
471	rs10852602	16	49762462	-0.00279052	0.0329398	14306	0.820904	NA	A	C	Gut microbiota abundance (genus Catenibacterium id.2153) || id:ebi-a-GCST90016977	ebi-a-GCST90016977	Gut microbiota abundance (genus Catenibacterium id.2153)	Gut microbiota abundance (genus Catenibacterium id.2153) || ||	TRUE	igd
472	rs3740390	10	104638480	-0.035768	0.0289844	14306	0.22459	NA	T	C	Gut microbiota abundance (genus Coprobacter id.949) || id:ebi-a-GCST90016982	ebi-a-GCST90016982	Gut microbiota abundance (genus Coprobacter id.949)	Gut microbiota abundance (genus Coprobacter id.949) || ||	TRUE	igd
473	rs1217106	8	64567670	-0.0280381	0.0209486	14306	0.186751	NA	G	A	Gut microbiota abundance (genus Coprobacter id.949) || id:ebi-a-GCST90016982	ebi-a-GCST90016982	Gut microbiota abundance (genus Coprobacter id.949)	Gut microbiota abundance (genus Coprobacter id.949) || ||	TRUE	igd
474	rs12203592	6	396321	0.0381073	0.0282686	14306	0.206566	NA	T	C	Gut microbiota abundance (genus Holdemanella id.11393) || id:ebi-a-GCST90017014	ebi-a-GCST90017014	Gut microbiota abundance (genus Holdemanella id.11393)	Gut microbiota abundance (genus Holdemanella id.11393) || ||	TRUE	igd
475	rs56118546	5	164465890	0.0102241	0.0319729	14306	0.751763	NA	G	T	Gut microbiota abundance (genus Howardella id.2000) || id:ebi-a-GCST90017016	ebi-a-GCST90017016	Gut microbiota abundance (genus Howardella id.2000)	Gut microbiota abundance (genus Howardella id.2000) || ||	TRUE	igd
476	rs10983735	9	120416066	-0.0270222	0.0249553	14306	0.278755	NA	A	G	Gut microbiota abundance (genus Candidatus Soleaferrea id.11350) || id:ebi-a-GCST90016976	ebi-a-GCST90016976	Gut microbiota abundance (genus Candidatus Soleaferrea id.11350)	Gut microbiota abundance (genus Candidatus Soleaferrea id.11350) || ||	TRUE	igd
477	rs3740390	10	104638480	-0.00545094	0.0214546	14306	0.840289	NA	T	C	Gut microbiota abundance (genus Dialister id.2183) || id:ebi-a-GCST90016988	ebi-a-GCST90016988	Gut microbiota abundance (genus Dialister id.2183)	Gut microbiota abundance (genus Dialister id.2183) || ||	TRUE	igd
478	rs1217106	8	64567670	-0.0326393	0.0199878	14306	0.0990057	NA	G	A	Gut microbiota abundance (genus Holdemanella id.11393) || id:ebi-a-GCST90017014	ebi-a-GCST90017014	Gut microbiota abundance (genus Holdemanella id.11393)	Gut microbiota abundance (genus Holdemanella id.11393) || ||	TRUE	igd
479	rs1217106	8	64567670	-0.00392414	0.0155466	14306	0.813383	NA	G	A	Gut microbiota abundance (genus Bilophila id.3170) || id:ebi-a-GCST90016971	ebi-a-GCST90016971	Gut microbiota abundance (genus Bilophila id.3170)	Gut microbiota abundance (genus Bilophila id.3170) || ||	TRUE	igd
480	rs1217106	8	64567670	0.00239983	0.0159465	14306	0.857506	NA	G	A	Gut microbiota abundance (genus Intestinimonas id.2062) || id:ebi-a-GCST90017019	ebi-a-GCST90017019	Gut microbiota abundance (genus Intestinimonas id.2062)	Gut microbiota abundance (genus Intestinimonas id.2062) || ||	TRUE	igd
481	rs10983735	9	120416066	-0.0231033	0.017825	14306	0.19219	NA	A	G	Gut microbiota abundance (genus Intestinimonas id.2062) || id:ebi-a-GCST90017019	ebi-a-GCST90017019	Gut microbiota abundance (genus Intestinimonas id.2062)	Gut microbiota abundance (genus Intestinimonas id.2062) || ||	TRUE	igd
482	rs12203592	6	396321	-0.00274839	0.0231877	14306	0.81271	NA	T	C	Gut microbiota abundance (genus Flavonifractor id.2059) || id:ebi-a-GCST90017010	ebi-a-GCST90017010	Gut microbiota abundance (genus Flavonifractor id.2059)	Gut microbiota abundance (genus Flavonifractor id.2059) || ||	TRUE	igd
483	rs10852602	16	49762462	-0.00468594	0.0235892	14306	0.908102	NA	A	C	Gut microbiota abundance (genus Coprobacter id.949) || id:ebi-a-GCST90016982	ebi-a-GCST90016982	Gut microbiota abundance (genus Coprobacter id.949)	Gut microbiota abundance (genus Coprobacter id.949) || ||	TRUE	igd
484	rs10852602	16	49762462	-0.00595598	0.0169345	14306	0.764672	NA	A	C	Gut microbiota abundance (genus Bilophila id.3170) || id:ebi-a-GCST90016971	ebi-a-GCST90016971	Gut microbiota abundance (genus Bilophila id.3170)	Gut microbiota abundance (genus Bilophila id.3170) || ||	TRUE	igd
485	rs56118546	5	164465890	0.00503782	0.0150245	14306	0.761761	NA	G	T	Gut microbiota abundance (genus Butyricicoccus id.2055) || id:ebi-a-GCST90016973	ebi-a-GCST90016973	Gut microbiota abundance (genus Butyricicoccus id.2055)	Gut microbiota abundance (genus Butyricicoccus id.2055) || ||	TRUE	igd
486	rs12203592	6	396321	0.00262672	0.0185303	14306	0.775368	NA	T	C	Gut microbiota abundance (genus Eubacterium coprostanoligenes group id.11375) || id:ebi-a-GCST90016997	ebi-a-GCST90016997	Gut microbiota abundance (genus Eubacterium coprostanoligenes group id.11375)	Gut microbiota abundance (genus Eubacterium coprostanoligenes group id.11375) || ||	TRUE	igd
487	rs10983735	9	120416066	0.00522563	0.0207765	14306	0.792011	NA	A	G	Gut microbiota abundance (genus Holdemania id.2157) || id:ebi-a-GCST90017015	ebi-a-GCST90017015	Gut microbiota abundance (genus Holdemania id.2157)	Gut microbiota abundance (genus Holdemania id.2157) || ||	TRUE	igd
488	rs3740390	10	104638480	-0.00445571	0.018746	14306	0.909041	NA	T	C	Gut microbiota abundance (genus Coprococcus3 id.11303) || id:ebi-a-GCST90016985	ebi-a-GCST90016985	Gut microbiota abundance (genus Coprococcus3 id.11303)	Gut microbiota abundance (genus Coprococcus3 id.11303) || ||	TRUE	igd
489	rs10983735	9	120416066	0.00251653	0.0165326	14306	0.915781	NA	A	G	Gut microbiota abundance (genus Clostridium sensustricto1 id.1873) || id:ebi-a-GCST90016980	ebi-a-GCST90016980	Gut microbiota abundance (genus Clostridium sensustricto1 id.1873)	Gut microbiota abundance (genus Clostridium sensustricto1 id.1873) || ||	TRUE	igd
490	rs10852602	16	49762462	0.0307929	0.0153479	14306	0.0433032	NA	A	C	Gut microbiota abundance (genus Coprococcus3 id.11303) || id:ebi-a-GCST90016985	ebi-a-GCST90016985	Gut microbiota abundance (genus Coprococcus3 id.11303)	Gut microbiota abundance (genus Coprococcus3 id.11303) || ||	TRUE	igd
491	rs1217106	8	64567670	-0.0381803	0.0182067	14306	0.0423516	NA	G	A	Gut microbiota abundance (genus Holdemania id.2157) || id:ebi-a-GCST90017015	ebi-a-GCST90017015	Gut microbiota abundance (genus Holdemania id.2157)	Gut microbiota abundance (genus Holdemania id.2157) || ||	TRUE	igd
492	rs56118546	5	164465890	-0.0140476	0.0189653	14306	0.458947	NA	G	T	Gut microbiota abundance (genus Butyricimonas id.945) || id:ebi-a-GCST90016974	ebi-a-GCST90016974	Gut microbiota abundance (genus Butyricimonas id.945)	Gut microbiota abundance (genus Butyricimonas id.945) || ||	TRUE	igd
493	rs1217106	8	64567670	0.00832803	0.0168778	14306	0.659989	NA	G	A	Gut microbiota abundance (genus Butyricimonas id.945) || id:ebi-a-GCST90016974	ebi-a-GCST90016974	Gut microbiota abundance (genus Butyricimonas id.945)	Gut microbiota abundance (genus Butyricimonas id.945) || ||	TRUE	igd
494	rs56118546	5	164465890	0.0417273	0.0205666	14306	0.0510047	NA	G	T	Gut microbiota abundance (genus Holdemania id.2157) || id:ebi-a-GCST90017015	ebi-a-GCST90017015	Gut microbiota abundance (genus Holdemania id.2157)	Gut microbiota abundance (genus Holdemania id.2157) || ||	TRUE	igd
495	rs1217106	8	64567670	0.0282241	0.0271415	14306	0.29798	NA	G	A	Gut microbiota abundance (genus Eubacterium brachy group id.11296) || id:ebi-a-GCST90016996	ebi-a-GCST90016996	Gut microbiota abundance (genus Eubacterium brachy group id.11296)	Gut microbiota abundance (genus Eubacterium brachy group id.11296) || ||	TRUE	igd
496	rs56118546	5	164465890	-0.00518228	0.0307698	14306	0.827472	NA	G	T	Gut microbiota abundance (genus Eubacterium brachy group id.11296) || id:ebi-a-GCST90016996	ebi-a-GCST90016996	Gut microbiota abundance (genus Eubacterium brachy group id.11296)	Gut microbiota abundance (genus Eubacterium brachy group id.11296) || ||	TRUE	igd
497	rs10983735	9	120416066	-0.0208555	0.0307491	14306	0.478895	NA	A	G	Gut microbiota abundance (genus Eubacterium brachy group id.11296) || id:ebi-a-GCST90016996	ebi-a-GCST90016996	Gut microbiota abundance (genus Eubacterium brachy group id.11296)	Gut microbiota abundance (genus Eubacterium brachy group id.11296) || ||	TRUE	igd
498	rs56118546	5	164465890	0.0228233	0.0269107	14306	0.403483	NA	G	T	Gut microbiota abundance (genus Eubacterium oxidoreducens group id.11339) || id:ebi-a-GCST90017002	ebi-a-GCST90017002	Gut microbiota abundance (genus Eubacterium oxidoreducens group id.11339)	Gut microbiota abundance (genus Eubacterium oxidoreducens group id.11339) || ||	TRUE	igd
499	rs12203592	6	396321	-0.0199851	0.018504	14306	0.296498	NA	T	C	Gut microbiota abundance (genus Fusicatenibacter id.11305) || id:ebi-a-GCST90017011	ebi-a-GCST90017011	Gut microbiota abundance (genus Fusicatenibacter id.11305)	Gut microbiota abundance (genus Fusicatenibacter id.11305) || ||	TRUE	igd
500	rs10983735	9	120416066	0.00291843	0.0183067	14306	0.874014	NA	A	G	Gut microbiota abundance (genus Coprococcus2 id.11302) || id:ebi-a-GCST90016984	ebi-a-GCST90016984	Gut microbiota abundance (genus Coprococcus2 id.11302)	Gut microbiota abundance (genus Coprococcus2 id.11302) || ||	TRUE	igd
501	rs56118546	5	164465890	-0.0107138	0.0225125	14306	0.696992	NA	G	T	Gut microbiota abundance (genus Eubacterium ruminantium group id.11340) || id:ebi-a-GCST90017004	ebi-a-GCST90017004	Gut microbiota abundance (genus Eubacterium ruminantium group id.11340)	Gut microbiota abundance (genus Eubacterium ruminantium group id.11340) || ||	TRUE	igd
502	rs1217106	8	64567670	0.0250627	0.0201406	14306	0.216629	NA	G	A	Gut microbiota abundance (genus Eubacterium ruminantium group id.11340) || id:ebi-a-GCST90017004	ebi-a-GCST90017004	Gut microbiota abundance (genus Eubacterium ruminantium group id.11340)	Gut microbiota abundance (genus Eubacterium ruminantium group id.11340) || ||	TRUE	igd
503	rs10983735	9	120416066	-0.0292031	0.0218208	14306	0.199332	NA	A	G	Gut microbiota abundance (genus Defluviitaleaceae UCG011 id.11287) || id:ebi-a-GCST90016986	ebi-a-GCST90016986	Gut microbiota abundance (genus Defluviitaleaceae UCG011 id.11287)	Gut microbiota abundance (genus Defluviitaleaceae UCG011 id.11287) || ||	TRUE	igd
504	rs1217106	8	64567670	-0.00964991	0.0147615	14306	0.530699	NA	G	A	Gut microbiota abundance (genus Clostridium sensustricto1 id.1873) || id:ebi-a-GCST90016980	ebi-a-GCST90016980	Gut microbiota abundance (genus Clostridium sensustricto1 id.1873)	Gut microbiota abundance (genus Clostridium sensustricto1 id.1873) || ||	TRUE	igd
505	rs1217106	8	64567670	-0.0195416	0.0147875	14306	0.183411	NA	G	A	Gut microbiota abundance (genus Lachnospiraceae FCS020 group id.11314) || id:ebi-a-GCST90017021	ebi-a-GCST90017021	Gut microbiota abundance (genus Lachnospiraceae FCS020 group id.11314)	Gut microbiota abundance (genus Lachnospiraceae FCS020 group id.11314) || ||	TRUE	igd
506	rs10852602	16	49762462	-0.0208044	0.0162753	14306	0.220256	NA	A	C	Gut microbiota abundance (genus Clostridium sensustricto1 id.1873) || id:ebi-a-GCST90016980	ebi-a-GCST90016980	Gut microbiota abundance (genus Clostridium sensustricto1 id.1873)	Gut microbiota abundance (genus Clostridium sensustricto1 id.1873) || ||	TRUE	igd
507	rs56118546	5	164465890	0.0089464	0.0165239	14306	0.602364	NA	G	T	Gut microbiota abundance (genus Clostridium sensustricto1 id.1873) || id:ebi-a-GCST90016980	ebi-a-GCST90016980	Gut microbiota abundance (genus Clostridium sensustricto1 id.1873)	Gut microbiota abundance (genus Clostridium sensustricto1 id.1873) || ||	TRUE	igd
508	rs77205736	8	10153460	-0.00640155	0.0138633	14306	0.592609	NA	T	C	Gut microbiota abundance (genus Family XIII AD3011 group id.11293) || id:ebi-a-GCST90017008	ebi-a-GCST90017008	Gut microbiota abundance (genus Family XIII AD3011 group id.11293)	Gut microbiota abundance (genus Family XIII AD3011 group id.11293) || ||	TRUE	igd
509	rs1217106	8	64567670	0.0158551	0.0131553	14306	0.249104	NA	G	A	Gut microbiota abundance (genus Lachnoclostridium id.11308) || id:ebi-a-GCST90017020	ebi-a-GCST90017020	Gut microbiota abundance (genus Lachnoclostridium id.11308)	Gut microbiota abundance (genus Lachnoclostridium id.11308) || ||	TRUE	igd
510	rs10983735	9	120416066	-0.016951	0.0146888	14306	0.254288	NA	A	G	Gut microbiota abundance (genus Lachnoclostridium id.11308) || id:ebi-a-GCST90017020	ebi-a-GCST90017020	Gut microbiota abundance (genus Lachnoclostridium id.11308)	Gut microbiota abundance (genus Lachnoclostridium id.11308) || ||	TRUE	igd
511	rs10983735	9	120416066	-0.0553748	0.0335174	14306	0.0972367	NA	A	G	Gut microbiota abundance (genus Butyrivibrio id.1993) || id:ebi-a-GCST90016975	ebi-a-GCST90016975	Gut microbiota abundance (genus Butyrivibrio id.1993)	Gut microbiota abundance (genus Butyrivibrio id.1993) || ||	TRUE	igd
512	rs3740390	10	104638480	0.0167988	0.0177181	14306	0.327614	NA	T	C	Gut microbiota abundance (genus Dorea id.1997) || id:ebi-a-GCST90016989	ebi-a-GCST90016989	Gut microbiota abundance (genus Dorea id.1997)	Gut microbiota abundance (genus Dorea id.1997) || ||	TRUE	igd
513	rs10852602	16	49762462	0.0169374	0.0143619	14306	0.221366	NA	A	C	Gut microbiota abundance (genus Lachnoclostridium id.11308) || id:ebi-a-GCST90017020	ebi-a-GCST90017020	Gut microbiota abundance (genus Lachnoclostridium id.11308)	Gut microbiota abundance (genus Lachnoclostridium id.11308) || ||	TRUE	igd
514	rs10852602	16	49762462	-0.00550812	0.0329648	14306	0.846805	NA	A	C	Gut microbiota abundance (genus Butyrivibrio id.1993) || id:ebi-a-GCST90016975	ebi-a-GCST90016975	Gut microbiota abundance (genus Butyrivibrio id.1993)	Gut microbiota abundance (genus Butyrivibrio id.1993) || ||	TRUE	igd
515	rs10852602	16	49762462	0.0268804	0.0343308	14306	0.461927	NA	A	C	Gut microbiota abundance (genus Eubacterium nodatum group id.11297) || id:ebi-a-GCST90017001	ebi-a-GCST90017001	Gut microbiota abundance (genus Eubacterium nodatum group id.11297)	Gut microbiota abundance (genus Eubacterium nodatum group id.11297) || ||	TRUE	igd
516	rs77205736	8	10153460	-0.00803589	0.0134329	14306	0.629595	NA	T	C	Gut microbiota abundance (genus Eubacterium ventriosum group id.11341) || id:ebi-a-GCST90017005	ebi-a-GCST90017005	Gut microbiota abundance (genus Eubacterium ventriosum group id.11341)	Gut microbiota abundance (genus Eubacterium ventriosum group id.11341) || ||	TRUE	igd
517	rs12203592	6	396321	0.0163261	0.0201954	14306	0.301694	NA	T	C	Gut microbiota abundance (genus Family XIII AD3011 group id.11293) || id:ebi-a-GCST90017008	ebi-a-GCST90017008	Gut microbiota abundance (genus Family XIII AD3011 group id.11293)	Gut microbiota abundance (genus Family XIII AD3011 group id.11293) || ||	TRUE	igd
518	rs10983735	9	120416066	0.0064964	0.0164843	14306	0.724634	NA	A	G	Gut microbiota abundance (genus Family XIII AD3011 group id.11293) || id:ebi-a-GCST90017008	ebi-a-GCST90017008	Gut microbiota abundance (genus Family XIII AD3011 group id.11293)	Gut microbiota abundance (genus Family XIII AD3011 group id.11293) || ||	TRUE	igd
519	rs10983735	9	120416066	0.00749219	0.0227305	14306	0.688998	NA	A	G	Gut microbiota abundance (genus Enterorhabdus id.820) || id:ebi-a-GCST90016992	ebi-a-GCST90016992	Gut microbiota abundance (genus Enterorhabdus id.820)	Gut microbiota abundance (genus Enterorhabdus id.820) || ||	TRUE	igd
520	rs1217106	8	64567670	-0.0114754	0.0147009	14306	0.383741	NA	G	A	Gut microbiota abundance (genus Lachnospiraceae UCG004 id.11324) || id:ebi-a-GCST90017026	ebi-a-GCST90017026	Gut microbiota abundance (genus Lachnospiraceae UCG004 id.11324)	Gut microbiota abundance (genus Lachnospiraceae UCG004 id.11324) || ||	TRUE	igd
521	rs10852602	16	49762462	-0.00254889	0.0217744	14306	0.873461	NA	A	C	Gut microbiota abundance (genus Eubacterium ruminantium group id.11340) || id:ebi-a-GCST90017004	ebi-a-GCST90017004	Gut microbiota abundance (genus Eubacterium ruminantium group id.11340)	Gut microbiota abundance (genus Eubacterium ruminantium group id.11340) || ||	TRUE	igd
522	rs10852602	16	49762462	0.0163805	0.0166486	14306	0.328457	NA	A	C	Gut microbiota abundance (genus Lachnospiraceae FCS020 group id.11314) || id:ebi-a-GCST90017021	ebi-a-GCST90017021	Gut microbiota abundance (genus Lachnospiraceae FCS020 group id.11314)	Gut microbiota abundance (genus Lachnospiraceae FCS020 group id.11314) || ||	TRUE	igd
523	rs3740390	10	104638480	0.00924254	0.0321485	14306	0.696129	NA	T	C	Gut microbiota abundance (genus Eisenbergiella id.11304) || id:ebi-a-GCST90016991	ebi-a-GCST90016991	Gut microbiota abundance (genus Eisenbergiella id.11304)	Gut microbiota abundance (genus Eisenbergiella id.11304) || ||	TRUE	igd
524	rs10852602	16	49762462	0.0101567	0.0145114	14306	0.519523	NA	A	C	Gut microbiota abundance (genus Dorea id.1997) || id:ebi-a-GCST90016989	ebi-a-GCST90016989	Gut microbiota abundance (genus Dorea id.1997)	Gut microbiota abundance (genus Dorea id.1997) || ||	TRUE	igd
525	rs1217106	8	64567670	-0.0204725	0.0132589	14306	0.117085	NA	G	A	Gut microbiota abundance (genus Dorea id.1997) || id:ebi-a-GCST90016989	ebi-a-GCST90016989	Gut microbiota abundance (genus Dorea id.1997)	Gut microbiota abundance (genus Dorea id.1997) || ||	TRUE	igd
526	rs10983735	9	120416066	0.00247147	0.0235547	14306	0.916379	NA	A	G	Gut microbiota abundance (genus Lactobacillus id.1837) || id:ebi-a-GCST90017030	ebi-a-GCST90017030	Gut microbiota abundance (genus Lactobacillus id.1837)	Gut microbiota abundance (genus Lactobacillus id.1837) || ||	TRUE	igd
527	rs12203592	6	396321	0.0349412	0.0239142	14306	0.134561	NA	T	C	Gut microbiota abundance (genus Lachnospiraceae UCG001 id.11321) || id:ebi-a-GCST90017025	ebi-a-GCST90017025	Gut microbiota abundance (genus Lachnospiraceae UCG001 id.11321)	Gut microbiota abundance (genus Lachnospiraceae UCG001 id.11321) || ||	TRUE	igd
528	rs56118546	5	164465890	-0.0116972	0.0150402	14306	0.415907	NA	G	T	Gut microbiota abundance (genus Lachnospiraceae NK4A136 group id.11319) || id:ebi-a-GCST90017024	ebi-a-GCST90017024	Gut microbiota abundance (genus Lachnospiraceae NK4A136 group id.11319)	Gut microbiota abundance (genus Lachnospiraceae NK4A136 group id.11319) || ||	TRUE	igd
529	rs77205736	8	10153460	-0.0160007	0.0126668	14306	0.251421	NA	T	C	Gut microbiota abundance (genus Lachnospiraceae NK4A136 group id.11319) || id:ebi-a-GCST90017024	ebi-a-GCST90017024	Gut microbiota abundance (genus Lachnospiraceae NK4A136 group id.11319)	Gut microbiota abundance (genus Lachnospiraceae NK4A136 group id.11319) || ||	TRUE	igd
530	rs10852602	16	49762462	0.0230176	0.016903	14306	0.179431	NA	A	C	Gut microbiota abundance (genus Eubacterium xylanophilum group id.14375) || id:ebi-a-GCST90017006	ebi-a-GCST90017006	Gut microbiota abundance (genus Eubacterium xylanophilum group id.14375)	Gut microbiota abundance (genus Eubacterium xylanophilum group id.14375) || ||	TRUE	igd
531	rs1217106	8	64567670	0.00314054	0.0269058	14306	0.919901	NA	G	A	Gut microbiota abundance (genus Hungatella id.11306) || id:ebi-a-GCST90017017	ebi-a-GCST90017017	Gut microbiota abundance (genus Hungatella id.11306)	Gut microbiota abundance (genus Hungatella id.11306) || ||	TRUE	igd
532	rs3740390	10	104638480	0.0264288	0.0384121	14306	0.406623	NA	T	C	Gut microbiota abundance (genus Eubacterium fissicatena group id.14373) || id:ebi-a-GCST90016999	ebi-a-GCST90016999	Gut microbiota abundance (genus Eubacterium fissicatena group id.14373)	Gut microbiota abundance (genus Eubacterium fissicatena group id.14373) || ||	TRUE	igd
533	rs10852602	16	49762462	0.0204116	0.0200542	14306	0.291741	NA	A	C	Gut microbiota abundance (genus Haemophilus id.3698) || id:ebi-a-GCST90017013	ebi-a-GCST90017013	Gut microbiota abundance (genus Haemophilus id.3698)	Gut microbiota abundance (genus Haemophilus id.3698) || ||	TRUE	igd
534	rs10983735	9	120416066	-0.0181465	0.020569	14306	0.366117	NA	A	G	Gut microbiota abundance (genus Haemophilus id.3698) || id:ebi-a-GCST90017013	ebi-a-GCST90017013	Gut microbiota abundance (genus Haemophilus id.3698)	Gut microbiota abundance (genus Haemophilus id.3698) || ||	TRUE	igd
535	rs56118546	5	164465890	-0.0107289	0.0207484	14306	0.670837	NA	G	T	Gut microbiota abundance (genus Haemophilus id.3698) || id:ebi-a-GCST90017013	ebi-a-GCST90017013	Gut microbiota abundance (genus Haemophilus id.3698)	Gut microbiota abundance (genus Haemophilus id.3698) || ||	TRUE	igd
536	rs3740390	10	104638480	-0.0148761	0.0244131	14306	0.468328	NA	T	C	Gut microbiota abundance (genus Haemophilus id.3698) || id:ebi-a-GCST90017013	ebi-a-GCST90017013	Gut microbiota abundance (genus Haemophilus id.3698)	Gut microbiota abundance (genus Haemophilus id.3698) || ||	TRUE	igd
537	rs12203592	6	396321	0.0147205	0.0258416	14306	0.546543	NA	T	C	Gut microbiota abundance (genus Haemophilus id.3698) || id:ebi-a-GCST90017013	ebi-a-GCST90017013	Gut microbiota abundance (genus Haemophilus id.3698)	Gut microbiota abundance (genus Haemophilus id.3698) || ||	TRUE	igd
538	rs1217106	8	64567670	-0.0119015	0.015296	14306	0.430914	NA	G	A	Gut microbiota abundance (genus Family XIII UCG001 id.11294) || id:ebi-a-GCST90017009	ebi-a-GCST90017009	Gut microbiota abundance (genus Family XIII UCG001 id.11294)	Gut microbiota abundance (genus Family XIII UCG001 id.11294) || ||	TRUE	igd
539	rs56118546	5	164465890	-0.00259597	0.0176545	14306	0.813124	NA	G	T	Gut microbiota abundance (genus Intestinibacter id.11345) || id:ebi-a-GCST90017018	ebi-a-GCST90017018	Gut microbiota abundance (genus Intestinibacter id.11345)	Gut microbiota abundance (genus Intestinibacter id.11345) || ||	TRUE	igd
540	rs3740390	10	104638480	0.00681463	0.0215915	14306	0.718026	NA	T	C	Gut microbiota abundance (genus Intestinibacter id.11345) || id:ebi-a-GCST90017018	ebi-a-GCST90017018	Gut microbiota abundance (genus Intestinibacter id.11345)	Gut microbiota abundance (genus Intestinibacter id.11345) || ||	TRUE	igd
541	rs1217106	8	64567670	0.0173036	0.0156334	14306	0.272816	NA	G	A	Gut microbiota abundance (genus Intestinibacter id.11345) || id:ebi-a-GCST90017018	ebi-a-GCST90017018	Gut microbiota abundance (genus Intestinibacter id.11345)	Gut microbiota abundance (genus Intestinibacter id.11345) || ||	TRUE	igd
542	rs10852602	16	49762462	-0.00181796	0.0193353	14306	0.913721	NA	A	C	Gut microbiota abundance (genus Lachnospiraceae UCG001 id.11321) || id:ebi-a-GCST90017025	ebi-a-GCST90017025	Gut microbiota abundance (genus Lachnospiraceae UCG001 id.11321)	Gut microbiota abundance (genus Lachnospiraceae UCG001 id.11321) || ||	TRUE	igd
543	rs77205736	8	10153460	0.0128045	0.0138146	14306	0.36541	NA	T	C	Gut microbiota abundance (genus Collinsella id.815) || id:ebi-a-GCST90016981	ebi-a-GCST90016981	Gut microbiota abundance (genus Collinsella id.815)	Gut microbiota abundance (genus Collinsella id.815) || ||	TRUE	igd
544	rs10852602	16	49762462	-0.00738492	0.0161498	14306	0.6591	NA	A	C	Gut microbiota abundance (genus Collinsella id.815) || id:ebi-a-GCST90016981	ebi-a-GCST90016981	Gut microbiota abundance (genus Collinsella id.815)	Gut microbiota abundance (genus Collinsella id.815) || ||	TRUE	igd
545	rs12203592	6	396321	0.0281902	0.0187974	14306	0.1297	NA	T	C	Gut microbiota abundance (genus Coprococcus1 id.11301) || id:ebi-a-GCST90016983	ebi-a-GCST90016983	Gut microbiota abundance (genus Coprococcus1 id.11301)	Gut microbiota abundance (genus Coprococcus1 id.11301) || ||	TRUE	igd
546	rs77205736	8	10153460	-0.010019	0.0128438	14306	0.491023	NA	T	C	Gut microbiota abundance (genus Coprococcus1 id.11301) || id:ebi-a-GCST90016983	ebi-a-GCST90016983	Gut microbiota abundance (genus Coprococcus1 id.11301)	Gut microbiota abundance (genus Coprococcus1 id.11301) || ||	TRUE	igd
547	rs10983735	9	120416066	0.0285744	0.0235921	14306	0.236399	NA	A	G	Gut microbiota abundance (genus Lachnospiraceae UCG008 id.11328) || id:ebi-a-GCST90017027	ebi-a-GCST90017027	Gut microbiota abundance (genus Lachnospiraceae UCG008 id.11328)	Gut microbiota abundance (genus Lachnospiraceae UCG008 id.11328) || ||	TRUE	igd
548	rs10852602	16	49762462	-0.00922294	0.0233233	14306	0.674724	NA	A	C	Gut microbiota abundance (genus Lachnospiraceae UCG008 id.11328) || id:ebi-a-GCST90017027	ebi-a-GCST90017027	Gut microbiota abundance (genus Lachnospiraceae UCG008 id.11328)	Gut microbiota abundance (genus Lachnospiraceae UCG008 id.11328) || ||	TRUE	igd
549	rs10852602	16	49762462	-0.0814235	0.0298362	14306	0.00684652	NA	A	C	Gut microbiota abundance (genus Clostridium innocuum group id.14397) || id:ebi-a-GCST90016979	ebi-a-GCST90016979	Gut microbiota abundance (genus Clostridium innocuum group id.14397)	Gut microbiota abundance (genus Clostridium innocuum group id.14397) || ||	TRUE	igd
550	rs10852602	16	49762462	0.0091401	0.0146143	14306	0.529743	NA	A	C	Gut microbiota abundance (genus Eubacterium rectale group id.14374) || id:ebi-a-GCST90017003	ebi-a-GCST90017003	Gut microbiota abundance (genus Eubacterium rectale group id.14374)	Gut microbiota abundance (genus Eubacterium rectale group id.14374) || ||	TRUE	igd
551	rs10983735	9	120416066	-0.0188899	0.0302785	14306	0.580627	NA	A	G	Gut microbiota abundance (genus Clostridium innocuum group id.14397) || id:ebi-a-GCST90016979	ebi-a-GCST90016979	Gut microbiota abundance (genus Clostridium innocuum group id.14397)	Gut microbiota abundance (genus Clostridium innocuum group id.14397) || ||	TRUE	igd
552	rs77205736	8	10153460	0.0076652	0.0209458	14306	0.694437	NA	T	C	Gut microbiota abundance (genus Candidatus Soleaferrea id.11350) || id:ebi-a-GCST90016976	ebi-a-GCST90016976	Gut microbiota abundance (genus Candidatus Soleaferrea id.11350)	Gut microbiota abundance (genus Candidatus Soleaferrea id.11350) || ||	TRUE	igd
553	rs77205736	8	10153460	0.0105369	0.0151541	14306	0.467378	NA	T	C	Gut microbiota abundance (genus Intestinimonas id.2062) || id:ebi-a-GCST90017019	ebi-a-GCST90017019	Gut microbiota abundance (genus Intestinimonas id.2062)	Gut microbiota abundance (genus Intestinimonas id.2062) || ||	TRUE	igd
554	rs56118546	5	164465890	-0.0132709	0.0224146	14306	0.601997	NA	G	T	Gut microbiota abundance (genus Holdemanella id.11393) || id:ebi-a-GCST90017014	ebi-a-GCST90017014	Gut microbiota abundance (genus Holdemanella id.11393)	Gut microbiota abundance (genus Holdemanella id.11393) || ||	TRUE	igd
555	rs10983735	9	120416066	-0.017274	0.0189046	14306	0.367787	NA	A	G	Gut microbiota abundance (genus Flavonifractor id.2059) || id:ebi-a-GCST90017010	ebi-a-GCST90017010	Gut microbiota abundance (genus Flavonifractor id.2059)	Gut microbiota abundance (genus Flavonifractor id.2059) || ||	TRUE	igd
556	rs3740390	10	104638480	-0.0314177	0.026772	14306	0.23667	NA	T	C	Gut microbiota abundance (genus Holdemanella id.11393) || id:ebi-a-GCST90017014	ebi-a-GCST90017014	Gut microbiota abundance (genus Holdemanella id.11393)	Gut microbiota abundance (genus Holdemanella id.11393) || ||	TRUE	igd
557	rs77205736	8	10153460	0.0541601	0.0270761	14306	0.040205	NA	T	C	Gut microbiota abundance (genus Howardella id.2000) || id:ebi-a-GCST90017016	ebi-a-GCST90017016	Gut microbiota abundance (genus Howardella id.2000)	Gut microbiota abundance (genus Howardella id.2000) || ||	TRUE	igd
558	rs10983735	9	120416066	0.00272794	0.0224547	14306	0.866205	NA	A	G	Gut microbiota abundance (genus Holdemanella id.11393) || id:ebi-a-GCST90017014	ebi-a-GCST90017014	Gut microbiota abundance (genus Holdemanella id.11393)	Gut microbiota abundance (genus Holdemanella id.11393) || ||	TRUE	igd
559	rs3740390	10	104638480	0.0393365	0.0379595	14306	0.292207	NA	T	C	Gut microbiota abundance (genus Howardella id.2000) || id:ebi-a-GCST90017016	ebi-a-GCST90017016	Gut microbiota abundance (genus Howardella id.2000)	Gut microbiota abundance (genus Howardella id.2000) || ||	TRUE	igd
560	rs10983735	9	120416066	-0.0106366	0.0150176	14306	0.497657	NA	A	G	Gut microbiota abundance (genus Butyricicoccus id.2055) || id:ebi-a-GCST90016973	ebi-a-GCST90016973	Gut microbiota abundance (genus Butyricicoccus id.2055)	Gut microbiota abundance (genus Butyricicoccus id.2055) || ||	TRUE	igd
561	rs56118546	5	164465890	0.00052629	0.0180267	14306	0.986532	NA	G	T	Gut microbiota abundance (genus Dialister id.2183) || id:ebi-a-GCST90016988	ebi-a-GCST90016988	Gut microbiota abundance (genus Dialister id.2183)	Gut microbiota abundance (genus Dialister id.2183) || ||	TRUE	igd
562	rs77205736	8	10153460	-0.0142925	0.0152318	14306	0.384361	NA	T	C	Gut microbiota abundance (genus Dialister id.2183) || id:ebi-a-GCST90016988	ebi-a-GCST90016988	Gut microbiota abundance (genus Dialister id.2183)	Gut microbiota abundance (genus Dialister id.2183) || ||	TRUE	igd
563	rs77205736	8	10153460	0.00787946	0.0198306	14306	0.703046	NA	T	C	Gut microbiota abundance (genus Coprobacter id.949) || id:ebi-a-GCST90016982	ebi-a-GCST90016982	Gut microbiota abundance (genus Coprobacter id.949)	Gut microbiota abundance (genus Coprobacter id.949) || ||	TRUE	igd
564	rs56118546	5	164465890	0.0131373	0.0174004	14306	0.422113	NA	G	T	Gut microbiota abundance (genus Bilophila id.3170) || id:ebi-a-GCST90016971	ebi-a-GCST90016971	Gut microbiota abundance (genus Bilophila id.3170)	Gut microbiota abundance (genus Bilophila id.3170) || ||	TRUE	igd
565	rs77205736	8	10153460	-0.00562296	0.0147218	14306	0.719451	NA	T	C	Gut microbiota abundance (genus Bilophila id.3170) || id:ebi-a-GCST90016971	ebi-a-GCST90016971	Gut microbiota abundance (genus Bilophila id.3170)	Gut microbiota abundance (genus Bilophila id.3170) || ||	TRUE	igd
566	rs12203592	6	396321	-0.0275182	0.0235205	14306	0.306247	NA	T	C	Gut microbiota abundance (genus Butyricimonas id.945) || id:ebi-a-GCST90016974	ebi-a-GCST90016974	Gut microbiota abundance (genus Butyricimonas id.945)	Gut microbiota abundance (genus Butyricimonas id.945) || ||	TRUE	igd
567	rs10852602	16	49762462	0.014313	0.0186963	14306	0.480802	NA	A	C	Gut microbiota abundance (genus Butyricimonas id.945) || id:ebi-a-GCST90016974	ebi-a-GCST90016974	Gut microbiota abundance (genus Butyricimonas id.945)	Gut microbiota abundance (genus Butyricimonas id.945) || ||	TRUE	igd
568	rs10852602	16	49762462	0.0115982	0.0263505	14306	0.654775	NA	A	C	Gut microbiota abundance (genus Eubacterium oxidoreducens group id.11339) || id:ebi-a-GCST90017002	ebi-a-GCST90017002	Gut microbiota abundance (genus Eubacterium oxidoreducens group id.11339)	Gut microbiota abundance (genus Eubacterium oxidoreducens group id.11339) || ||	TRUE	igd
569	rs77205736	8	10153460	0.00814788	0.0152684	14306	0.584787	NA	T	C	Gut microbiota abundance (genus Escherichia Shigella id.3504) || id:ebi-a-GCST90016995	ebi-a-GCST90016995	Gut microbiota abundance (genus Escherichia Shigella id.3504)	Gut microbiota abundance (genus Escherichia Shigella id.3504) || ||	TRUE	igd
570	rs56118546	5	164465890	0.0250101	0.017925	14306	0.151247	NA	G	T	Gut microbiota abundance (genus Escherichia Shigella id.3504) || id:ebi-a-GCST90016995	ebi-a-GCST90016995	Gut microbiota abundance (genus Escherichia Shigella id.3504)	Gut microbiota abundance (genus Escherichia Shigella id.3504) || ||	TRUE	igd
571	rs12203592	6	396321	-0.0369351	0.0224985	14306	0.0788515	NA	T	C	Gut microbiota abundance (genus Escherichia Shigella id.3504) || id:ebi-a-GCST90016995	ebi-a-GCST90016995	Gut microbiota abundance (genus Escherichia Shigella id.3504)	Gut microbiota abundance (genus Escherichia Shigella id.3504) || ||	TRUE	igd
572	rs77205736	8	10153460	0.0231465	0.0129567	14306	0.0645714	NA	T	C	Gut microbiota abundance (genus Eubacterium hallii group id.11338) || id:ebi-a-GCST90017000	ebi-a-GCST90017000	Gut microbiota abundance (genus Eubacterium hallii group id.11338)	Gut microbiota abundance (genus Eubacterium hallii group id.11338) || ||	TRUE	igd
573	rs10983735	9	120416066	-0.0177228	0.0190129	14306	0.415337	NA	A	G	Gut microbiota abundance (genus Butyricimonas id.945) || id:ebi-a-GCST90016974	ebi-a-GCST90016974	Gut microbiota abundance (genus Butyricimonas id.945)	Gut microbiota abundance (genus Butyricimonas id.945) || ||	TRUE	igd
574	rs12203592	6	396321	-0.0103001	0.0365883	14306	0.491136	NA	T	C	Gut microbiota abundance (genus Eubacterium brachy group id.11296) || id:ebi-a-GCST90016996	ebi-a-GCST90016996	Gut microbiota abundance (genus Eubacterium brachy group id.11296)	Gut microbiota abundance (genus Eubacterium brachy group id.11296) || ||	TRUE	igd
575	rs77205736	8	10153460	-0.00477046	0.0217506	14306	0.749076	NA	T	C	Gut microbiota abundance (genus Eisenbergiella id.11304) || id:ebi-a-GCST90016991	ebi-a-GCST90016991	Gut microbiota abundance (genus Eisenbergiella id.11304)	Gut microbiota abundance (genus Eisenbergiella id.11304) || ||	TRUE	igd
576	rs12203592	6	396321	-0.000820239	0.0188903	14306	0.910549	NA	T	C	Gut microbiota abundance (genus Eubacterium hallii group id.11338) || id:ebi-a-GCST90017000	ebi-a-GCST90017000	Gut microbiota abundance (genus Eubacterium hallii group id.11338)	Gut microbiota abundance (genus Eubacterium hallii group id.11338) || ||	TRUE	igd
577	rs77205736	8	10153460	-0.0101644	0.0190337	14306	0.665247	NA	T	C	Gut microbiota abundance (genus Eubacterium ruminantium group id.11340) || id:ebi-a-GCST90017004	ebi-a-GCST90017004	Gut microbiota abundance (genus Eubacterium ruminantium group id.11340)	Gut microbiota abundance (genus Eubacterium ruminantium group id.11340) || ||	TRUE	igd
578	rs1217106	8	64567670	0.00745421	0.021124	14306	0.745758	NA	G	A	Gut microbiota abundance (genus Lactobacillus id.1837) || id:ebi-a-GCST90017030	ebi-a-GCST90017030	Gut microbiota abundance (genus Lactobacillus id.1837)	Gut microbiota abundance (genus Lactobacillus id.1837) || ||	TRUE	igd
579	rs12203592	6	396321	0.0594065	0.0352548	14306	0.1019	NA	T	C	Gut microbiota abundance (genus Eubacterium oxidoreducens group id.11339) || id:ebi-a-GCST90017002	ebi-a-GCST90017002	Gut microbiota abundance (genus Eubacterium oxidoreducens group id.11339)	Gut microbiota abundance (genus Eubacterium oxidoreducens group id.11339) || ||	TRUE	igd
580	rs10852602	16	49762462	-0.0273822	0.0159357	14306	0.108619	NA	A	C	Gut microbiota abundance (genus Lachnospiraceae UCG004 id.11324) || id:ebi-a-GCST90017026	ebi-a-GCST90017026	Gut microbiota abundance (genus Lachnospiraceae UCG004 id.11324)	Gut microbiota abundance (genus Lachnospiraceae UCG004 id.11324) || ||	TRUE	igd
581	rs10852602	16	49762462	0.0370528	0.0226407	14306	0.0873554	NA	A	C	Gut microbiota abundance (genus Enterorhabdus id.820) || id:ebi-a-GCST90016992	ebi-a-GCST90016992	Gut microbiota abundance (genus Enterorhabdus id.820)	Gut microbiota abundance (genus Enterorhabdus id.820) || ||	TRUE	igd
582	rs56118546	5	164465890	0.0382951	0.0343853	14306	0.263412	NA	G	T	Gut microbiota abundance (genus Eubacterium nodatum group id.11297) || id:ebi-a-GCST90017001	ebi-a-GCST90017001	Gut microbiota abundance (genus Eubacterium nodatum group id.11297)	Gut microbiota abundance (genus Eubacterium nodatum group id.11297) || ||	TRUE	igd
583	rs12203592	6	396321	0.0149731	0.040584	14306	0.634818	NA	T	C	Gut microbiota abundance (genus Eubacterium nodatum group id.11297) || id:ebi-a-GCST90017001	ebi-a-GCST90017001	Gut microbiota abundance (genus Eubacterium nodatum group id.11297)	Gut microbiota abundance (genus Eubacterium nodatum group id.11297) || ||	TRUE	igd
584	rs10852602	16	49762462	0.0047817	0.0151242	14306	0.790795	NA	A	C	Gut microbiota abundance (genus Christensenellaceae R 7group id.11283) || id:ebi-a-GCST90016978	ebi-a-GCST90016978	Gut microbiota abundance (genus Christensenellaceae R 7group id.11283)	Gut microbiota abundance (genus Christensenellaceae R 7group id.11283) || ||	TRUE	igd
585	rs1217106	8	64567670	-0.0119054	0.0295336	14306	0.714883	NA	G	A	Gut microbiota abundance (genus Eubacterium nodatum group id.11297) || id:ebi-a-GCST90017001	ebi-a-GCST90017001	Gut microbiota abundance (genus Eubacterium nodatum group id.11297)	Gut microbiota abundance (genus Eubacterium nodatum group id.11297) || ||	TRUE	igd
586	rs77205736	8	10153460	0.00118083	0.0124493	14306	0.955515	NA	T	C	Gut microbiota abundance (genus Lachnoclostridium id.11308) || id:ebi-a-GCST90017020	ebi-a-GCST90017020	Gut microbiota abundance (genus Lachnoclostridium id.11308)	Gut microbiota abundance (genus Lachnoclostridium id.11308) || ||	TRUE	igd
587	rs10852602	16	49762462	0.0258103	0.0146197	14306	0.0910416	NA	A	C	Gut microbiota abundance (genus Fusicatenibacter id.11305) || id:ebi-a-GCST90017011	ebi-a-GCST90017011	Gut microbiota abundance (genus Fusicatenibacter id.11305)	Gut microbiota abundance (genus Fusicatenibacter id.11305) || ||	TRUE	igd
588	rs12203592	6	396321	0.0321686	0.019386	14306	0.0705245	NA	T	C	Gut microbiota abundance (genus Coprococcus3 id.11303) || id:ebi-a-GCST90016985	ebi-a-GCST90016985	Gut microbiota abundance (genus Coprococcus3 id.11303)	Gut microbiota abundance (genus Coprococcus3 id.11303) || ||	TRUE	igd
589	rs12203592	6	396321	0.0119083	0.0265713	14306	0.619364	NA	T	C	Gut microbiota abundance (genus Defluviitaleaceae UCG011 id.11287) || id:ebi-a-GCST90016986	ebi-a-GCST90016986	Gut microbiota abundance (genus Defluviitaleaceae UCG011 id.11287)	Gut microbiota abundance (genus Defluviitaleaceae UCG011 id.11287) || ||	TRUE	igd
590	rs10983735	9	120416066	-0.00281532	0.0158788	14306	0.82002	NA	A	G	Gut microbiota abundance (genus Eubacterium ventriosum group id.11341) || id:ebi-a-GCST90017005	ebi-a-GCST90017005	Gut microbiota abundance (genus Eubacterium ventriosum group id.11341)	Gut microbiota abundance (genus Eubacterium ventriosum group id.11341) || ||	TRUE	igd
591	rs56118546	5	164465890	-0.0082692	0.0165589	14306	0.642481	NA	G	T	Gut microbiota abundance (genus Lachnospiraceae UCG004 id.11324) || id:ebi-a-GCST90017026	ebi-a-GCST90017026	Gut microbiota abundance (genus Lachnospiraceae UCG004 id.11324)	Gut microbiota abundance (genus Lachnospiraceae UCG004 id.11324) || ||	TRUE	igd
592	rs12203592	6	396321	-0.017503	0.0202155	14306	0.561538	NA	T	C	Gut microbiota abundance (genus Lachnospiraceae UCG004 id.11324) || id:ebi-a-GCST90017026	ebi-a-GCST90017026	Gut microbiota abundance (genus Lachnospiraceae UCG004 id.11324)	Gut microbiota abundance (genus Lachnospiraceae UCG004 id.11324) || ||	TRUE	igd
593	rs56118546	5	164465890	0.0386832	0.0273983	14306	0.140005	NA	G	T	Gut microbiota abundance (genus Eggerthella id.819) || id:ebi-a-GCST90016990	ebi-a-GCST90016990	Gut microbiota abundance (genus Eggerthella id.819)	Gut microbiota abundance (genus Eggerthella id.819) || ||	TRUE	igd
594	rs77205736	8	10153460	0.0121326	0.023026	14306	0.588821	NA	T	C	Gut microbiota abundance (genus Eggerthella id.819) || id:ebi-a-GCST90016990	ebi-a-GCST90016990	Gut microbiota abundance (genus Eggerthella id.819)	Gut microbiota abundance (genus Eggerthella id.819) || ||	TRUE	igd
595	rs1217106	8	64567670	0.0288793	0.0241634	14306	0.223554	NA	G	A	Gut microbiota abundance (genus Eggerthella id.819) || id:ebi-a-GCST90016990	ebi-a-GCST90016990	Gut microbiota abundance (genus Eggerthella id.819)	Gut microbiota abundance (genus Eggerthella id.819) || ||	TRUE	igd
596	rs1217106	8	64567670	-0.0122614	0.0130945	14306	0.313256	NA	G	A	Gut microbiota abundance (genus Faecalibacterium id.2057) || id:ebi-a-GCST90017007	ebi-a-GCST90017007	Gut microbiota abundance (genus Faecalibacterium id.2057)	Gut microbiota abundance (genus Faecalibacterium id.2057) || ||	TRUE	igd
597	rs10983735	9	120416066	0.0175552	0.0163342	14306	0.294401	NA	A	G	Gut microbiota abundance (genus Lachnospiraceae UCG004 id.11324) || id:ebi-a-GCST90017026	ebi-a-GCST90017026	Gut microbiota abundance (genus Lachnospiraceae UCG004 id.11324)	Gut microbiota abundance (genus Lachnospiraceae UCG004 id.11324) || ||	TRUE	igd
598	rs10983735	9	120416066	0.00894738	0.02228	14306	0.67871	NA	A	G	Gut microbiota abundance (genus Eubacterium ruminantium group id.11340) || id:ebi-a-GCST90017004	ebi-a-GCST90017004	Gut microbiota abundance (genus Eubacterium ruminantium group id.11340)	Gut microbiota abundance (genus Eubacterium ruminantium group id.11340) || ||	TRUE	igd
599	rs77205736	8	10153460	0.00915442	0.0140624	14306	0.481675	NA	T	C	Gut microbiota abundance (genus Lachnospiraceae FCS020 group id.11314) || id:ebi-a-GCST90017021	ebi-a-GCST90017021	Gut microbiota abundance (genus Lachnospiraceae FCS020 group id.11314)	Gut microbiota abundance (genus Lachnospiraceae FCS020 group id.11314) || ||	TRUE	igd
600	rs3740390	10	104638480	0.00182962	0.0203326	14306	0.984712	NA	T	C	Gut microbiota abundance (genus Lachnospiraceae FCS020 group id.11314) || id:ebi-a-GCST90017021	ebi-a-GCST90017021	Gut microbiota abundance (genus Lachnospiraceae FCS020 group id.11314)	Gut microbiota abundance (genus Lachnospiraceae FCS020 group id.11314) || ||	TRUE	igd
601	rs10983735	9	120416066	0.00655437	0.0153957	14306	0.668572	NA	A	G	Gut microbiota abundance (genus Christensenellaceae R 7group id.11283) || id:ebi-a-GCST90016978	ebi-a-GCST90016978	Gut microbiota abundance (genus Christensenellaceae R 7group id.11283)	Gut microbiota abundance (genus Christensenellaceae R 7group id.11283) || ||	TRUE	igd
602	rs3740390	10	104638480	0.0696386	0.0408516	14306	0.114444	NA	T	C	Gut microbiota abundance (genus Butyrivibrio id.1993) || id:ebi-a-GCST90016975	ebi-a-GCST90016975	Gut microbiota abundance (genus Butyrivibrio id.1993)	Gut microbiota abundance (genus Butyrivibrio id.1993) || ||	TRUE	igd
603	rs56118546	5	164465890	0.0185508	0.0333208	14306	0.654669	NA	G	T	Gut microbiota abundance (genus Butyrivibrio id.1993) || id:ebi-a-GCST90016975	ebi-a-GCST90016975	Gut microbiota abundance (genus Butyrivibrio id.1993)	Gut microbiota abundance (genus Butyrivibrio id.1993) || ||	TRUE	igd
604	rs12203592	6	396321	0.0327382	0.0397719	14306	0.367073	NA	T	C	Gut microbiota abundance (genus Butyrivibrio id.1993) || id:ebi-a-GCST90016975	ebi-a-GCST90016975	Gut microbiota abundance (genus Butyrivibrio id.1993)	Gut microbiota abundance (genus Butyrivibrio id.1993) || ||	TRUE	igd
605	rs77205736	8	10153460	0.00805962	0.0273865	14306	0.690152	NA	T	C	Gut microbiota abundance (genus Butyrivibrio id.1993) || id:ebi-a-GCST90016975	ebi-a-GCST90016975	Gut microbiota abundance (genus Butyrivibrio id.1993)	Gut microbiota abundance (genus Butyrivibrio id.1993) || ||	TRUE	igd
606	rs10983735	9	120416066	0.0307067	0.0148122	14306	0.0458786	NA	A	G	Gut microbiota abundance (genus Dorea id.1997) || id:ebi-a-GCST90016989	ebi-a-GCST90016989	Gut microbiota abundance (genus Dorea id.1997)	Gut microbiota abundance (genus Dorea id.1997) || ||	TRUE	igd
607	rs56118546	5	164465890	0.0105103	0.0235152	14306	0.681433	NA	G	T	Gut microbiota abundance (genus Lactobacillus id.1837) || id:ebi-a-GCST90017030	ebi-a-GCST90017030	Gut microbiota abundance (genus Lactobacillus id.1837)	Gut microbiota abundance (genus Lactobacillus id.1837) || ||	TRUE	igd
608	rs3740390	10	104638480	-0.00310725	0.0220475	14306	0.879346	NA	T	C	Gut microbiota abundance (genus Coprococcus2 id.11302) || id:ebi-a-GCST90016984	ebi-a-GCST90016984	Gut microbiota abundance (genus Coprococcus2 id.11302)	Gut microbiota abundance (genus Coprococcus2 id.11302) || ||	TRUE	igd
609	rs12203592	6	396321	0.0314936	0.0226402	14306	0.191642	NA	T	C	Gut microbiota abundance (genus Coprococcus2 id.11302) || id:ebi-a-GCST90016984	ebi-a-GCST90016984	Gut microbiota abundance (genus Coprococcus2 id.11302)	Gut microbiota abundance (genus Coprococcus2 id.11302) || ||	TRUE	igd
610	rs56118546	5	164465890	0.0271702	0.0183608	14306	0.15774	NA	G	T	Gut microbiota abundance (genus Coprococcus2 id.11302) || id:ebi-a-GCST90016984	ebi-a-GCST90016984	Gut microbiota abundance (genus Coprococcus2 id.11302)	Gut microbiota abundance (genus Coprococcus2 id.11302) || ||	TRUE	igd
611	rs1217106	8	64567670	0.0353577	0.0163556	14306	0.0354315	NA	G	A	Gut microbiota abundance (genus Coprococcus2 id.11302) || id:ebi-a-GCST90016984	ebi-a-GCST90016984	Gut microbiota abundance (genus Coprococcus2 id.11302)	Gut microbiota abundance (genus Coprococcus2 id.11302) || ||	TRUE	igd
612	rs10852602	16	49762462	0.0165488	0.0180266	14306	0.388572	NA	A	C	Gut microbiota abundance (genus Coprococcus2 id.11302) || id:ebi-a-GCST90016984	ebi-a-GCST90016984	Gut microbiota abundance (genus Coprococcus2 id.11302)	Gut microbiota abundance (genus Coprococcus2 id.11302) || ||	TRUE	igd
613	rs12203592	6	396321	-0.0446138	0.0208492	14306	0.0358171	NA	T	C	Gut microbiota abundance (genus Eubacterium xylanophilum group id.14375) || id:ebi-a-GCST90017006	ebi-a-GCST90017006	Gut microbiota abundance (genus Eubacterium xylanophilum group id.14375)	Gut microbiota abundance (genus Eubacterium xylanophilum group id.14375) || ||	TRUE	igd
614	rs1217106	8	64567670	0.005796	0.018584	14306	0.735113	NA	G	A	Gut microbiota abundance (genus Haemophilus id.3698) || id:ebi-a-GCST90017013	ebi-a-GCST90017013	Gut microbiota abundance (genus Haemophilus id.3698)	Gut microbiota abundance (genus Haemophilus id.3698) || ||	TRUE	igd
615	rs10852602	16	49762462	0.0168935	0.0299022	14306	0.629835	NA	A	C	Gut microbiota abundance (genus Hungatella id.11306) || id:ebi-a-GCST90017017	ebi-a-GCST90017017	Gut microbiota abundance (genus Hungatella id.11306)	Gut microbiota abundance (genus Hungatella id.11306) || ||	TRUE	igd
616	rs1217106	8	64567670	0.0101234	0.0144795	14306	0.539784	NA	G	A	Gut microbiota abundance (genus Eubacterium eligens group id.14372) || id:ebi-a-GCST90016998	ebi-a-GCST90016998	Gut microbiota abundance (genus Eubacterium eligens group id.14372)	Gut microbiota abundance (genus Eubacterium eligens group id.14372) || ||	TRUE	igd
617	rs12203592	6	396321	-0.0123094	0.020415	14306	0.476863	NA	T	C	Gut microbiota abundance (genus Collinsella id.815) || id:ebi-a-GCST90016981	ebi-a-GCST90016981	Gut microbiota abundance (genus Collinsella id.815)	Gut microbiota abundance (genus Collinsella id.815) || ||	TRUE	igd
618	rs1217106	8	64567670	0.0211265	0.0142082	14306	0.136956	NA	G	A	Gut microbiota abundance (genus Lachnospiraceae ND3007 group id.11317) || id:ebi-a-GCST90017023	ebi-a-GCST90017023	Gut microbiota abundance (genus Lachnospiraceae ND3007 group id.11317)	Gut microbiota abundance (genus Lachnospiraceae ND3007 group id.11317) || ||	TRUE	igd
619	rs10983735	9	120416066	-0.0112223	0.017675	14306	0.514218	NA	A	G	Gut microbiota abundance (genus Intestinibacter id.11345) || id:ebi-a-GCST90017018	ebi-a-GCST90017018	Gut microbiota abundance (genus Intestinibacter id.11345)	Gut microbiota abundance (genus Intestinibacter id.11345) || ||	TRUE	igd
620	rs77205736	8	10153460	0.021672	0.0170981	14306	0.165119	NA	T	C	Gut microbiota abundance (genus Desulfovibrio id.3173) || id:ebi-a-GCST90016987	ebi-a-GCST90016987	Gut microbiota abundance (genus Desulfovibrio id.3173)	Gut microbiota abundance (genus Desulfovibrio id.3173) || ||	TRUE	igd
621	rs1217106	8	64567670	-0.022959	0.0180589	14306	0.203799	NA	G	A	Gut microbiota abundance (genus Desulfovibrio id.3173) || id:ebi-a-GCST90016987	ebi-a-GCST90016987	Gut microbiota abundance (genus Desulfovibrio id.3173)	Gut microbiota abundance (genus Desulfovibrio id.3173) || ||	TRUE	igd
622	rs3740390	10	104638480	-0.0055724	0.0204718	14306	0.738775	NA	T	C	Gut microbiota abundance (genus Lachnospiraceae UCG010 id.11330) || id:ebi-a-GCST90017028	ebi-a-GCST90017028	Gut microbiota abundance (genus Lachnospiraceae UCG010 id.11330)	Gut microbiota abundance (genus Lachnospiraceae UCG010 id.11330) || ||	TRUE	igd
623	rs77205736	8	10153460	-0.0293651	0.0145073	14306	0.0400756	NA	T	C	Gut microbiota abundance (genus Lachnospiraceae UCG010 id.11330) || id:ebi-a-GCST90017028	ebi-a-GCST90017028	Gut microbiota abundance (genus Lachnospiraceae UCG010 id.11330)	Gut microbiota abundance (genus Lachnospiraceae UCG010 id.11330) || ||	TRUE	igd
624	rs1217106	8	64567670	-0.00655017	0.0152811	14306	0.623893	NA	G	A	Gut microbiota abundance (genus Lachnospiraceae UCG010 id.11330) || id:ebi-a-GCST90017028	ebi-a-GCST90017028	Gut microbiota abundance (genus Lachnospiraceae UCG010 id.11330)	Gut microbiota abundance (genus Lachnospiraceae UCG010 id.11330) || ||	TRUE	igd
625	rs12203592	6	396321	-0.0149655	0.0214931	14306	0.523594	NA	T	C	Gut microbiota abundance (genus Family XIII UCG001 id.11294) || id:ebi-a-GCST90017009	ebi-a-GCST90017009	Gut microbiota abundance (genus Family XIII UCG001 id.11294)	Gut microbiota abundance (genus Family XIII UCG001 id.11294) || ||	TRUE	igd
626	rs56118546	5	164465890	-0.00615636	0.0348278	14306	0.875055	NA	G	T	Gut microbiota abundance (genus Catenibacterium id.2153) || id:ebi-a-GCST90016977	ebi-a-GCST90016977	Gut microbiota abundance (genus Catenibacterium id.2153)	Gut microbiota abundance (genus Catenibacterium id.2153) || ||	TRUE	igd
627	rs77205736	8	10153460	0.00954214	0.0166349	14306	0.507069	NA	T	C	Gut microbiota abundance (genus Erysipelatoclostridium id.11381) || id:ebi-a-GCST90016993	ebi-a-GCST90016993	Gut microbiota abundance (genus Erysipelatoclostridium id.11381)	Gut microbiota abundance (genus Erysipelatoclostridium id.11381) || ||	TRUE	igd
628	rs1217106	8	64567670	0.0147309	0.0175563	14306	0.406894	NA	G	A	Gut microbiota abundance (genus Erysipelatoclostridium id.11381) || id:ebi-a-GCST90016993	ebi-a-GCST90016993	Gut microbiota abundance (genus Erysipelatoclostridium id.11381)	Gut microbiota abundance (genus Erysipelatoclostridium id.11381) || ||	TRUE	igd
629	rs3740390	10	104638480	-0.036808	0.0240957	14306	0.101205	NA	T	C	Gut microbiota abundance (genus Erysipelatoclostridium id.11381) || id:ebi-a-GCST90016993	ebi-a-GCST90016993	Gut microbiota abundance (genus Erysipelatoclostridium id.11381)	Gut microbiota abundance (genus Erysipelatoclostridium id.11381) || ||	TRUE	igd
630	rs56118546	5	164465890	-0.00197793	0.0234321	14306	0.989254	NA	G	T	Gut microbiota abundance (genus Lachnospiraceae UCG008 id.11328) || id:ebi-a-GCST90017027	ebi-a-GCST90017027	Gut microbiota abundance (genus Lachnospiraceae UCG008 id.11328)	Gut microbiota abundance (genus Lachnospiraceae UCG008 id.11328) || ||	TRUE	igd
631	rs56118546	5	164465890	-0.0152798	0.0149915	14306	0.293832	NA	G	T	Gut microbiota abundance (genus Eubacterium rectale group id.14374) || id:ebi-a-GCST90017003	ebi-a-GCST90017003	Gut microbiota abundance (genus Eubacterium rectale group id.14374)	Gut microbiota abundance (genus Eubacterium rectale group id.14374) || ||	TRUE	igd
632	rs12203592	6	396321	0.0317619	0.0185062	14306	0.0836912	NA	T	C	Gut microbiota abundance (genus Eubacterium rectale group id.14374) || id:ebi-a-GCST90017003	ebi-a-GCST90017003	Gut microbiota abundance (genus Eubacterium rectale group id.14374)	Gut microbiota abundance (genus Eubacterium rectale group id.14374) || ||	TRUE	igd
633	rs1217106	8	64567670	0.00747348	0.0133489	14306	0.620969	NA	G	A	Gut microbiota abundance (genus Eubacterium rectale group id.14374) || id:ebi-a-GCST90017003	ebi-a-GCST90017003	Gut microbiota abundance (genus Eubacterium rectale group id.14374)	Gut microbiota abundance (genus Eubacterium rectale group id.14374) || ||	TRUE	igd
634	rs12203592	6	396321	-0.0566392	0.031863	14306	0.0809674	NA	T	C	Gut microbiota abundance (genus Lachnospiraceae NC2004 group id.11316) || id:ebi-a-GCST90017022	ebi-a-GCST90017022	Gut microbiota abundance (genus Lachnospiraceae NC2004 group id.11316)	Gut microbiota abundance (genus Lachnospiraceae NC2004 group id.11316) || ||	TRUE	igd
635	rs1217106	8	64567670	0.0264268	0.0220452	14306	0.231649	NA	G	A	Gut microbiota abundance (genus Candidatus Soleaferrea id.11350) || id:ebi-a-GCST90016976	ebi-a-GCST90016976	Gut microbiota abundance (genus Candidatus Soleaferrea id.11350)	Gut microbiota abundance (genus Candidatus Soleaferrea id.11350) || ||	TRUE	igd
636	rs10852602	16	49762462	0.023806	0.0219482	14306	0.236591	NA	A	C	Gut microbiota abundance (genus Holdemanella id.11393) || id:ebi-a-GCST90017014	ebi-a-GCST90017014	Gut microbiota abundance (genus Holdemanella id.11393)	Gut microbiota abundance (genus Holdemanella id.11393) || ||	TRUE	igd
637	rs1217106	8	64567670	0.028176	0.0285409	14306	0.356935	NA	G	A	Gut microbiota abundance (genus Howardella id.2000) || id:ebi-a-GCST90017016	ebi-a-GCST90017016	Gut microbiota abundance (genus Howardella id.2000)	Gut microbiota abundance (genus Howardella id.2000) || ||	TRUE	igd
638	rs3740390	10	104638480	-0.0017368	0.0214984	14306	0.96398	NA	T	C	Gut microbiota abundance (genus Intestinimonas id.2062) || id:ebi-a-GCST90017019	ebi-a-GCST90017019	Gut microbiota abundance (genus Intestinimonas id.2062)	Gut microbiota abundance (genus Intestinimonas id.2062) || ||	TRUE	igd
639	rs3740390	10	104638480	-0.00383064	0.0180219	14306	0.784011	NA	T	C	Gut microbiota abundance (genus Butyricicoccus id.2055) || id:ebi-a-GCST90016973	ebi-a-GCST90016973	Gut microbiota abundance (genus Butyricicoccus id.2055)	Gut microbiota abundance (genus Butyricicoccus id.2055) || ||	TRUE	igd
640	rs10852602	16	49762462	0.0430367	0.0175836	14306	0.0125317	NA	A	C	Gut microbiota abundance (genus Dialister id.2183) || id:ebi-a-GCST90016988	ebi-a-GCST90016988	Gut microbiota abundance (genus Dialister id.2183)	Gut microbiota abundance (genus Dialister id.2183) || ||	TRUE	igd
641	rs10983735	9	120416066	0.020752	0.0179436	14306	0.245929	NA	A	G	Gut microbiota abundance (genus Dialister id.2183) || id:ebi-a-GCST90016988	ebi-a-GCST90016988	Gut microbiota abundance (genus Dialister id.2183)	Gut microbiota abundance (genus Dialister id.2183) || ||	TRUE	igd
642	rs77205736	8	10153460	0.00623372	0.0160605	14306	0.680683	NA	T	C	Gut microbiota abundance (genus Flavonifractor id.2059) || id:ebi-a-GCST90017010	ebi-a-GCST90017010	Gut microbiota abundance (genus Flavonifractor id.2059)	Gut microbiota abundance (genus Flavonifractor id.2059) || ||	TRUE	igd
643	rs1217106	8	64567670	0.0186512	0.0169335	14306	0.24498	NA	G	A	Gut microbiota abundance (genus Flavonifractor id.2059) || id:ebi-a-GCST90017010	ebi-a-GCST90017010	Gut microbiota abundance (genus Flavonifractor id.2059)	Gut microbiota abundance (genus Flavonifractor id.2059) || ||	TRUE	igd
644	rs56118546	5	164465890	0.0111938	0.0190992	14306	0.581913	NA	G	T	Gut microbiota abundance (genus Flavonifractor id.2059) || id:ebi-a-GCST90017010	ebi-a-GCST90017010	Gut microbiota abundance (genus Flavonifractor id.2059)	Gut microbiota abundance (genus Flavonifractor id.2059) || ||	TRUE	igd
645	rs10852602	16	49762462	0.00794953	0.0147779	14306	0.662277	NA	A	C	Gut microbiota abundance (genus Butyricicoccus id.2055) || id:ebi-a-GCST90016973	ebi-a-GCST90016973	Gut microbiota abundance (genus Butyricicoccus id.2055)	Gut microbiota abundance (genus Butyricicoccus id.2055) || ||	TRUE	igd
646	rs3740390	10	104638480	0.0127609	0.0206583	14306	0.491416	NA	T	C	Gut microbiota abundance (genus Bilophila id.3170) || id:ebi-a-GCST90016971	ebi-a-GCST90016971	Gut microbiota abundance (genus Bilophila id.3170)	Gut microbiota abundance (genus Bilophila id.3170) || ||	TRUE	igd
647	rs1217106	8	64567670	-0.0209083	0.0133239	14306	0.132546	NA	G	A	Gut microbiota abundance (genus Eubacterium coprostanoligenes group id.11375) || id:ebi-a-GCST90016997	ebi-a-GCST90016997	Gut microbiota abundance (genus Eubacterium coprostanoligenes group id.11375)	Gut microbiota abundance (genus Eubacterium coprostanoligenes group id.11375) || ||	TRUE	igd
648	rs10983735	9	120416066	0.0102213	0.0149245	14306	0.516097	NA	A	G	Gut microbiota abundance (genus Eubacterium coprostanoligenes group id.11375) || id:ebi-a-GCST90016997	ebi-a-GCST90016997	Gut microbiota abundance (genus Eubacterium coprostanoligenes group id.11375)	Gut microbiota abundance (genus Eubacterium coprostanoligenes group id.11375) || ||	TRUE	igd
649	rs12203592	6	396321	0.00276814	0.0186728	14306	0.982359	NA	T	C	Gut microbiota abundance (genus Butyricicoccus id.2055) || id:ebi-a-GCST90016973	ebi-a-GCST90016973	Gut microbiota abundance (genus Butyricicoccus id.2055)	Gut microbiota abundance (genus Butyricicoccus id.2055) || ||	TRUE	igd
650	rs56118546	5	164465890	-0.0141459	0.0152847	14306	0.370496	NA	G	T	Gut microbiota abundance (genus Eubacterium hallii group id.11338) || id:ebi-a-GCST90017000	ebi-a-GCST90017000	Gut microbiota abundance (genus Eubacterium hallii group id.11338)	Gut microbiota abundance (genus Eubacterium hallii group id.11338) || ||	TRUE	igd
651	rs10983735	9	120416066	0.0242064	0.0152414	14306	0.10976	NA	A	G	Gut microbiota abundance (genus Eubacterium hallii group id.11338) || id:ebi-a-GCST90017000	ebi-a-GCST90017000	Gut microbiota abundance (genus Eubacterium hallii group id.11338)	Gut microbiota abundance (genus Eubacterium hallii group id.11338) || ||	TRUE	igd
652	rs1217106	8	64567670	0.0148835	0.0136724	14306	0.252479	NA	G	A	Gut microbiota abundance (genus Eubacterium hallii group id.11338) || id:ebi-a-GCST90017000	ebi-a-GCST90017000	Gut microbiota abundance (genus Eubacterium hallii group id.11338)	Gut microbiota abundance (genus Eubacterium hallii group id.11338) || ||	TRUE	igd
653	rs12203592	6	396321	0.0136738	0.0278121	14306	0.482932	NA	T	C	Gut microbiota abundance (genus Eubacterium ruminantium group id.11340) || id:ebi-a-GCST90017004	ebi-a-GCST90017004	Gut microbiota abundance (genus Eubacterium ruminantium group id.11340)	Gut microbiota abundance (genus Eubacterium ruminantium group id.11340) || ||	TRUE	igd
654	rs1217106	8	64567670	-0.00885795	0.0245928	14306	0.730693	NA	G	A	Gut microbiota abundance (genus Eubacterium oxidoreducens group id.11339) || id:ebi-a-GCST90017002	ebi-a-GCST90017002	Gut microbiota abundance (genus Eubacterium oxidoreducens group id.11339)	Gut microbiota abundance (genus Eubacterium oxidoreducens group id.11339) || ||	TRUE	igd
655	rs1217106	8	64567670	0.0124238	0.0189538	14306	0.526394	NA	G	A	Gut microbiota abundance (genus Defluviitaleaceae UCG011 id.11287) || id:ebi-a-GCST90016986	ebi-a-GCST90016986	Gut microbiota abundance (genus Defluviitaleaceae UCG011 id.11287)	Gut microbiota abundance (genus Defluviitaleaceae UCG011 id.11287) || ||	TRUE	igd
656	rs77205736	8	10153460	-0.0397963	0.0180292	14306	0.0336186	NA	T	C	Gut microbiota abundance (genus Defluviitaleaceae UCG011 id.11287) || id:ebi-a-GCST90016986	ebi-a-GCST90016986	Gut microbiota abundance (genus Defluviitaleaceae UCG011 id.11287)	Gut microbiota abundance (genus Defluviitaleaceae UCG011 id.11287) || ||	TRUE	igd
657	rs77205736	8	10153460	-0.0050784	0.0126209	14306	0.679313	NA	T	C	Gut microbiota abundance (genus Fusicatenibacter id.11305) || id:ebi-a-GCST90017011	ebi-a-GCST90017011	Gut microbiota abundance (genus Fusicatenibacter id.11305)	Gut microbiota abundance (genus Fusicatenibacter id.11305) || ||	TRUE	igd
658	rs3740390	10	104638480	-0.0117927	0.017856	14306	0.391213	NA	T	C	Gut microbiota abundance (genus Fusicatenibacter id.11305) || id:ebi-a-GCST90017011	ebi-a-GCST90017011	Gut microbiota abundance (genus Fusicatenibacter id.11305)	Gut microbiota abundance (genus Fusicatenibacter id.11305) || ||	TRUE	igd
659	rs1217106	8	64567670	-0.0198041	0.013938	14306	0.159482	NA	G	A	Gut microbiota abundance (genus Coprococcus3 id.11303) || id:ebi-a-GCST90016985	ebi-a-GCST90016985	Gut microbiota abundance (genus Coprococcus3 id.11303)	Gut microbiota abundance (genus Coprococcus3 id.11303) || ||	TRUE	igd
660	rs1217106	8	64567670	-5.97308e-05	0.0141563	14306	0.972319	NA	G	A	Gut microbiota abundance (genus Eubacterium ventriosum group id.11341) || id:ebi-a-GCST90017005	ebi-a-GCST90017005	Gut microbiota abundance (genus Eubacterium ventriosum group id.11341)	Gut microbiota abundance (genus Eubacterium ventriosum group id.11341) || ||	TRUE	igd
661	rs3740390	10	104638480	-0.0227942	0.0191299	14306	0.339322	NA	T	C	Gut microbiota abundance (genus Eubacterium ventriosum group id.11341) || id:ebi-a-GCST90017005	ebi-a-GCST90017005	Gut microbiota abundance (genus Eubacterium ventriosum group id.11341)	Gut microbiota abundance (genus Eubacterium ventriosum group id.11341) || ||	TRUE	igd
662	rs56118546	5	164465890	0.0281318	0.0159037	14306	0.0688636	NA	G	T	Gut microbiota abundance (genus Eubacterium ventriosum group id.11341) || id:ebi-a-GCST90017005	ebi-a-GCST90017005	Gut microbiota abundance (genus Eubacterium ventriosum group id.11341)	Gut microbiota abundance (genus Eubacterium ventriosum group id.11341) || ||	TRUE	igd
663	rs12203592	6	396321	0.0115071	0.0276606	14306	0.649759	NA	T	C	Gut microbiota abundance (genus Enterorhabdus id.820) || id:ebi-a-GCST90016992	ebi-a-GCST90016992	Gut microbiota abundance (genus Enterorhabdus id.820)	Gut microbiota abundance (genus Enterorhabdus id.820) || ||	TRUE	igd
664	rs1217106	8	64567670	0.016542	0.019747	14306	0.364491	NA	G	A	Gut microbiota abundance (genus Enterorhabdus id.820) || id:ebi-a-GCST90016992	ebi-a-GCST90016992	Gut microbiota abundance (genus Enterorhabdus id.820)	Gut microbiota abundance (genus Enterorhabdus id.820) || ||	TRUE	igd
665	rs3740390	10	104638480	-0.00278246	0.0174653	14306	0.837372	NA	T	C	Gut microbiota abundance (genus Faecalibacterium id.2057) || id:ebi-a-GCST90017007	ebi-a-GCST90017007	Gut microbiota abundance (genus Faecalibacterium id.2057)	Gut microbiota abundance (genus Faecalibacterium id.2057) || ||	TRUE	igd
666	rs77205736	8	10153460	-0.0148221	0.0123933	14306	0.287509	NA	T	C	Gut microbiota abundance (genus Faecalibacterium id.2057) || id:ebi-a-GCST90017007	ebi-a-GCST90017007	Gut microbiota abundance (genus Faecalibacterium id.2057)	Gut microbiota abundance (genus Faecalibacterium id.2057) || ||	TRUE	igd
667	rs10983735	9	120416066	0.0128898	0.0146226	14306	0.405474	NA	A	G	Gut microbiota abundance (genus Faecalibacterium id.2057) || id:ebi-a-GCST90017007	ebi-a-GCST90017007	Gut microbiota abundance (genus Faecalibacterium id.2057)	Gut microbiota abundance (genus Faecalibacterium id.2057) || ||	TRUE	igd
668	rs10852602	16	49762462	0.0188645	0.0272044	14306	0.54063	NA	A	C	Gut microbiota abundance (genus Eggerthella id.819) || id:ebi-a-GCST90016990	ebi-a-GCST90016990	Gut microbiota abundance (genus Eggerthella id.819)	Gut microbiota abundance (genus Eggerthella id.819) || ||	TRUE	igd
669	rs3740390	10	104638480	-0.0401584	0.033173	14306	0.260431	NA	T	C	Gut microbiota abundance (genus Eggerthella id.819) || id:ebi-a-GCST90016990	ebi-a-GCST90016990	Gut microbiota abundance (genus Eggerthella id.819)	Gut microbiota abundance (genus Eggerthella id.819) || ||	TRUE	igd
670	rs10852602	16	49762462	-0.000807364	0.0261521	14306	0.979332	NA	A	C	Gut microbiota abundance (genus Eisenbergiella id.11304) || id:ebi-a-GCST90016991	ebi-a-GCST90016991	Gut microbiota abundance (genus Eisenbergiella id.11304)	Gut microbiota abundance (genus Eisenbergiella id.11304) || ||	TRUE	igd
671	rs1217106	8	64567670	0.00516794	0.0137003	14306	0.700029	NA	G	A	Gut microbiota abundance (genus Christensenellaceae R 7group id.11283) || id:ebi-a-GCST90016978	ebi-a-GCST90016978	Gut microbiota abundance (genus Christensenellaceae R 7group id.11283)	Gut microbiota abundance (genus Christensenellaceae R 7group id.11283) || ||	TRUE	igd
672	rs56118546	5	164465890	0.0364736	0.0265976	14306	0.160295	NA	G	T	Gut microbiota abundance (genus Eisenbergiella id.11304) || id:ebi-a-GCST90016991	ebi-a-GCST90016991	Gut microbiota abundance (genus Eisenbergiella id.11304)	Gut microbiota abundance (genus Eisenbergiella id.11304) || ||	TRUE	igd
673	rs12203592	6	396321	0.00589062	0.0184009	14306	0.870376	NA	T	C	Gut microbiota abundance (genus Dorea id.1997) || id:ebi-a-GCST90016989	ebi-a-GCST90016989	Gut microbiota abundance (genus Dorea id.1997)	Gut microbiota abundance (genus Dorea id.1997) || ||	TRUE	igd
674	rs3740390	10	104638480	-0.00620176	0.0281289	14306	0.926304	NA	T	C	Gut microbiota abundance (genus Lactobacillus id.1837) || id:ebi-a-GCST90017030	ebi-a-GCST90017030	Gut microbiota abundance (genus Lactobacillus id.1837)	Gut microbiota abundance (genus Lactobacillus id.1837) || ||	TRUE	igd
675	rs56118546	5	164465890	0.0195822	0.0170172	14306	0.225706	NA	G	T	Gut microbiota abundance (genus Eubacterium xylanophilum group id.14375) || id:ebi-a-GCST90017006	ebi-a-GCST90017006	Gut microbiota abundance (genus Eubacterium xylanophilum group id.14375)	Gut microbiota abundance (genus Eubacterium xylanophilum group id.14375) || ||	TRUE	igd
676	rs10983735	9	120416066	-0.0145005	0.0170637	14306	0.412432	NA	A	G	Gut microbiota abundance (genus Eubacterium xylanophilum group id.14375) || id:ebi-a-GCST90017006	ebi-a-GCST90017006	Gut microbiota abundance (genus Eubacterium xylanophilum group id.14375)	Gut microbiota abundance (genus Eubacterium xylanophilum group id.14375) || ||	TRUE	igd
677	rs77205736	8	10153460	0.00698097	0.0142254	14306	0.57369	NA	T	C	Gut microbiota abundance (genus Eubacterium xylanophilum group id.14375) || id:ebi-a-GCST90017006	ebi-a-GCST90017006	Gut microbiota abundance (genus Eubacterium xylanophilum group id.14375)	Gut microbiota abundance (genus Eubacterium xylanophilum group id.14375) || ||	TRUE	igd
678	rs3740390	10	104638480	0.0393183	0.020764	14306	0.0459621	NA	T	C	Gut microbiota abundance (genus Eubacterium xylanophilum group id.14375) || id:ebi-a-GCST90017006	ebi-a-GCST90017006	Gut microbiota abundance (genus Eubacterium xylanophilum group id.14375)	Gut microbiota abundance (genus Eubacterium xylanophilum group id.14375) || ||	TRUE	igd
679	rs3740390	10	104638480	0.0528329	0.0368027	14306	0.121885	NA	T	C	Gut microbiota abundance (genus Hungatella id.11306) || id:ebi-a-GCST90017017	ebi-a-GCST90017017	Gut microbiota abundance (genus Hungatella id.11306)	Gut microbiota abundance (genus Hungatella id.11306) || ||	TRUE	igd
680	rs77205736	8	10153460	0.00148285	0.0255329	14306	0.970487	NA	T	C	Gut microbiota abundance (genus Hungatella id.11306) || id:ebi-a-GCST90017017	ebi-a-GCST90017017	Gut microbiota abundance (genus Hungatella id.11306)	Gut microbiota abundance (genus Hungatella id.11306) || ||	TRUE	igd
681	rs56118546	5	164465890	0.00322184	0.0159095	14306	0.84509	NA	G	T	Gut microbiota abundance (genus Lachnospiraceae ND3007 group id.11317) || id:ebi-a-GCST90017023	ebi-a-GCST90017023	Gut microbiota abundance (genus Lachnospiraceae ND3007 group id.11317)	Gut microbiota abundance (genus Lachnospiraceae ND3007 group id.11317) || ||	TRUE	igd
682	rs10983735	9	120416066	0.00952901	0.0158821	14306	0.573754	NA	A	G	Gut microbiota abundance (genus Lachnospiraceae ND3007 group id.11317) || id:ebi-a-GCST90017023	ebi-a-GCST90017023	Gut microbiota abundance (genus Lachnospiraceae ND3007 group id.11317)	Gut microbiota abundance (genus Lachnospiraceae ND3007 group id.11317) || ||	TRUE	igd
683	rs77205736	8	10153460	0.0159795	0.0134693	14306	0.24193	NA	T	C	Gut microbiota abundance (genus Lachnospiraceae ND3007 group id.11317) || id:ebi-a-GCST90017023	ebi-a-GCST90017023	Gut microbiota abundance (genus Lachnospiraceae ND3007 group id.11317)	Gut microbiota abundance (genus Lachnospiraceae ND3007 group id.11317) || ||	TRUE	igd
684	rs56118546	5	164465890	0.035015	0.0321633	14306	0.320372	NA	G	T	Gut microbiota abundance (genus Eubacterium fissicatena group id.14373) || id:ebi-a-GCST90016999	ebi-a-GCST90016999	Gut microbiota abundance (genus Eubacterium fissicatena group id.14373)	Gut microbiota abundance (genus Eubacterium fissicatena group id.14373) || ||	TRUE	igd
685	rs12203592	6	396321	0.0124457	0.0354374	14306	0.99122	NA	T	C	Gut microbiota abundance (genus Hungatella id.11306) || id:ebi-a-GCST90017017	ebi-a-GCST90017017	Gut microbiota abundance (genus Hungatella id.11306)	Gut microbiota abundance (genus Hungatella id.11306) || ||	TRUE	igd
686	rs12203592	6	396321	-0.0228543	0.0199849	14306	0.31199	NA	T	C	Gut microbiota abundance (genus Eubacterium eligens group id.14372) || id:ebi-a-GCST90016998	ebi-a-GCST90016998	Gut microbiota abundance (genus Eubacterium eligens group id.14372)	Gut microbiota abundance (genus Eubacterium eligens group id.14372) || ||	TRUE	igd
687	rs56118546	5	164465890	0.00501773	0.0162798	14306	0.831267	NA	G	T	Gut microbiota abundance (genus Eubacterium eligens group id.14372) || id:ebi-a-GCST90016998	ebi-a-GCST90016998	Gut microbiota abundance (genus Eubacterium eligens group id.14372)	Gut microbiota abundance (genus Eubacterium eligens group id.14372) || ||	TRUE	igd
688	rs12203592	6	396321	0.0342424	0.021774	14306	0.110278	NA	T	C	Gut microbiota abundance (genus Intestinibacter id.11345) || id:ebi-a-GCST90017018	ebi-a-GCST90017018	Gut microbiota abundance (genus Intestinibacter id.11345)	Gut microbiota abundance (genus Intestinibacter id.11345) || ||	TRUE	igd
689	rs10852602	16	49762462	-0.00602127	0.0176051	14306	0.710438	NA	A	C	Gut microbiota abundance (genus Intestinibacter id.11345) || id:ebi-a-GCST90017018	ebi-a-GCST90017018	Gut microbiota abundance (genus Intestinibacter id.11345)	Gut microbiota abundance (genus Intestinibacter id.11345) || ||	TRUE	igd
690	rs10852602	16	49762462	0.019397	0.0167838	14306	0.240532	NA	A	C	Gut microbiota abundance (genus Lachnospiraceae UCG010 id.11330) || id:ebi-a-GCST90017028	ebi-a-GCST90017028	Gut microbiota abundance (genus Lachnospiraceae UCG010 id.11330)	Gut microbiota abundance (genus Lachnospiraceae UCG010 id.11330) || ||	TRUE	igd
691	rs12203592	6	396321	-0.00128092	0.0249731	14306	0.971492	NA	T	C	Gut microbiota abundance (genus Desulfovibrio id.3173) || id:ebi-a-GCST90016987	ebi-a-GCST90016987	Gut microbiota abundance (genus Desulfovibrio id.3173)	Gut microbiota abundance (genus Desulfovibrio id.3173) || ||	TRUE	igd
692	rs10983735	9	120416066	-0.0069009	0.0205318	14306	0.733093	NA	A	G	Gut microbiota abundance (genus Desulfovibrio id.3173) || id:ebi-a-GCST90016987	ebi-a-GCST90016987	Gut microbiota abundance (genus Desulfovibrio id.3173)	Gut microbiota abundance (genus Desulfovibrio id.3173) || ||	TRUE	igd
693	rs10852602	16	49762462	0.0166861	0.0201666	14306	0.370805	NA	A	C	Gut microbiota abundance (genus Desulfovibrio id.3173) || id:ebi-a-GCST90016987	ebi-a-GCST90016987	Gut microbiota abundance (genus Desulfovibrio id.3173)	Gut microbiota abundance (genus Desulfovibrio id.3173) || ||	TRUE	igd
694	rs3740390	10	104638480	0.0228022	0.0237352	14306	0.281636	NA	T	C	Gut microbiota abundance (genus Lachnospiraceae UCG001 id.11321) || id:ebi-a-GCST90017025	ebi-a-GCST90017025	Gut microbiota abundance (genus Lachnospiraceae UCG001 id.11321)	Gut microbiota abundance (genus Lachnospiraceae UCG001 id.11321) || ||	TRUE	igd
695	rs10983735	9	120416066	0.00622232	0.0164365	14306	0.74239	NA	A	G	Gut microbiota abundance (genus Collinsella id.815) || id:ebi-a-GCST90016981	ebi-a-GCST90016981	Gut microbiota abundance (genus Collinsella id.815)	Gut microbiota abundance (genus Collinsella id.815) || ||	TRUE	igd
696	rs56118546	5	164465890	0.0113035	0.0164271	14306	0.513053	NA	G	T	Gut microbiota abundance (genus Collinsella id.815) || id:ebi-a-GCST90016981	ebi-a-GCST90016981	Gut microbiota abundance (genus Collinsella id.815)	Gut microbiota abundance (genus Collinsella id.815) || ||	TRUE	igd
697	rs3740390	10	104638480	0.00108379	0.0212185	14306	0.95771	NA	T	C	Gut microbiota abundance (genus Family XIII UCG001 id.11294) || id:ebi-a-GCST90017009	ebi-a-GCST90017009	Gut microbiota abundance (genus Family XIII UCG001 id.11294)	Gut microbiota abundance (genus Family XIII UCG001 id.11294) || ||	TRUE	igd
698	rs56118546	5	164465890	0.00546446	0.0172878	14306	0.792939	NA	G	T	Gut microbiota abundance (genus Family XIII UCG001 id.11294) || id:ebi-a-GCST90017009	ebi-a-GCST90017009	Gut microbiota abundance (genus Family XIII UCG001 id.11294)	Gut microbiota abundance (genus Family XIII UCG001 id.11294) || ||	TRUE	igd
699	rs10852602	16	49762462	0.000784525	0.0173607	14306	0.961219	NA	A	C	Gut microbiota abundance (genus Family XIII UCG001 id.11294) || id:ebi-a-GCST90017009	ebi-a-GCST90017009	Gut microbiota abundance (genus Family XIII UCG001 id.11294)	Gut microbiota abundance (genus Family XIII UCG001 id.11294) || ||	TRUE	igd
700	rs10852602	16	49762462	0.00740184	0.0149373	14306	0.638681	NA	A	C	Gut microbiota abundance (genus Coprococcus1 id.11301) || id:ebi-a-GCST90016983	ebi-a-GCST90016983	Gut microbiota abundance (genus Coprococcus1 id.11301)	Gut microbiota abundance (genus Coprococcus1 id.11301) || ||	TRUE	igd
701	rs10983735	9	120416066	0.00649598	0.0151834	14306	0.751002	NA	A	G	Gut microbiota abundance (genus Coprococcus1 id.11301) || id:ebi-a-GCST90016983	ebi-a-GCST90016983	Gut microbiota abundance (genus Coprococcus1 id.11301)	Gut microbiota abundance (genus Coprococcus1 id.11301) || ||	TRUE	igd
702	rs10983735	9	120416066	0.0297738	0.0174432	14306	0.0877102	NA	A	G	Gut microbiota abundance (genus Family XIII UCG001 id.11294) || id:ebi-a-GCST90017009	ebi-a-GCST90017009	Gut microbiota abundance (genus Family XIII UCG001 id.11294)	Gut microbiota abundance (genus Family XIII UCG001 id.11294) || ||	TRUE	igd
703	rs10983735	9	120416066	-0.0236774	0.0317864	14306	0.425708	NA	A	G	Gut microbiota abundance (genus Gordonibacter id.821) || id:ebi-a-GCST90017012	ebi-a-GCST90017012	Gut microbiota abundance (genus Gordonibacter id.821)	Gut microbiota abundance (genus Gordonibacter id.821) || ||	TRUE	igd
704	rs10852602	16	49762462	-0.00648328	0.0242281	14306	0.736921	NA	A	C	Gut microbiota abundance (genus Lachnospiraceae NC2004 group id.11316) || id:ebi-a-GCST90017022	ebi-a-GCST90017022	Gut microbiota abundance (genus Lachnospiraceae NC2004 group id.11316)	Gut microbiota abundance (genus Lachnospiraceae NC2004 group id.11316) || ||	TRUE	igd
705	rs3740390	10	104638480	0.0784935	0.0395767	14306	0.0496398	NA	T	C	Gut microbiota abundance (genus Catenibacterium id.2153) || id:ebi-a-GCST90016977	ebi-a-GCST90016977	Gut microbiota abundance (genus Catenibacterium id.2153)	Gut microbiota abundance (genus Catenibacterium id.2153) || ||	TRUE	igd
706	rs10983735	9	120416066	0.0162047	0.0149822	14306	0.289694	NA	A	G	Gut microbiota abundance (genus Lachnospiraceae NK4A136 group id.11319) || id:ebi-a-GCST90017024	ebi-a-GCST90017024	Gut microbiota abundance (genus Lachnospiraceae NK4A136 group id.11319)	Gut microbiota abundance (genus Lachnospiraceae NK4A136 group id.11319) || ||	TRUE	igd
707	rs10852602	16	49762462	0.0213475	0.0146953	14306	0.140177	NA	A	C	Gut microbiota abundance (genus Lachnospiraceae NK4A136 group id.11319) || id:ebi-a-GCST90017024	ebi-a-GCST90017024	Gut microbiota abundance (genus Lachnospiraceae NK4A136 group id.11319)	Gut microbiota abundance (genus Lachnospiraceae NK4A136 group id.11319) || ||	TRUE	igd
708	rs10852602	16	49762462	-0.00875656	0.0196673	14306	0.637602	NA	A	C	Gut microbiota abundance (genus Erysipelatoclostridium id.11381) || id:ebi-a-GCST90016993	ebi-a-GCST90016993	Gut microbiota abundance (genus Erysipelatoclostridium id.11381)	Gut microbiota abundance (genus Erysipelatoclostridium id.11381) || ||	TRUE	igd
709	rs1217106	8	64567670	0.00120756	0.020974	14306	0.940529	NA	G	A	Gut microbiota abundance (genus Lachnospiraceae UCG008 id.11328) || id:ebi-a-GCST90017027	ebi-a-GCST90017027	Gut microbiota abundance (genus Lachnospiraceae UCG008 id.11328)	Gut microbiota abundance (genus Lachnospiraceae UCG008 id.11328) || ||	TRUE	igd
710	rs12203592	6	396321	0.00681268	0.0308608	14306	0.626204	NA	T	C	Gut microbiota abundance (genus Lachnospiraceae UCG008 id.11328) || id:ebi-a-GCST90017027	ebi-a-GCST90017027	Gut microbiota abundance (genus Lachnospiraceae UCG008 id.11328)	Gut microbiota abundance (genus Lachnospiraceae UCG008 id.11328) || ||	TRUE	igd
711	rs3740390	10	104638480	-0.0031788	0.0178577	14306	0.844623	NA	T	C	Gut microbiota abundance (genus Eubacterium rectale group id.14374) || id:ebi-a-GCST90017003	ebi-a-GCST90017003	Gut microbiota abundance (genus Eubacterium rectale group id.14374)	Gut microbiota abundance (genus Eubacterium rectale group id.14374) || ||	TRUE	igd
712	rs77205736	8	10153460	0.0533815	0.0267494	14306	0.0617277	NA	T	C	Gut microbiota abundance (genus Gordonibacter id.821) || id:ebi-a-GCST90017012	ebi-a-GCST90017012	Gut microbiota abundance (genus Gordonibacter id.821)	Gut microbiota abundance (genus Gordonibacter id.821) || ||	TRUE	igd
713	rs12203592	6	396321	0.000927988	0.0379735	14306	0.961741	NA	T	C	Gut microbiota abundance (genus Gordonibacter id.821) || id:ebi-a-GCST90017012	ebi-a-GCST90017012	Gut microbiota abundance (genus Gordonibacter id.821)	Gut microbiota abundance (genus Gordonibacter id.821) || ||	TRUE	igd
714	rs10983735	9	120416066	-0.016425	0.024391	14306	0.533156	NA	A	G	Gut microbiota abundance (genus Lachnospiraceae NC2004 group id.11316) || id:ebi-a-GCST90017022	ebi-a-GCST90017022	Gut microbiota abundance (genus Lachnospiraceae NC2004 group id.11316)	Gut microbiota abundance (genus Lachnospiraceae NC2004 group id.11316) || ||	TRUE	igd
715	rs1217106	8	64567670	-0.00281393	0.0160784	14306	0.828117	NA	G	A	Gut microbiota abundance (genus Dialister id.2183) || id:ebi-a-GCST90016988	ebi-a-GCST90016988	Gut microbiota abundance (genus Dialister id.2183)	Gut microbiota abundance (genus Dialister id.2183) || ||	TRUE	igd
716	rs3740390	10	104638480	0.0275422	0.030486	14306	0.460988	NA	T	C	Gut microbiota abundance (genus Candidatus Soleaferrea id.11350) || id:ebi-a-GCST90016976	ebi-a-GCST90016976	Gut microbiota abundance (genus Candidatus Soleaferrea id.11350)	Gut microbiota abundance (genus Candidatus Soleaferrea id.11350) || ||	TRUE	igd
717	rs10852602	16	49762462	-0.00283582	0.0250542	14306	0.9082	NA	A	C	Gut microbiota abundance (genus Candidatus Soleaferrea id.11350) || id:ebi-a-GCST90016976	ebi-a-GCST90016976	Gut microbiota abundance (genus Candidatus Soleaferrea id.11350)	Gut microbiota abundance (genus Candidatus Soleaferrea id.11350) || ||	TRUE	igd
718	rs12203592	6	396321	-0.0331699	0.0303504	14306	0.361471	NA	T	C	Gut microbiota abundance (genus Candidatus Soleaferrea id.11350) || id:ebi-a-GCST90016976	ebi-a-GCST90016976	Gut microbiota abundance (genus Candidatus Soleaferrea id.11350)	Gut microbiota abundance (genus Candidatus Soleaferrea id.11350) || ||	TRUE	igd
719	rs77205736	8	10153460	-0.00693341	0.0127092	14306	0.624024	NA	T	C	Gut microbiota abundance (genus Butyricicoccus id.2055) || id:ebi-a-GCST90016973	ebi-a-GCST90016973	Gut microbiota abundance (genus Butyricicoccus id.2055)	Gut microbiota abundance (genus Butyricicoccus id.2055) || ||	TRUE	igd
720	rs10852602	16	49762462	0.0284177	0.0311287	14306	0.339465	NA	A	C	Gut microbiota abundance (genus Howardella id.2000) || id:ebi-a-GCST90017016	ebi-a-GCST90017016	Gut microbiota abundance (genus Howardella id.2000)	Gut microbiota abundance (genus Howardella id.2000) || ||	TRUE	igd
721	rs10983735	9	120416066	-0.00951871	0.0173437	14306	0.597852	NA	A	G	Gut microbiota abundance (genus Bilophila id.3170) || id:ebi-a-GCST90016971	ebi-a-GCST90016971	Gut microbiota abundance (genus Bilophila id.3170)	Gut microbiota abundance (genus Bilophila id.3170) || ||	TRUE	igd
722	rs12203592	6	396321	-0.022231	0.0287576	14306	0.701063	NA	T	C	Gut microbiota abundance (genus Coprobacter id.949) || id:ebi-a-GCST90016982	ebi-a-GCST90016982	Gut microbiota abundance (genus Coprobacter id.949)	Gut microbiota abundance (genus Coprobacter id.949) || ||	TRUE	igd
723	rs10852602	16	49762462	0.0163916	0.0185111	14306	0.372538	NA	A	C	Gut microbiota abundance (genus Flavonifractor id.2059) || id:ebi-a-GCST90017010	ebi-a-GCST90017010	Gut microbiota abundance (genus Flavonifractor id.2059)	Gut microbiota abundance (genus Flavonifractor id.2059) || ||	TRUE	igd
724	rs56118546	5	164465890	0.0145587	0.0239596	14306	0.582979	NA	G	T	Gut microbiota abundance (genus Coprobacter id.949) || id:ebi-a-GCST90016982	ebi-a-GCST90016982	Gut microbiota abundance (genus Coprobacter id.949)	Gut microbiota abundance (genus Coprobacter id.949) || ||	TRUE	igd
725	rs10852602	16	49762462	0.0270637	0.0146119	14306	0.0796361	NA	A	C	Gut microbiota abundance (genus Eubacterium coprostanoligenes group id.11375) || id:ebi-a-GCST90016997	ebi-a-GCST90016997	Gut microbiota abundance (genus Eubacterium coprostanoligenes group id.11375)	Gut microbiota abundance (genus Eubacterium coprostanoligenes group id.11375) || ||	TRUE	igd
726	rs1217106	8	64567670	-0.00825102	0.0133874	14306	0.505872	NA	G	A	Gut microbiota abundance (genus Butyricicoccus id.2055) || id:ebi-a-GCST90016973	ebi-a-GCST90016973	Gut microbiota abundance (genus Butyricicoccus id.2055)	Gut microbiota abundance (genus Butyricicoccus id.2055) || ||	TRUE	igd
727	rs10852602	16	49762462	-0.0131	0.0310623	14306	0.661473	NA	A	C	Gut microbiota abundance (genus Eubacterium brachy group id.11296) || id:ebi-a-GCST90016996	ebi-a-GCST90016996	Gut microbiota abundance (genus Eubacterium brachy group id.11296)	Gut microbiota abundance (genus Eubacterium brachy group id.11296) || ||	TRUE	igd
728	rs3740390	10	104638480	-0.0407725	0.024929	14306	0.122165	NA	T	C	Gut microbiota abundance (genus Holdemania id.2157) || id:ebi-a-GCST90017015	ebi-a-GCST90017015	Gut microbiota abundance (genus Holdemania id.2157)	Gut microbiota abundance (genus Holdemania id.2157) || ||	TRUE	igd
729	rs3740390	10	104638480	-0.0161466	0.0227777	14306	0.419551	NA	T	C	Gut microbiota abundance (genus Butyricimonas id.945) || id:ebi-a-GCST90016974	ebi-a-GCST90016974	Gut microbiota abundance (genus Butyricimonas id.945)	Gut microbiota abundance (genus Butyricimonas id.945) || ||	TRUE	igd
730	rs10852602	16	49762462	0.0189916	0.0176197	14306	0.228214	NA	A	C	Gut microbiota abundance (genus Escherichia Shigella id.3504) || id:ebi-a-GCST90016995	ebi-a-GCST90016995	Gut microbiota abundance (genus Escherichia Shigella id.3504)	Gut microbiota abundance (genus Escherichia Shigella id.3504) || ||	TRUE	igd
731	rs1217106	8	64567670	8.07486e-05	0.0230073	14306	0.961417	NA	G	A	Gut microbiota abundance (genus Eisenbergiella id.11304) || id:ebi-a-GCST90016991	ebi-a-GCST90016991	Gut microbiota abundance (genus Eisenbergiella id.11304)	Gut microbiota abundance (genus Eisenbergiella id.11304) || ||	TRUE	igd
732	rs10852602	16	49762462	0.0131202	0.0163502	14306	0.488808	NA	A	C	Gut microbiota abundance (genus Family XIII AD3011 group id.11293) || id:ebi-a-GCST90017008	ebi-a-GCST90017008	Gut microbiota abundance (genus Family XIII AD3011 group id.11293)	Gut microbiota abundance (genus Family XIII AD3011 group id.11293) || ||	TRUE	igd
733	rs56118546	5	164465890	-0.0436676	0.015651	14306	0.00743789	NA	G	T	Gut microbiota abundance (genus Coprococcus3 id.11303) || id:ebi-a-GCST90016985	ebi-a-GCST90016985	Gut microbiota abundance (genus Coprococcus3 id.11303)	Gut microbiota abundance (genus Coprococcus3 id.11303) || ||	TRUE	igd
734	rs77205736	8	10153460	0.00601077	0.0160186	14306	0.715705	NA	T	C	Gut microbiota abundance (genus Butyricimonas id.945) || id:ebi-a-GCST90016974	ebi-a-GCST90016974	Gut microbiota abundance (genus Butyricimonas id.945)	Gut microbiota abundance (genus Butyricimonas id.945) || ||	TRUE	igd
735	rs12203592	6	396321	-0.0311189	0.0253107	14306	0.278186	NA	T	C	Gut microbiota abundance (genus Holdemania id.2157) || id:ebi-a-GCST90017015	ebi-a-GCST90017015	Gut microbiota abundance (genus Holdemania id.2157)	Gut microbiota abundance (genus Holdemania id.2157) || ||	TRUE	igd
736	rs1217106	8	64567670	-0.0157528	0.0161026	14306	0.315412	NA	G	A	Gut microbiota abundance (genus Escherichia Shigella id.3504) || id:ebi-a-GCST90016995	ebi-a-GCST90016995	Gut microbiota abundance (genus Escherichia Shigella id.3504)	Gut microbiota abundance (genus Escherichia Shigella id.3504) || ||	TRUE	igd
737	rs10983735	9	120416066	0.0145703	0.026541	14306	0.546202	NA	A	G	Gut microbiota abundance (genus Eubacterium oxidoreducens group id.11339) || id:ebi-a-GCST90017002	ebi-a-GCST90017002	Gut microbiota abundance (genus Eubacterium oxidoreducens group id.11339)	Gut microbiota abundance (genus Eubacterium oxidoreducens group id.11339) || ||	TRUE	igd
738	rs10852602	16	49762462	0.0111215	0.0156752	14306	0.523995	NA	A	C	Gut microbiota abundance (genus Eubacterium ventriosum group id.11341) || id:ebi-a-GCST90017005	ebi-a-GCST90017005	Gut microbiota abundance (genus Eubacterium ventriosum group id.11341)	Gut microbiota abundance (genus Eubacterium ventriosum group id.11341) || ||	TRUE	igd
739	rs3740390	10	104638480	-0.00886665	0.0182807	14306	0.489321	NA	T	C	Gut microbiota abundance (genus Eubacterium hallii group id.11338) || id:ebi-a-GCST90017000	ebi-a-GCST90017000	Gut microbiota abundance (genus Eubacterium hallii group id.11338)	Gut microbiota abundance (genus Eubacterium hallii group id.11338) || ||	TRUE	igd
740	rs3740390	10	104638480	-0.000311504	0.0382511	14306	0.97158	NA	T	C	Gut microbiota abundance (genus Eubacterium brachy group id.11296) || id:ebi-a-GCST90016996	ebi-a-GCST90016996	Gut microbiota abundance (genus Eubacterium brachy group id.11296)	Gut microbiota abundance (genus Eubacterium brachy group id.11296) || ||	TRUE	igd
741	rs3740390	10	104638480	-0.0204262	0.0315206	14306	0.6663	NA	T	C	Gut microbiota abundance (genus Eubacterium oxidoreducens group id.11339) || id:ebi-a-GCST90017002	ebi-a-GCST90017002	Gut microbiota abundance (genus Eubacterium oxidoreducens group id.11339)	Gut microbiota abundance (genus Eubacterium oxidoreducens group id.11339) || ||	TRUE	igd
742	rs10983735	9	120416066	0.00153536	0.0149098	14306	0.977837	NA	A	G	Gut microbiota abundance (genus Fusicatenibacter id.11305) || id:ebi-a-GCST90017011	ebi-a-GCST90017011	Gut microbiota abundance (genus Fusicatenibacter id.11305)	Gut microbiota abundance (genus Fusicatenibacter id.11305) || ||	TRUE	igd
743	rs3740390	10	104638480	0.00659606	0.0266707	14306	0.791382	NA	T	C	Gut microbiota abundance (genus Defluviitaleaceae UCG011 id.11287) || id:ebi-a-GCST90016986	ebi-a-GCST90016986	Gut microbiota abundance (genus Defluviitaleaceae UCG011 id.11287)	Gut microbiota abundance (genus Defluviitaleaceae UCG011 id.11287) || ||	TRUE	igd
744	rs3740390	10	104638480	0.024246	0.0198682	14306	0.189677	NA	T	C	Gut microbiota abundance (genus Clostridium sensustricto1 id.1873) || id:ebi-a-GCST90016980	ebi-a-GCST90016980	Gut microbiota abundance (genus Clostridium sensustricto1 id.1873)	Gut microbiota abundance (genus Clostridium sensustricto1 id.1873) || ||	TRUE	igd
745	rs56118546	5	164465890	0.0184137	0.0224693	14306	0.38272	NA	G	T	Gut microbiota abundance (genus Enterorhabdus id.820) || id:ebi-a-GCST90016992	ebi-a-GCST90016992	Gut microbiota abundance (genus Enterorhabdus id.820)	Gut microbiota abundance (genus Enterorhabdus id.820) || ||	TRUE	igd
746	rs77205736	8	10153460	0.000863554	0.0187883	14306	0.909786	NA	T	C	Gut microbiota abundance (genus Enterorhabdus id.820) || id:ebi-a-GCST90016992	ebi-a-GCST90016992	Gut microbiota abundance (genus Enterorhabdus id.820)	Gut microbiota abundance (genus Enterorhabdus id.820) || ||	TRUE	igd
747	rs12203592	6	396321	0.00615703	0.0190844	14306	0.670669	NA	T	C	Gut microbiota abundance (genus Christensenellaceae R 7group id.11283) || id:ebi-a-GCST90016978	ebi-a-GCST90016978	Gut microbiota abundance (genus Christensenellaceae R 7group id.11283)	Gut microbiota abundance (genus Christensenellaceae R 7group id.11283) || ||	TRUE	igd
748	rs3740390	10	104638480	0.00422607	0.018486	14306	0.972438	NA	T	C	Gut microbiota abundance (genus Christensenellaceae R 7group id.11283) || id:ebi-a-GCST90016978	ebi-a-GCST90016978	Gut microbiota abundance (genus Christensenellaceae R 7group id.11283)	Gut microbiota abundance (genus Christensenellaceae R 7group id.11283) || ||	TRUE	igd
749	rs10852602	16	49762462	0.0215537	0.0142976	14306	0.146522	NA	A	C	Gut microbiota abundance (genus Faecalibacterium id.2057) || id:ebi-a-GCST90017007	ebi-a-GCST90017007	Gut microbiota abundance (genus Faecalibacterium id.2057)	Gut microbiota abundance (genus Faecalibacterium id.2057) || ||	TRUE	igd
750	rs3740390	10	104638480	0.00912064	0.0265169	14306	0.669803	NA	T	C	Gut microbiota abundance (genus Eubacterium ruminantium group id.11340) || id:ebi-a-GCST90017004	ebi-a-GCST90017004	Gut microbiota abundance (genus Eubacterium ruminantium group id.11340)	Gut microbiota abundance (genus Eubacterium ruminantium group id.11340) || ||	TRUE	igd
751	rs10983735	9	120416066	-0.0438636	0.0263398	14306	0.0845668	NA	A	G	Gut microbiota abundance (genus Eisenbergiella id.11304) || id:ebi-a-GCST90016991	ebi-a-GCST90016991	Gut microbiota abundance (genus Eisenbergiella id.11304)	Gut microbiota abundance (genus Eisenbergiella id.11304) || ||	TRUE	igd
752	rs56118546	5	164465890	-0.00336725	0.0147749	14306	0.799883	NA	G	T	Gut microbiota abundance (genus Lachnoclostridium id.11308) || id:ebi-a-GCST90017020	ebi-a-GCST90017020	Gut microbiota abundance (genus Lachnoclostridium id.11308)	Gut microbiota abundance (genus Lachnoclostridium id.11308) || ||	TRUE	igd
753	rs56118546	5	164465890	-0.00341308	0.014872	14306	0.813854	NA	G	T	Gut microbiota abundance (genus Dorea id.1997) || id:ebi-a-GCST90016989	ebi-a-GCST90016989	Gut microbiota abundance (genus Dorea id.1997)	Gut microbiota abundance (genus Dorea id.1997) || ||	TRUE	igd
754	rs12203592	6	396321	0.0192315	0.0297438	14306	0.380018	NA	T	C	Gut microbiota abundance (genus Lactobacillus id.1837) || id:ebi-a-GCST90017030	ebi-a-GCST90017030	Gut microbiota abundance (genus Lactobacillus id.1837)	Gut microbiota abundance (genus Lactobacillus id.1837) || ||	TRUE	igd
755	rs10983735	9	120416066	0.0033039	0.0344072	14306	0.871692	NA	A	G	Gut microbiota abundance (genus Eubacterium nodatum group id.11297) || id:ebi-a-GCST90017001	ebi-a-GCST90017001	Gut microbiota abundance (genus Eubacterium nodatum group id.11297)	Gut microbiota abundance (genus Eubacterium nodatum group id.11297) || ||	TRUE	igd
756	rs3740390	10	104638480	-0.0338506	0.042601	14306	0.432476	NA	T	C	Gut microbiota abundance (genus Eubacterium nodatum group id.11297) || id:ebi-a-GCST90017001	ebi-a-GCST90017001	Gut microbiota abundance (genus Eubacterium nodatum group id.11297)	Gut microbiota abundance (genus Eubacterium nodatum group id.11297) || ||	TRUE	igd
757	rs1217106	8	64567670	0.0205341	0.0289799	14306	0.523474	NA	G	A	Gut microbiota abundance (genus Butyrivibrio id.1993) || id:ebi-a-GCST90016975	ebi-a-GCST90016975	Gut microbiota abundance (genus Butyrivibrio id.1993)	Gut microbiota abundance (genus Butyrivibrio id.1993) || ||	TRUE	igd
758	rs10852602	16	49762462	0.00407923	0.0232279	14306	0.882342	NA	A	C	Gut microbiota abundance (genus Lactobacillus id.1837) || id:ebi-a-GCST90017030	ebi-a-GCST90017030	Gut microbiota abundance (genus Lactobacillus id.1837)	Gut microbiota abundance (genus Lactobacillus id.1837) || ||	TRUE	igd
759	rs56118546	5	164465890	0.00124432	0.016509	14306	0.953514	NA	G	T	Gut microbiota abundance (genus Family XIII AD3011 group id.11293) || id:ebi-a-GCST90017008	ebi-a-GCST90017008	Gut microbiota abundance (genus Family XIII AD3011 group id.11293)	Gut microbiota abundance (genus Family XIII AD3011 group id.11293) || ||	TRUE	igd
760	rs12203592	6	396321	-0.0109031	0.019747	14306	0.61037	NA	T	C	Gut microbiota abundance (genus Lachnospiraceae ND3007 group id.11317) || id:ebi-a-GCST90017023	ebi-a-GCST90017023	Gut microbiota abundance (genus Lachnospiraceae ND3007 group id.11317)	Gut microbiota abundance (genus Lachnospiraceae ND3007 group id.11317) || ||	TRUE	igd
761	rs10852602	16	49762462	-0.020688	0.0158293	14306	0.219461	NA	A	C	Gut microbiota abundance (genus Eubacterium eligens group id.14372) || id:ebi-a-GCST90016998	ebi-a-GCST90016998	Gut microbiota abundance (genus Eubacterium eligens group id.14372)	Gut microbiota abundance (genus Eubacterium eligens group id.14372) || ||	TRUE	igd
762	rs56118546	5	164465890	0.0557645	0.0204813	14306	0.00585464	NA	G	T	Gut microbiota abundance (genus Desulfovibrio id.3173) || id:ebi-a-GCST90016987	ebi-a-GCST90016987	Gut microbiota abundance (genus Desulfovibrio id.3173)	Gut microbiota abundance (genus Desulfovibrio id.3173) || ||	TRUE	igd
763	rs1217106	8	64567670	-0.0118155	0.0149899	14306	0.427536	NA	G	A	Gut microbiota abundance (genus Eubacterium xylanophilum group id.14375) || id:ebi-a-GCST90017006	ebi-a-GCST90017006	Gut microbiota abundance (genus Eubacterium xylanophilum group id.14375)	Gut microbiota abundance (genus Eubacterium xylanophilum group id.14375) || ||	TRUE	igd
764	rs3740390	10	104638480	0.0261569	0.0179586	14306	0.147949	NA	T	C	Gut microbiota abundance (genus Lachnospiraceae NK4A136 group id.11319) || id:ebi-a-GCST90017024	ebi-a-GCST90017024	Gut microbiota abundance (genus Lachnospiraceae NK4A136 group id.11319)	Gut microbiota abundance (genus Lachnospiraceae NK4A136 group id.11319) || ||	TRUE	igd
765	rs10983735	9	120416066	-0.0330495	0.031372	14306	0.293014	NA	A	G	Gut microbiota abundance (genus Eubacterium fissicatena group id.14373) || id:ebi-a-GCST90016999	ebi-a-GCST90016999	Gut microbiota abundance (genus Eubacterium fissicatena group id.14373)	Gut microbiota abundance (genus Eubacterium fissicatena group id.14373) || ||	TRUE	igd
766	rs10983735	9	120416066	-0.0406961	0.0195691	14306	0.0413171	NA	A	G	Gut microbiota abundance (genus Lachnospiraceae UCG001 id.11321) || id:ebi-a-GCST90017025	ebi-a-GCST90017025	Gut microbiota abundance (genus Lachnospiraceae UCG001 id.11321)	Gut microbiota abundance (genus Lachnospiraceae UCG001 id.11321) || ||	TRUE	igd
767	rs10852602	16	49762462	0.00960748	0.0155862	14306	0.635223	NA	A	C	Gut microbiota abundance (genus Lachnospiraceae ND3007 group id.11317) || id:ebi-a-GCST90017023	ebi-a-GCST90017023	Gut microbiota abundance (genus Lachnospiraceae ND3007 group id.11317)	Gut microbiota abundance (genus Lachnospiraceae ND3007 group id.11317) || ||	TRUE	igd
768	rs10983735	9	120416066	-0.00701889	0.0161623	14306	0.661217	NA	A	G	Gut microbiota abundance (genus Eubacterium eligens group id.14372) || id:ebi-a-GCST90016998	ebi-a-GCST90016998	Gut microbiota abundance (genus Eubacterium eligens group id.14372)	Gut microbiota abundance (genus Eubacterium eligens group id.14372) || ||	TRUE	igd
769	rs3740390	10	104638480	0.00641326	0.019357	14306	0.796646	NA	T	C	Gut microbiota abundance (genus Eubacterium eligens group id.14372) || id:ebi-a-GCST90016998	ebi-a-GCST90016998	Gut microbiota abundance (genus Eubacterium eligens group id.14372)	Gut microbiota abundance (genus Eubacterium eligens group id.14372) || ||	TRUE	igd
770	rs3740390	10	104638480	0.0159422	0.0190221	14306	0.415258	NA	T	C	Gut microbiota abundance (genus Lachnospiraceae ND3007 group id.11317) || id:ebi-a-GCST90017023	ebi-a-GCST90017023	Gut microbiota abundance (genus Lachnospiraceae ND3007 group id.11317)	Gut microbiota abundance (genus Lachnospiraceae ND3007 group id.11317) || ||	TRUE	igd
771	rs3740390	10	104638480	-0.0102106	0.0247279	14306	0.573951	NA	T	C	Gut microbiota abundance (genus Desulfovibrio id.3173) || id:ebi-a-GCST90016987	ebi-a-GCST90016987	Gut microbiota abundance (genus Desulfovibrio id.3173)	Gut microbiota abundance (genus Desulfovibrio id.3173) || ||	TRUE	igd
772	rs56118546	5	164465890	0.0285024	0.0195503	14306	0.158372	NA	G	T	Gut microbiota abundance (genus Lachnospiraceae UCG001 id.11321) || id:ebi-a-GCST90017025	ebi-a-GCST90017025	Gut microbiota abundance (genus Lachnospiraceae UCG001 id.11321)	Gut microbiota abundance (genus Lachnospiraceae UCG001 id.11321) || ||	TRUE	igd
773	rs56118546	5	164465890	-0.0360844	0.017192	14306	0.0333934	NA	G	T	Gut microbiota abundance (genus Lachnospiraceae UCG010 id.11330) || id:ebi-a-GCST90017028	ebi-a-GCST90017028	Gut microbiota abundance (genus Lachnospiraceae UCG010 id.11330)	Gut microbiota abundance (genus Lachnospiraceae UCG010 id.11330) || ||	TRUE	igd
774	rs12203592	6	396321	-0.0448013	0.0210506	14306	0.0481449	NA	T	C	Gut microbiota abundance (genus Lachnospiraceae UCG010 id.11330) || id:ebi-a-GCST90017028	ebi-a-GCST90017028	Gut microbiota abundance (genus Lachnospiraceae UCG010 id.11330)	Gut microbiota abundance (genus Lachnospiraceae UCG010 id.11330) || ||	TRUE	igd
775	rs56118546	5	164465890	0.00609035	0.0152242	14306	0.641777	NA	G	T	Gut microbiota abundance (genus Coprococcus1 id.11301) || id:ebi-a-GCST90016983	ebi-a-GCST90016983	Gut microbiota abundance (genus Coprococcus1 id.11301)	Gut microbiota abundance (genus Coprococcus1 id.11301) || ||	TRUE	igd
776	rs10983735	9	120416066	-0.0159957	0.0198938	14306	0.475601	NA	A	G	Gut microbiota abundance (genus Erysipelatoclostridium id.11381) || id:ebi-a-GCST90016993	ebi-a-GCST90016993	Gut microbiota abundance (genus Erysipelatoclostridium id.11381)	Gut microbiota abundance (genus Erysipelatoclostridium id.11381) || ||	TRUE	igd
777	rs56118546	5	164465890	0.0280172	0.019854	14306	0.176595	NA	G	T	Gut microbiota abundance (genus Erysipelatoclostridium id.11381) || id:ebi-a-GCST90016993	ebi-a-GCST90016993	Gut microbiota abundance (genus Erysipelatoclostridium id.11381)	Gut microbiota abundance (genus Erysipelatoclostridium id.11381) || ||	TRUE	igd
778	rs12203592	6	396321	0.00244756	0.0185545	14306	0.751415	NA	T	C	Gut microbiota abundance (genus Lachnospiraceae NK4A136 group id.11319) || id:ebi-a-GCST90017024	ebi-a-GCST90017024	Gut microbiota abundance (genus Lachnospiraceae NK4A136 group id.11319)	Gut microbiota abundance (genus Lachnospiraceae NK4A136 group id.11319) || ||	TRUE	igd
779	rs3740390	10	104638480	0.0411486	0.0282389	14306	0.155966	NA	T	C	Gut microbiota abundance (genus Lachnospiraceae UCG008 id.11328) || id:ebi-a-GCST90017027	ebi-a-GCST90017027	Gut microbiota abundance (genus Lachnospiraceae UCG008 id.11328)	Gut microbiota abundance (genus Lachnospiraceae UCG008 id.11328) || ||	TRUE	igd
780	rs56118546	5	164465890	-0.00738104	0.032245	14306	0.8148	NA	G	T	Gut microbiota abundance (genus Gordonibacter id.821) || id:ebi-a-GCST90017012	ebi-a-GCST90017012	Gut microbiota abundance (genus Gordonibacter id.821)	Gut microbiota abundance (genus Gordonibacter id.821) || ||	TRUE	igd
781	rs3740390	10	104638480	0.0557595	0.0393846	14306	0.189118	NA	T	C	Gut microbiota abundance (genus Gordonibacter id.821) || id:ebi-a-GCST90017012	ebi-a-GCST90017012	Gut microbiota abundance (genus Gordonibacter id.821)	Gut microbiota abundance (genus Gordonibacter id.821) || ||	TRUE	igd
782	rs77205736	8	10153460	-0.0300461	0.0218099	14306	0.195868	NA	T	C	Gut microbiota abundance (genus Lachnospiraceae NC2004 group id.11316) || id:ebi-a-GCST90017022	ebi-a-GCST90017022	Gut microbiota abundance (genus Lachnospiraceae NC2004 group id.11316)	Gut microbiota abundance (genus Lachnospiraceae NC2004 group id.11316) || ||	TRUE	igd
783	rs1217106	8	64567670	0.0337222	0.0270808	14306	0.212856	NA	G	A	Gut microbiota abundance (genus Clostridium innocuum group id.14397) || id:ebi-a-GCST90016979	ebi-a-GCST90016979	Gut microbiota abundance (genus Clostridium innocuum group id.14397)	Gut microbiota abundance (genus Clostridium innocuum group id.14397) || ||	TRUE	igd
784	rs77205736	8	10153460	0.0176058	0.0255943	14306	0.534244	NA	T	C	Gut microbiota abundance (genus Clostridium innocuum group id.14397) || id:ebi-a-GCST90016979	ebi-a-GCST90016979	Gut microbiota abundance (genus Clostridium innocuum group id.14397)	Gut microbiota abundance (genus Clostridium innocuum group id.14397) || ||	TRUE	igd
785	rs56118546	5	164465890	-0.0177282	0.0248045	14306	0.50919	NA	G	T	Gut microbiota abundance (genus Lachnospiraceae NC2004 group id.11316) || id:ebi-a-GCST90017022	ebi-a-GCST90017022	Gut microbiota abundance (genus Lachnospiraceae NC2004 group id.11316)	Gut microbiota abundance (genus Lachnospiraceae NC2004 group id.11316) || ||	TRUE	igd
786	rs3740390	10	104638480	-0.000956901	0.0366197	14306	0.903227	NA	T	C	Gut microbiota abundance (genus Clostridium innocuum group id.14397) || id:ebi-a-GCST90016979	ebi-a-GCST90016979	Gut microbiota abundance (genus Clostridium innocuum group id.14397)	Gut microbiota abundance (genus Clostridium innocuum group id.14397) || ||	TRUE	igd
787	rs56118546	5	164465890	-0.0330312	0.0304593	14306	0.254599	NA	G	T	Gut microbiota abundance (genus Clostridium innocuum group id.14397) || id:ebi-a-GCST90016979	ebi-a-GCST90016979	Gut microbiota abundance (genus Clostridium innocuum group id.14397)	Gut microbiota abundance (genus Clostridium innocuum group id.14397) || ||	TRUE	igd
788	rs12203592	6	396321	-0.022001	0.0362228	14306	0.608327	NA	T	C	Gut microbiota abundance (genus Clostridium innocuum group id.14397) || id:ebi-a-GCST90016979	ebi-a-GCST90016979	Gut microbiota abundance (genus Clostridium innocuum group id.14397)	Gut microbiota abundance (genus Clostridium innocuum group id.14397) || ||	TRUE	igd
789	rs10983735	9	120416066	-0.0488114	0.0346956	14306	0.148443	NA	A	G	Gut microbiota abundance (genus Catenibacterium id.2153) || id:ebi-a-GCST90016977	ebi-a-GCST90016977	Gut microbiota abundance (genus Catenibacterium id.2153)	Gut microbiota abundance (genus Catenibacterium id.2153) || ||	TRUE	igd
790	rs56118546	5	164465890	0.00638103	0.0178424	14306	0.800442	NA	G	T	Gut microbiota abundance (genus Intestinimonas id.2062) || id:ebi-a-GCST90017019	ebi-a-GCST90017019	Gut microbiota abundance (genus Intestinimonas id.2062)	Gut microbiota abundance (genus Intestinimonas id.2062) || ||	TRUE	igd
791	rs12203592	6	396321	-0.0173814	0.0219383	14306	0.321714	NA	T	C	Gut microbiota abundance (genus Intestinimonas id.2062) || id:ebi-a-GCST90017019	ebi-a-GCST90017019	Gut microbiota abundance (genus Intestinimonas id.2062)	Gut microbiota abundance (genus Intestinimonas id.2062) || ||	TRUE	igd
792	rs12203592	6	396321	-0.022358	0.0214673	14306	0.342841	NA	T	C	Gut microbiota abundance (genus Bilophila id.3170) || id:ebi-a-GCST90016971	ebi-a-GCST90016971	Gut microbiota abundance (genus Bilophila id.3170)	Gut microbiota abundance (genus Bilophila id.3170) || ||	TRUE	igd
793	rs10983735	9	120416066	0.0038279	0.023953	14306	0.844295	NA	A	G	Gut microbiota abundance (genus Coprobacter id.949) || id:ebi-a-GCST90016982	ebi-a-GCST90016982	Gut microbiota abundance (genus Coprobacter id.949)	Gut microbiota abundance (genus Coprobacter id.949) || ||	TRUE	igd
794	rs56118546	5	164465890	0.050068	0.0249934	14306	0.0507318	NA	G	T	Gut microbiota abundance (genus Candidatus Soleaferrea id.11350) || id:ebi-a-GCST90016976	ebi-a-GCST90016976	Gut microbiota abundance (genus Candidatus Soleaferrea id.11350)	Gut microbiota abundance (genus Candidatus Soleaferrea id.11350) || ||	TRUE	igd
795	rs10983735	9	120416066	0.0189298	0.0320935	14306	0.493013	NA	A	G	Gut microbiota abundance (genus Howardella id.2000) || id:ebi-a-GCST90017016	ebi-a-GCST90017016	Gut microbiota abundance (genus Howardella id.2000)	Gut microbiota abundance (genus Howardella id.2000) || ||	TRUE	igd
796	rs12203592	6	396321	0.0370296	0.0409455	14306	0.269379	NA	T	C	Gut microbiota abundance (genus Howardella id.2000) || id:ebi-a-GCST90017016	ebi-a-GCST90017016	Gut microbiota abundance (genus Howardella id.2000)	Gut microbiota abundance (genus Howardella id.2000) || ||	TRUE	igd
797	rs77205736	8	10153460	-0.00291537	0.0189186	14306	0.941513	NA	T	C	Gut microbiota abundance (genus Holdemanella id.11393) || id:ebi-a-GCST90017014	ebi-a-GCST90017014	Gut microbiota abundance (genus Holdemanella id.11393)	Gut microbiota abundance (genus Holdemanella id.11393) || ||	TRUE	igd
798	rs56118546	5	164465890	-0.00365752	0.0149748	14306	0.820174	NA	G	T	Gut microbiota abundance (genus Eubacterium coprostanoligenes group id.11375) || id:ebi-a-GCST90016997	ebi-a-GCST90016997	Gut microbiota abundance (genus Eubacterium coprostanoligenes group id.11375)	Gut microbiota abundance (genus Eubacterium coprostanoligenes group id.11375) || ||	TRUE	igd
799	rs3740390	10	104638480	-0.00502274	0.0178609	14306	0.810785	NA	T	C	Gut microbiota abundance (genus Eubacterium coprostanoligenes group id.11375) || id:ebi-a-GCST90016997	ebi-a-GCST90016997	Gut microbiota abundance (genus Eubacterium coprostanoligenes group id.11375)	Gut microbiota abundance (genus Eubacterium coprostanoligenes group id.11375) || ||	TRUE	igd
800	rs12203592	6	396321	0.0479792	0.0223887	14306	0.0136672	NA	T	C	Gut microbiota abundance (genus Dialister id.2183) || id:ebi-a-GCST90016988	ebi-a-GCST90016988	Gut microbiota abundance (genus Dialister id.2183)	Gut microbiota abundance (genus Dialister id.2183) || ||	TRUE	igd
801	rs3740390	10	104638480	-0.0260801	0.0226065	14306	0.328389	NA	T	C	Gut microbiota abundance (genus Flavonifractor id.2059) || id:ebi-a-GCST90017010	ebi-a-GCST90017010	Gut microbiota abundance (genus Flavonifractor id.2059)	Gut microbiota abundance (genus Flavonifractor id.2059) || ||	TRUE	igd
802	rs10852602	16	49762462	0.0387613	0.01757	14306	0.0347184	NA	A	C	Gut microbiota abundance (genus Intestinimonas id.2062) || id:ebi-a-GCST90017019	ebi-a-GCST90017019	Gut microbiota abundance (genus Intestinimonas id.2062)	Gut microbiota abundance (genus Intestinimonas id.2062) || ||	TRUE	igd
803	rs77205736	8	10153460	0.00610065	0.0126148	14306	0.636926	NA	T	C	Gut microbiota abundance (genus Eubacterium coprostanoligenes group id.11375) || id:ebi-a-GCST90016997	ebi-a-GCST90016997	Gut microbiota abundance (genus Eubacterium coprostanoligenes group id.11375)	Gut microbiota abundance (genus Eubacterium coprostanoligenes group id.11375) || ||	TRUE	igd
804	rs10852602	16	49762462	-0.0117626	0.0331233	14306	0.729083	NA	A	C	Gut microbiota abundance (genus Ruminococcaceae UCG011 id.11368) || id:ebi-a-GCST90017059	ebi-a-GCST90017059	Gut microbiota abundance (genus Ruminococcaceae UCG011 id.11368)	Gut microbiota abundance (genus Ruminococcaceae UCG011 id.11368) || ||	TRUE	igd
805	rs56118546	5	164465890	-0.0170586	0.0206063	14306	0.439914	NA	G	T	Gut microbiota abundance (genus Veillonella id.2198) || id:ebi-a-GCST90017088	ebi-a-GCST90017088	Gut microbiota abundance (genus Veillonella id.2198)	Gut microbiota abundance (genus Veillonella id.2198) || ||	TRUE	igd
806	rs10852602	16	49762462	0.00301554	0.0144135	14306	0.805999	NA	A	C	Gut microbiota abundance (genus Roseburia id.2012) || id:ebi-a-GCST90017048	ebi-a-GCST90017048	Gut microbiota abundance (genus Roseburia id.2012)	Gut microbiota abundance (genus Roseburia id.2012) || ||	TRUE	igd
807	rs10852602	16	49762462	-0.000807035	0.0192413	14306	0.866037	NA	A	C	Gut microbiota abundance (genus Oscillospira id.2064) || id:ebi-a-GCST90017037	ebi-a-GCST90017037	Gut microbiota abundance (genus Oscillospira id.2064)	Gut microbiota abundance (genus Oscillospira id.2064) || ||	TRUE	igd
808	rs10983735	9	120416066	0.0228216	0.0147135	14306	0.135412	NA	A	G	Gut microbiota abundance (genus Roseburia id.2012) || id:ebi-a-GCST90017048	ebi-a-GCST90017048	Gut microbiota abundance (genus Roseburia id.2012)	Gut microbiota abundance (genus Roseburia id.2012) || ||	TRUE	igd
809	rs1217106	8	64567670	-0.00740016	0.0141377	14306	0.653153	NA	G	A	Gut microbiota abundance (genus Ruminococcaceae NK4A214 group id.11358) || id:ebi-a-GCST90017052	ebi-a-GCST90017052	Gut microbiota abundance (genus Ruminococcaceae NK4A214 group id.11358)	Gut microbiota abundance (genus Ruminococcaceae NK4A214 group id.11358) || ||	TRUE	igd
810	rs10983735	9	120416066	-0.000725195	0.0159075	14306	0.990414	NA	A	G	Gut microbiota abundance (genus Ruminococcaceae NK4A214 group id.11358) || id:ebi-a-GCST90017052	ebi-a-GCST90017052	Gut microbiota abundance (genus Ruminococcaceae NK4A214 group id.11358)	Gut microbiota abundance (genus Ruminococcaceae NK4A214 group id.11358) || ||	TRUE	igd
811	rs3740390	10	104638480	-0.0128061	0.041875	14306	0.693844	NA	T	C	Gut microbiota abundance (order Bacillales id.1674) || id:ebi-a-GCST90017091	ebi-a-GCST90017091	Gut microbiota abundance (order Bacillales id.1674)	Gut microbiota abundance (order Bacillales id.1674) || ||	TRUE	igd
812	rs56118546	5	164465890	-0.0126595	0.018563	14306	0.493628	NA	G	T	Gut microbiota abundance (genus Parasutterella id.2892) || id:ebi-a-GCST90017041	ebi-a-GCST90017041	Gut microbiota abundance (genus Parasutterella id.2892)	Gut microbiota abundance (genus Parasutterella id.2892) || ||	TRUE	igd
813	rs56118546	5	164465890	-0.0324204	0.0150052	14306	0.0325469	NA	G	T	Gut microbiota abundance (order Lactobacillales id.1800) || id:ebi-a-GCST90017101	ebi-a-GCST90017101	Gut microbiota abundance (order Lactobacillales id.1800)	Gut microbiota abundance (order Lactobacillales id.1800) || ||	TRUE	igd
814	rs56118546	5	164465890	-0.0424035	0.0248574	14306	0.0817655	NA	G	T	Gut microbiota abundance (genus Ruminococcus gnavus group id.14376) || id:ebi-a-GCST90017065	ebi-a-GCST90017065	Gut microbiota abundance (genus Ruminococcus gnavus group id.14376)	Gut microbiota abundance (genus Ruminococcus gnavus group id.14376) || ||	TRUE	igd
815	rs77205736	8	10153460	0.0412305	0.0209624	14306	0.0585086	NA	T	C	Gut microbiota abundance (genus Ruminococcus gnavus group id.14376) || id:ebi-a-GCST90017065	ebi-a-GCST90017065	Gut microbiota abundance (genus Ruminococcus gnavus group id.14376)	Gut microbiota abundance (genus Ruminococcus gnavus group id.14376) || ||	TRUE	igd
816	rs56118546	5	164465890	-0.00179697	0.0146363	14306	0.854274	NA	G	T	Gut microbiota abundance (order Erysipelotrichales id.2148) || id:ebi-a-GCST90017099	ebi-a-GCST90017099	Gut microbiota abundance (order Erysipelotrichales id.2148)	Gut microbiota abundance (order Erysipelotrichales id.2148) || ||	TRUE	igd
817	rs3740390	10	104638480	-0.0149257	0.0292652	14306	0.693784	NA	T	C	Gut microbiota abundance (genus Ruminococcus gnavus group id.14376) || id:ebi-a-GCST90017065	ebi-a-GCST90017065	Gut microbiota abundance (genus Ruminococcus gnavus group id.14376)	Gut microbiota abundance (genus Ruminococcus gnavus group id.14376) || ||	TRUE	igd
818	rs56118546	5	164465890	-0.0168929	0.0256952	14306	0.507305	NA	G	T	Gut microbiota abundance (order Gastranaerophilales id.1591) || id:ebi-a-GCST90017100	ebi-a-GCST90017100	Gut microbiota abundance (order Gastranaerophilales id.1591)	Gut microbiota abundance (order Gastranaerophilales id.1591) || ||	TRUE	igd
819	rs10983735	9	120416066	-0.00145197	0.0289509	14306	0.929043	NA	A	G	Gut microbiota abundance (genus Oxalobacter id.2978) || id:ebi-a-GCST90017038	ebi-a-GCST90017038	Gut microbiota abundance (genus Oxalobacter id.2978)	Gut microbiota abundance (genus Oxalobacter id.2978) || ||	TRUE	igd
820	rs10852602	16	49762462	0.0105249	0.0324758	14306	0.772761	NA	A	C	Gut microbiota abundance (genus Olsenella id.822) || id:ebi-a-GCST90017035	ebi-a-GCST90017035	Gut microbiota abundance (genus Olsenella id.822)	Gut microbiota abundance (genus Olsenella id.822) || ||	TRUE	igd
821	rs12203592	6	396321	0.0382032	0.0331858	14306	0.186625	NA	T	C	Gut microbiota abundance (genus Tyzzerella3 id.11335) || id:ebi-a-GCST90017075	ebi-a-GCST90017075	Gut microbiota abundance (genus Tyzzerella3 id.11335)	Gut microbiota abundance (genus Tyzzerella3 id.11335) || ||	TRUE	igd
822	rs1217106	8	64567670	-3.85764e-06	0.0184373	14306	0.971069	NA	G	A	Gut microbiota abundance (genus Veillonella id.2198) || id:ebi-a-GCST90017088	ebi-a-GCST90017088	Gut microbiota abundance (genus Veillonella id.2198)	Gut microbiota abundance (genus Veillonella id.2198) || ||	TRUE	igd
823	rs10852602	16	49762462	0.014114	0.0198785	14306	0.619796	NA	A	C	Gut microbiota abundance (genus Veillonella id.2198) || id:ebi-a-GCST90017088	ebi-a-GCST90017088	Gut microbiota abundance (genus Veillonella id.2198)	Gut microbiota abundance (genus Veillonella id.2198) || ||	TRUE	igd
824	rs12203592	6	396321	0.00299185	0.0182702	14306	0.819427	NA	T	C	Gut microbiota abundance (genus Roseburia id.2012) || id:ebi-a-GCST90017048	ebi-a-GCST90017048	Gut microbiota abundance (genus Roseburia id.2012)	Gut microbiota abundance (genus Roseburia id.2012) || ||	TRUE	igd
825	rs1217106	8	64567670	-0.0324149	0.0172469	14306	0.0604561	NA	G	A	Gut microbiota abundance (genus Oscillospira id.2064) || id:ebi-a-GCST90017037	ebi-a-GCST90017037	Gut microbiota abundance (genus Oscillospira id.2064)	Gut microbiota abundance (genus Oscillospira id.2064) || ||	TRUE	igd
826	rs56118546	5	164465890	0.0405111	0.035056	14306	0.254763	NA	G	T	Gut microbiota abundance (genus Sellimonas id.14369) || id:ebi-a-GCST90017067	ebi-a-GCST90017067	Gut microbiota abundance (genus Sellimonas id.14369)	Gut microbiota abundance (genus Sellimonas id.14369) || ||	TRUE	igd
827	rs77205736	8	10153460	0.0136809	0.0135281	14306	0.261202	NA	T	C	Gut microbiota abundance (order Desulfovibrionales id.3156) || id:ebi-a-GCST90017097	ebi-a-GCST90017097	Gut microbiota abundance (order Desulfovibrionales id.3156)	Gut microbiota abundance (order Desulfovibrionales id.3156) || ||	TRUE	igd
828	rs1217106	8	64567670	-0.0375144	0.0252724	14306	0.140195	NA	G	A	Gut microbiota abundance (genus Oxalobacter id.2978) || id:ebi-a-GCST90017038	ebi-a-GCST90017038	Gut microbiota abundance (genus Oxalobacter id.2978)	Gut microbiota abundance (genus Oxalobacter id.2978) || ||	TRUE	igd
829	rs12203592	6	396321	0.0348957	0.0180196	14306	0.0437754	NA	T	C	Gut microbiota abundance (order Clostridiales id.1863) || id:ebi-a-GCST90017095	ebi-a-GCST90017095	Gut microbiota abundance (order Clostridiales id.1863)	Gut microbiota abundance (order Clostridiales id.1863) || ||	TRUE	igd
830	rs77205736	8	10153460	-0.00847174	0.021326	14306	0.723961	NA	T	C	Gut microbiota abundance (order Gastranaerophilales id.1591) || id:ebi-a-GCST90017100	ebi-a-GCST90017100	Gut microbiota abundance (order Gastranaerophilales id.1591)	Gut microbiota abundance (order Gastranaerophilales id.1591) || ||	TRUE	igd
831	rs10852602	16	49762462	4.69382e-05	0.0156306	14306	0.987336	NA	A	C	Gut microbiota abundance (order Desulfovibrionales id.3156) || id:ebi-a-GCST90017097	ebi-a-GCST90017097	Gut microbiota abundance (order Desulfovibrionales id.3156)	Gut microbiota abundance (order Desulfovibrionales id.3156) || ||	TRUE	igd
832	rs3740390	10	104638480	0.0203225	0.0220505	14306	0.356803	NA	T	C	Gut microbiota abundance (genus Marvinbryantia id.2005) || id:ebi-a-GCST90017032	ebi-a-GCST90017032	Gut microbiota abundance (genus Marvinbryantia id.2005)	Gut microbiota abundance (genus Marvinbryantia id.2005) || ||	TRUE	igd
833	rs10983735	9	120416066	0.00157678	0.0179321	14306	0.928843	NA	A	G	Gut microbiota abundance (genus Marvinbryantia id.2005) || id:ebi-a-GCST90017032	ebi-a-GCST90017032	Gut microbiota abundance (genus Marvinbryantia id.2005)	Gut microbiota abundance (genus Marvinbryantia id.2005) || ||	TRUE	igd
834	rs56118546	5	164465890	-0.00191987	0.0153126	14306	0.814096	NA	G	T	Gut microbiota abundance (genus Ruminococcus1 id.11373) || id:ebi-a-GCST90017062	ebi-a-GCST90017062	Gut microbiota abundance (genus Ruminococcus1 id.11373)	Gut microbiota abundance (genus Ruminococcus1 id.11373) || ||	TRUE	igd
835	rs1217106	8	64567670	0.00844929	0.0136129	14306	0.577908	NA	G	A	Gut microbiota abundance (genus Ruminococcus1 id.11373) || id:ebi-a-GCST90017062	ebi-a-GCST90017062	Gut microbiota abundance (genus Ruminococcus1 id.11373)	Gut microbiota abundance (genus Ruminococcus1 id.11373) || ||	TRUE	igd
836	rs3740390	10	104638480	-0.0189608	0.0222222	14306	0.404989	NA	T	C	Gut microbiota abundance (genus Parasutterella id.2892) || id:ebi-a-GCST90017041	ebi-a-GCST90017041	Gut microbiota abundance (genus Parasutterella id.2892)	Gut microbiota abundance (genus Parasutterella id.2892) || ||	TRUE	igd
837	rs77205736	8	10153460	-0.00443454	0.0154999	14306	0.780586	NA	T	C	Gut microbiota abundance (genus Parasutterella id.2892) || id:ebi-a-GCST90017041	ebi-a-GCST90017041	Gut microbiota abundance (genus Parasutterella id.2892)	Gut microbiota abundance (genus Parasutterella id.2892) || ||	TRUE	igd
838	rs77205736	8	10153460	0.0131828	0.0145188	14306	0.33311	NA	T	C	Gut microbiota abundance (genus Sutterella id.2896) || id:ebi-a-GCST90017072	ebi-a-GCST90017072	Gut microbiota abundance (genus Sutterella id.2896)	Gut microbiota abundance (genus Sutterella id.2896) || ||	TRUE	igd
839	rs3740390	10	104638480	-0.00516465	0.0244435	14306	0.853443	NA	T	C	Gut microbiota abundance (genus Ruminococcaceae UCG004 id.11362) || id:ebi-a-GCST90017055	ebi-a-GCST90017055	Gut microbiota abundance (genus Ruminococcaceae UCG004 id.11362)	Gut microbiota abundance (genus Ruminococcaceae UCG004 id.11362) || ||	TRUE	igd
840	rs12203592	6	396321	0.00719197	0.0249445	14306	0.828948	NA	T	C	Gut microbiota abundance (genus Ruminococcaceae UCG004 id.11362) || id:ebi-a-GCST90017055	ebi-a-GCST90017055	Gut microbiota abundance (genus Ruminococcaceae UCG004 id.11362)	Gut microbiota abundance (genus Ruminococcaceae UCG004 id.11362) || ||	TRUE	igd
841	rs3740390	10	104638480	0.0164622	0.0179548	14306	0.307305	NA	T	C	Gut microbiota abundance (order Burkholderiales id.2874) || id:ebi-a-GCST90017094	ebi-a-GCST90017094	Gut microbiota abundance (order Burkholderiales id.2874)	Gut microbiota abundance (order Burkholderiales id.2874) || ||	TRUE	igd
842	rs56118546	5	164465890	0.0193127	0.0201959	14306	0.331499	NA	G	T	Gut microbiota abundance (genus Ruminococcaceae UCG004 id.11362) || id:ebi-a-GCST90017055	ebi-a-GCST90017055	Gut microbiota abundance (genus Ruminococcaceae UCG004 id.11362)	Gut microbiota abundance (genus Ruminococcaceae UCG004 id.11362) || ||	TRUE	igd
843	rs3740390	10	104638480	-0.0160964	0.0191689	14306	0.380322	NA	T	C	Gut microbiota abundance (order Bifidobacteriales id.432) || id:ebi-a-GCST90017093	ebi-a-GCST90017093	Gut microbiota abundance (order Bifidobacteriales id.432)	Gut microbiota abundance (order Bifidobacteriales id.432) || ||	TRUE	igd
844	rs1217106	8	64567670	-0.00441173	0.0141538	14306	0.728467	NA	G	A	Gut microbiota abundance (genus Ruminococcus2 id.11374) || id:ebi-a-GCST90017063	ebi-a-GCST90017063	Gut microbiota abundance (genus Ruminococcus2 id.11374)	Gut microbiota abundance (genus Ruminococcus2 id.11374) || ||	TRUE	igd
845	rs10983735	9	120416066	0.0500153	0.030863	14306	0.0857393	NA	A	G	Gut microbiota abundance (genus Lactococcus id.1851) || id:ebi-a-GCST90017031	ebi-a-GCST90017031	Gut microbiota abundance (genus Lactococcus id.1851)	Gut microbiota abundance (genus Lactococcus id.1851) || ||	TRUE	igd
846	rs3740390	10	104638480	0.025667	0.0180164	14306	0.157842	NA	T	C	Gut microbiota abundance (genus Ruminococcaceae UCG002 id.11360) || id:ebi-a-GCST90017053	ebi-a-GCST90017053	Gut microbiota abundance (genus Ruminococcaceae UCG002 id.11360)	Gut microbiota abundance (genus Ruminococcaceae UCG002 id.11360) || ||	TRUE	igd
847	rs56118546	5	164465890	0.014657	0.0159015	14306	0.310523	NA	G	T	Gut microbiota abundance (genus Ruminococcus2 id.11374) || id:ebi-a-GCST90017063	ebi-a-GCST90017063	Gut microbiota abundance (genus Ruminococcus2 id.11374)	Gut microbiota abundance (genus Ruminococcus2 id.11374) || ||	TRUE	igd
848	rs1217106	8	64567670	0.00687636	0.0134693	14306	0.645767	NA	G	A	Gut microbiota abundance (order Burkholderiales id.2874) || id:ebi-a-GCST90017094	ebi-a-GCST90017094	Gut microbiota abundance (order Burkholderiales id.2874)	Gut microbiota abundance (order Burkholderiales id.2874) || ||	TRUE	igd
849	rs77205736	8	10153460	-0.0240468	0.0287254	14306	0.416078	NA	T	C	Gut microbiota abundance (genus Rikenellaceae RC9 gut group id.11191) || id:ebi-a-GCST90017046	ebi-a-GCST90017046	Gut microbiota abundance (genus Rikenellaceae RC9 gut group id.11191)	Gut microbiota abundance (genus Rikenellaceae RC9 gut group id.11191) || ||	TRUE	igd
850	rs3740390	10	104638480	-0.0196956	0.0307303	14306	0.580846	NA	T	C	Gut microbiota abundance (genus Slackia id.825) || id:ebi-a-GCST90017069	ebi-a-GCST90017069	Gut microbiota abundance (genus Slackia id.825)	Gut microbiota abundance (genus Slackia id.825) || ||	TRUE	igd
851	rs10852602	16	49762462	0.0169333	0.0165007	14306	0.291286	NA	A	C	Gut microbiota abundance (order Enterobacteriales id.3468) || id:ebi-a-GCST90017098	ebi-a-GCST90017098	Gut microbiota abundance (order Enterobacteriales id.3468)	Gut microbiota abundance (order Enterobacteriales id.3468) || ||	TRUE	igd
852	rs77205736	8	10153460	0.0199887	0.0273982	14306	0.479167	NA	T	C	Gut microbiota abundance (genus Methanobrevibacter id.123) || id:ebi-a-GCST90017033	ebi-a-GCST90017033	Gut microbiota abundance (genus Methanobrevibacter id.123)	Gut microbiota abundance (genus Methanobrevibacter id.123) || ||	TRUE	igd
853	rs77205736	8	10153460	-0.000630337	0.0128412	14306	0.949053	NA	T	C	Gut microbiota abundance (genus Ruminiclostridium9 id.11357) || id:ebi-a-GCST90017051	ebi-a-GCST90017051	Gut microbiota abundance (genus Ruminiclostridium9 id.11357)	Gut microbiota abundance (genus Ruminiclostridium9 id.11357) || ||	TRUE	igd
854	rs10852602	16	49762462	-0.000751665	0.014443	14306	0.948058	NA	A	C	Gut microbiota abundance (genus Ruminococcus torques group id.14377) || id:ebi-a-GCST90017066	ebi-a-GCST90017066	Gut microbiota abundance (genus Ruminococcus torques group id.14377)	Gut microbiota abundance (genus Ruminococcus torques group id.14377) || ||	TRUE	igd
855	rs77205736	8	10153460	0.0660325	0.0258424	14306	0.00879549	NA	T	C	Gut microbiota abundance (genus Lactococcus id.1851) || id:ebi-a-GCST90017031	ebi-a-GCST90017031	Gut microbiota abundance (genus Lactococcus id.1851)	Gut microbiota abundance (genus Lactococcus id.1851) || ||	TRUE	igd
856	rs1217106	8	64567670	0.0688496	0.0272305	14306	0.0107051	NA	G	A	Gut microbiota abundance (genus Lactococcus id.1851) || id:ebi-a-GCST90017031	ebi-a-GCST90017031	Gut microbiota abundance (genus Lactococcus id.1851)	Gut microbiota abundance (genus Lactococcus id.1851) || ||	TRUE	igd
857	rs56118546	5	164465890	-0.0143078	0.01648	14306	0.372736	NA	G	T	Gut microbiota abundance (genus Ruminococcaceae UCG003 id.11361) || id:ebi-a-GCST90017054	ebi-a-GCST90017054	Gut microbiota abundance (genus Ruminococcaceae UCG003 id.11361)	Gut microbiota abundance (genus Ruminococcaceae UCG003 id.11361) || ||	TRUE	igd
858	rs12203592	6	396321	-0.022034	0.0203317	14306	0.338986	NA	T	C	Gut microbiota abundance (genus Ruminococcaceae UCG003 id.11361) || id:ebi-a-GCST90017054	ebi-a-GCST90017054	Gut microbiota abundance (genus Ruminococcaceae UCG003 id.11361)	Gut microbiota abundance (genus Ruminococcaceae UCG003 id.11361) || ||	TRUE	igd
859	rs3740390	10	104638480	0.00980918	0.0195784	14306	0.553958	NA	T	C	Gut microbiota abundance (genus Ruminococcaceae UCG003 id.11361) || id:ebi-a-GCST90017054	ebi-a-GCST90017054	Gut microbiota abundance (genus Ruminococcaceae UCG003 id.11361)	Gut microbiota abundance (genus Ruminococcaceae UCG003 id.11361) || ||	TRUE	igd
860	rs10852602	16	49762462	0.00450897	0.0160314	14306	0.770039	NA	A	C	Gut microbiota abundance (genus Ruminococcaceae UCG003 id.11361) || id:ebi-a-GCST90017054	ebi-a-GCST90017054	Gut microbiota abundance (genus Ruminococcaceae UCG003 id.11361)	Gut microbiota abundance (genus Ruminococcaceae UCG003 id.11361) || ||	TRUE	igd
861	rs1217106	8	64567670	-0.000134176	0.0146703	14306	0.944181	NA	G	A	Gut microbiota abundance (genus Ruminococcaceae UCG003 id.11361) || id:ebi-a-GCST90017054	ebi-a-GCST90017054	Gut microbiota abundance (genus Ruminococcaceae UCG003 id.11361)	Gut microbiota abundance (genus Ruminococcaceae UCG003 id.11361) || ||	TRUE	igd
862	rs10983735	9	120416066	-0.0252771	0.0253595	14306	0.290451	NA	A	G	Gut microbiota abundance (genus Slackia id.825) || id:ebi-a-GCST90017069	ebi-a-GCST90017069	Gut microbiota abundance (genus Slackia id.825)	Gut microbiota abundance (genus Slackia id.825) || ||	TRUE	igd
863	rs77205736	8	10153460	0.0132224	0.021787	14306	0.563971	NA	T	C	Gut microbiota abundance (genus Peptococcus id.2037) || id:ebi-a-GCST90017042	ebi-a-GCST90017042	Gut microbiota abundance (genus Peptococcus id.2037)	Gut microbiota abundance (genus Peptococcus id.2037) || ||	TRUE	igd
864	rs10983735	9	120416066	0.00957614	0.0151842	14306	0.565988	NA	A	G	Gut microbiota abundance (genus Ruminococcaceae UCG013 id.11370) || id:ebi-a-GCST90017060	ebi-a-GCST90017060	Gut microbiota abundance (genus Ruminococcaceae UCG013 id.11370)	Gut microbiota abundance (genus Ruminococcaceae UCG013 id.11370) || ||	TRUE	igd
865	rs12203592	6	396321	0.00248575	0.0188829	14306	0.961136	NA	T	C	Gut microbiota abundance (genus Ruminococcaceae UCG013 id.11370) || id:ebi-a-GCST90017060	ebi-a-GCST90017060	Gut microbiota abundance (genus Ruminococcaceae UCG013 id.11370)	Gut microbiota abundance (genus Ruminococcaceae UCG013 id.11370) || ||	TRUE	igd
866	rs56118546	5	164465890	-0.00525613	0.0145989	14306	0.743791	NA	G	T	Gut microbiota abundance (order Bacteroidales id.913) || id:ebi-a-GCST90017092	ebi-a-GCST90017092	Gut microbiota abundance (order Bacteroidales id.913)	Gut microbiota abundance (order Bacteroidales id.913) || ||	TRUE	igd
867	rs56118546	5	164465890	0.00153417	0.0192641	14306	0.909747	NA	G	T	Gut microbiota abundance (order Mollicutes RF9 id.11579) || id:ebi-a-GCST90017103	ebi-a-GCST90017103	Gut microbiota abundance (order Mollicutes RF9 id.11579)	Gut microbiota abundance (order Mollicutes RF9 id.11579) || ||	TRUE	igd
868	rs56118546	5	164465890	-0.0128207	0.0170163	14306	0.472564	NA	G	T	Gut microbiota abundance (genus Ruminococcus gauvreauii group id.11342) || id:ebi-a-GCST90017064	ebi-a-GCST90017064	Gut microbiota abundance (genus Ruminococcus gauvreauii group id.11342)	Gut microbiota abundance (genus Ruminococcus gauvreauii group id.11342) || ||	TRUE	igd
869	rs10983735	9	120416066	-0.0181589	0.0145247	14306	0.20788	NA	A	G	Gut microbiota abundance (order Bacteroidales id.913) || id:ebi-a-GCST90017092	ebi-a-GCST90017092	Gut microbiota abundance (order Bacteroidales id.913)	Gut microbiota abundance (order Bacteroidales id.913) || ||	TRUE	igd
870	rs3740390	10	104638480	-0.0404789	0.0402031	14306	0.289272	NA	T	C	Gut microbiota abundance (order Methanobacteriales id.120) || id:ebi-a-GCST90017102	ebi-a-GCST90017102	Gut microbiota abundance (order Methanobacteriales id.120)	Gut microbiota abundance (order Methanobacteriales id.120) || ||	TRUE	igd
871	rs3740390	10	104638480	-0.00340021	0.0232999	14306	0.687421	NA	T	C	Gut microbiota abundance (order Mollicutes RF9 id.11579) || id:ebi-a-GCST90017103	ebi-a-GCST90017103	Gut microbiota abundance (order Mollicutes RF9 id.11579)	Gut microbiota abundance (order Mollicutes RF9 id.11579) || ||	TRUE	igd
872	rs1217106	8	64567670	-0.0174948	0.0132581	14306	0.205759	NA	G	A	Gut microbiota abundance (genus Ruminiclostridium5 id.11355) || id:ebi-a-GCST90017049	ebi-a-GCST90017049	Gut microbiota abundance (genus Ruminiclostridium5 id.11355)	Gut microbiota abundance (genus Ruminiclostridium5 id.11355) || ||	TRUE	igd
873	rs10983735	9	120416066	-0.0185245	0.0320591	14306	0.608956	NA	A	G	Gut microbiota abundance (order Methanobacteriales id.120) || id:ebi-a-GCST90017102	ebi-a-GCST90017102	Gut microbiota abundance (order Methanobacteriales id.120)	Gut microbiota abundance (order Methanobacteriales id.120) || ||	TRUE	igd
874	rs12203592	6	396321	0.0290902	0.0204169	14306	0.126747	NA	T	C	Gut microbiota abundance (genus Romboutsia id.11347) || id:ebi-a-GCST90017047	ebi-a-GCST90017047	Gut microbiota abundance (genus Romboutsia id.11347)	Gut microbiota abundance (genus Romboutsia id.11347) || ||	TRUE	igd
875	rs10983735	9	120416066	-0.0138778	0.0207596	14306	0.464532	NA	A	G	Gut microbiota abundance (genus Turicibacter id.2162) || id:ebi-a-GCST90017074	ebi-a-GCST90017074	Gut microbiota abundance (genus Turicibacter id.2162)	Gut microbiota abundance (genus Turicibacter id.2162) || ||	TRUE	igd
876	rs56118546	5	164465890	0.00298852	0.0206204	14306	0.954083	NA	G	T	Gut microbiota abundance (genus Turicibacter id.2162) || id:ebi-a-GCST90017074	ebi-a-GCST90017074	Gut microbiota abundance (genus Turicibacter id.2162)	Gut microbiota abundance (genus Turicibacter id.2162) || ||	TRUE	igd
877	rs10983735	9	120416066	0.036713	0.0164658	14306	0.0237389	NA	A	G	Gut microbiota abundance (genus Romboutsia id.11347) || id:ebi-a-GCST90017047	ebi-a-GCST90017047	Gut microbiota abundance (genus Romboutsia id.11347)	Gut microbiota abundance (genus Romboutsia id.11347) || ||	TRUE	igd
878	rs10852602	16	49762462	-0.054045	0.0206367	14306	0.0109835	NA	A	C	Gut microbiota abundance (genus Turicibacter id.2162) || id:ebi-a-GCST90017074	ebi-a-GCST90017074	Gut microbiota abundance (genus Turicibacter id.2162)	Gut microbiota abundance (genus Turicibacter id.2162) || ||	TRUE	igd
879	rs10852602	16	49762462	0.0141256	0.0160049	14306	0.446157	NA	A	C	Gut microbiota abundance (genus Odoribacter id.952) || id:ebi-a-GCST90017034	ebi-a-GCST90017034	Gut microbiota abundance (genus Odoribacter id.952)	Gut microbiota abundance (genus Odoribacter id.952) || ||	TRUE	igd
880	rs12203592	6	396321	-0.010794	0.0272698	14306	0.49403	NA	T	C	Gut microbiota abundance (order Actinomycetales id.420) || id:ebi-a-GCST90017090	ebi-a-GCST90017090	Gut microbiota abundance (order Actinomycetales id.420)	Gut microbiota abundance (order Actinomycetales id.420) || ||	TRUE	igd
881	rs12203592	6	396321	0.00384639	0.0213758	14306	0.800272	NA	T	C	Gut microbiota abundance (genus Ruminococcaceae UCG010 id.11367) || id:ebi-a-GCST90017058	ebi-a-GCST90017058	Gut microbiota abundance (genus Ruminococcaceae UCG010 id.11367)	Gut microbiota abundance (genus Ruminococcaceae UCG010 id.11367) || ||	TRUE	igd
882	rs10852602	16	49762462	0.00864835	0.0171048	14306	0.647202	NA	A	C	Gut microbiota abundance (genus Ruminococcaceae UCG010 id.11367) || id:ebi-a-GCST90017058	ebi-a-GCST90017058	Gut microbiota abundance (genus Ruminococcaceae UCG010 id.11367)	Gut microbiota abundance (genus Ruminococcaceae UCG010 id.11367) || ||	TRUE	igd
883	rs77205736	8	10153460	0.00531869	0.0145308	14306	0.684107	NA	T	C	Gut microbiota abundance (genus Ruminococcaceae UCG010 id.11367) || id:ebi-a-GCST90017058	ebi-a-GCST90017058	Gut microbiota abundance (genus Ruminococcaceae UCG010 id.11367)	Gut microbiota abundance (genus Ruminococcaceae UCG010 id.11367) || ||	TRUE	igd
884	rs3740390	10	104638480	-0.0258299	0.0274407	14306	0.378315	NA	T	C	Gut microbiota abundance (order Actinomycetales id.420) || id:ebi-a-GCST90017090	ebi-a-GCST90017090	Gut microbiota abundance (order Actinomycetales id.420)	Gut microbiota abundance (order Actinomycetales id.420) || ||	TRUE	igd
885	rs77205736	8	10153460	0.012749	0.0185758	14306	0.482241	NA	T	C	Gut microbiota abundance (order Actinomycetales id.420) || id:ebi-a-GCST90017090	ebi-a-GCST90017090	Gut microbiota abundance (order Actinomycetales id.420)	Gut microbiota abundance (order Actinomycetales id.420) || ||	TRUE	igd
886	rs10852602	16	49762462	0.00421598	0.0225251	14306	0.844764	NA	A	C	Gut microbiota abundance (order Actinomycetales id.420) || id:ebi-a-GCST90017090	ebi-a-GCST90017090	Gut microbiota abundance (order Actinomycetales id.420)	Gut microbiota abundance (order Actinomycetales id.420) || ||	TRUE	igd
887	rs12203592	6	396321	-0.00166035	0.0198969	14306	0.813245	NA	T	C	Gut microbiota abundance (genus Odoribacter id.952) || id:ebi-a-GCST90017034	ebi-a-GCST90017034	Gut microbiota abundance (genus Odoribacter id.952)	Gut microbiota abundance (genus Odoribacter id.952) || ||	TRUE	igd
888	rs1217106	8	64567670	-0.0131785	0.0143742	14306	0.402988	NA	G	A	Gut microbiota abundance (genus Odoribacter id.952) || id:ebi-a-GCST90017034	ebi-a-GCST90017034	Gut microbiota abundance (genus Odoribacter id.952)	Gut microbiota abundance (genus Odoribacter id.952) || ||	TRUE	igd
889	rs12203592	6	396321	0.012728	0.0202889	14306	0.512145	NA	T	C	Gut microbiota abundance (genus Ruminococcaceae UCG014 id.11371) || id:ebi-a-GCST90017061	ebi-a-GCST90017061	Gut microbiota abundance (genus Ruminococcaceae UCG014 id.11371)	Gut microbiota abundance (genus Ruminococcaceae UCG014 id.11371) || ||	TRUE	igd
890	rs77205736	8	10153460	0.0162186	0.0191283	14306	0.416527	NA	T	C	Gut microbiota abundance (genus Ruminococcaceae UCG009 id.11366) || id:ebi-a-GCST90017057	ebi-a-GCST90017057	Gut microbiota abundance (genus Ruminococcaceae UCG009 id.11366)	Gut microbiota abundance (genus Ruminococcaceae UCG009 id.11366) || ||	TRUE	igd
891	rs10852602	16	49762462	-0.00114008	0.020643	14306	0.925986	NA	A	C	Gut microbiota abundance (genus Oscillibacter id.2063) || id:ebi-a-GCST90017036	ebi-a-GCST90017036	Gut microbiota abundance (genus Oscillibacter id.2063)	Gut microbiota abundance (genus Oscillibacter id.2063) || ||	TRUE	igd
892	rs3740390	10	104638480	0.0227435	0.0226539	14306	0.296179	NA	T	C	Gut microbiota abundance (genus Prevotella9 id.11183) || id:ebi-a-GCST90017045	ebi-a-GCST90017045	Gut microbiota abundance (genus Prevotella9 id.11183)	Gut microbiota abundance (genus Prevotella9 id.11183) || ||	TRUE	igd
893	rs56118546	5	164465890	0.0179911	0.0206523	14306	0.380658	NA	G	T	Gut microbiota abundance (genus Oscillibacter id.2063) || id:ebi-a-GCST90017036	ebi-a-GCST90017036	Gut microbiota abundance (genus Oscillibacter id.2063)	Gut microbiota abundance (genus Oscillibacter id.2063) || ||	TRUE	igd
894	rs12203592	6	396321	0.0198185	0.0243795	14306	0.24167	NA	T	C	Gut microbiota abundance (genus Prevotella9 id.11183) || id:ebi-a-GCST90017045	ebi-a-GCST90017045	Gut microbiota abundance (genus Prevotella9 id.11183)	Gut microbiota abundance (genus Prevotella9 id.11183) || ||	TRUE	igd
895	rs12203592	6	396321	-0.042331	0.0185522	14306	0.0170479	NA	T	C	Gut microbiota abundance (genus Parabacteroides id.954) || id:ebi-a-GCST90017039	ebi-a-GCST90017039	Gut microbiota abundance (genus Parabacteroides id.954)	Gut microbiota abundance (genus Parabacteroides id.954) || ||	TRUE	igd
896	rs1217106	8	64567670	0.000778533	0.0183634	14306	0.914351	NA	G	A	Gut microbiota abundance (genus Oscillibacter id.2063) || id:ebi-a-GCST90017036	ebi-a-GCST90017036	Gut microbiota abundance (genus Oscillibacter id.2063)	Gut microbiota abundance (genus Oscillibacter id.2063) || ||	TRUE	igd
897	rs3740390	10	104638480	-0.00418542	0.0252838	14306	0.850064	NA	T	C	Gut microbiota abundance (genus Oscillibacter id.2063) || id:ebi-a-GCST90017036	ebi-a-GCST90017036	Gut microbiota abundance (genus Oscillibacter id.2063)	Gut microbiota abundance (genus Oscillibacter id.2063) || ||	TRUE	igd
898	rs12203592	6	396321	-0.0112633	0.0283262	14306	0.79314	NA	T	C	Gut microbiota abundance (genus Ruminococcaceae UCG009 id.11366) || id:ebi-a-GCST90017057	ebi-a-GCST90017057	Gut microbiota abundance (genus Ruminococcaceae UCG009 id.11366)	Gut microbiota abundance (genus Ruminococcaceae UCG009 id.11366) || ||	TRUE	igd
899	rs77205736	8	10153460	-0.0162287	0.0275916	14306	0.477457	NA	T	C	Gut microbiota abundance (genus Prevotella7 id.11182) || id:ebi-a-GCST90017044	ebi-a-GCST90017044	Gut microbiota abundance (genus Prevotella7 id.11182)	Gut microbiota abundance (genus Prevotella7 id.11182) || ||	TRUE	igd
900	rs3740390	10	104638480	0.0154051	0.0405543	14306	0.700869	NA	T	C	Gut microbiota abundance (genus Ruminococcaceae UCG011 id.11368) || id:ebi-a-GCST90017059	ebi-a-GCST90017059	Gut microbiota abundance (genus Ruminococcaceae UCG011 id.11368)	Gut microbiota abundance (genus Ruminococcaceae UCG011 id.11368) || ||	TRUE	igd
901	rs12203592	6	396321	0.0500812	0.041799	14306	0.324242	NA	T	C	Gut microbiota abundance (genus Olsenella id.822) || id:ebi-a-GCST90017035	ebi-a-GCST90017035	Gut microbiota abundance (genus Olsenella id.822)	Gut microbiota abundance (genus Olsenella id.822) || ||	TRUE	igd
902	rs10852602	16	49762462	0.0270425	0.0156505	14306	0.0820937	NA	A	C	Gut microbiota abundance (genus Ruminococcaceae NK4A214 group id.11358) || id:ebi-a-GCST90017052	ebi-a-GCST90017052	Gut microbiota abundance (genus Ruminococcaceae NK4A214 group id.11358)	Gut microbiota abundance (genus Ruminococcaceae NK4A214 group id.11358) || ||	TRUE	igd
903	rs77205736	8	10153460	0.00965336	0.0200991	14306	0.685379	NA	T	C	Gut microbiota abundance (genus Paraprevotella id.962) || id:ebi-a-GCST90017040	ebi-a-GCST90017040	Gut microbiota abundance (genus Paraprevotella id.962)	Gut microbiota abundance (genus Paraprevotella id.962) || ||	TRUE	igd
904	rs10983735	9	120416066	-0.0343496	0.024462	14306	0.140001	NA	A	G	Gut microbiota abundance (genus Ruminococcus gnavus group id.14376) || id:ebi-a-GCST90017065	ebi-a-GCST90017065	Gut microbiota abundance (genus Ruminococcus gnavus group id.14376)	Gut microbiota abundance (genus Ruminococcus gnavus group id.14376) || ||	TRUE	igd
905	rs12203592	6	396321	0.0166585	0.0300566	14306	0.732668	NA	T	C	Gut microbiota abundance (genus Ruminococcus gnavus group id.14376) || id:ebi-a-GCST90017065	ebi-a-GCST90017065	Gut microbiota abundance (genus Ruminococcus gnavus group id.14376)	Gut microbiota abundance (genus Ruminococcus gnavus group id.14376) || ||	TRUE	igd
906	rs1217106	8	64567670	-0.00126289	0.013048	14306	0.972329	NA	G	A	Gut microbiota abundance (order Erysipelotrichales id.2148) || id:ebi-a-GCST90017099	ebi-a-GCST90017099	Gut microbiota abundance (order Erysipelotrichales id.2148)	Gut microbiota abundance (order Erysipelotrichales id.2148) || ||	TRUE	igd
907	rs1217106	8	64567670	-0.00443778	0.0220629	14306	0.872076	NA	G	A	Gut microbiota abundance (genus Ruminococcus gnavus group id.14376) || id:ebi-a-GCST90017065	ebi-a-GCST90017065	Gut microbiota abundance (genus Ruminococcus gnavus group id.14376)	Gut microbiota abundance (genus Ruminococcus gnavus group id.14376) || ||	TRUE	igd
908	rs77205736	8	10153460	-0.00445007	0.0287116	14306	0.794016	NA	T	C	Gut microbiota abundance (genus Sellimonas id.14369) || id:ebi-a-GCST90017067	ebi-a-GCST90017067	Gut microbiota abundance (genus Sellimonas id.14369)	Gut microbiota abundance (genus Sellimonas id.14369) || ||	TRUE	igd
909	rs12203592	6	396321	-0.0355784	0.0415696	14306	0.333402	NA	T	C	Gut microbiota abundance (genus Sellimonas id.14369) || id:ebi-a-GCST90017067	ebi-a-GCST90017067	Gut microbiota abundance (genus Sellimonas id.14369)	Gut microbiota abundance (genus Sellimonas id.14369) || ||	TRUE	igd
910	rs10852602	16	49762462	-0.0264404	0.0351233	14306	0.412564	NA	A	C	Gut microbiota abundance (genus Sellimonas id.14369) || id:ebi-a-GCST90017067	ebi-a-GCST90017067	Gut microbiota abundance (genus Sellimonas id.14369)	Gut microbiota abundance (genus Sellimonas id.14369) || ||	TRUE	igd
911	rs10983735	9	120416066	0.00238138	0.0195481	14306	0.912435	NA	A	G	Gut microbiota abundance (genus Oscillospira id.2064) || id:ebi-a-GCST90017037	ebi-a-GCST90017037	Gut microbiota abundance (genus Oscillospira id.2064)	Gut microbiota abundance (genus Oscillospira id.2064) || ||	TRUE	igd
912	rs10852602	16	49762462	-0.0174632	0.0239879	14306	0.413814	NA	A	C	Gut microbiota abundance (genus Ruminococcus gnavus group id.14376) || id:ebi-a-GCST90017065	ebi-a-GCST90017065	Gut microbiota abundance (genus Ruminococcus gnavus group id.14376)	Gut microbiota abundance (genus Ruminococcus gnavus group id.14376) || ||	TRUE	igd
913	rs3740390	10	104638480	0.000149453	0.0183067	14306	0.897489	NA	T	C	Gut microbiota abundance (genus Ruminococcus1 id.11373) || id:ebi-a-GCST90017062	ebi-a-GCST90017062	Gut microbiota abundance (genus Ruminococcus1 id.11373)	Gut microbiota abundance (genus Ruminococcus1 id.11373) || ||	TRUE	igd
914	rs77205736	8	10153460	0.00620352	0.012897	14306	0.564465	NA	T	C	Gut microbiota abundance (genus Ruminococcus1 id.11373) || id:ebi-a-GCST90017062	ebi-a-GCST90017062	Gut microbiota abundance (genus Ruminococcus1 id.11373)	Gut microbiota abundance (genus Ruminococcus1 id.11373) || ||	TRUE	igd
915	rs3740390	10	104638480	-0.000309787	0.0319898	14306	0.907851	NA	T	C	Gut microbiota abundance (genus Tyzzerella3 id.11335) || id:ebi-a-GCST90017075	ebi-a-GCST90017075	Gut microbiota abundance (genus Tyzzerella3 id.11335)	Gut microbiota abundance (genus Tyzzerella3 id.11335) || ||	TRUE	igd
916	rs77205736	8	10153460	-0.0135294	0.0227064	14306	0.583281	NA	T	C	Gut microbiota abundance (genus Tyzzerella3 id.11335) || id:ebi-a-GCST90017075	ebi-a-GCST90017075	Gut microbiota abundance (genus Tyzzerella3 id.11335)	Gut microbiota abundance (genus Tyzzerella3 id.11335) || ||	TRUE	igd
917	rs10983735	9	120416066	-0.0151945	0.0267469	14306	0.59857	NA	A	G	Gut microbiota abundance (genus Tyzzerella3 id.11335) || id:ebi-a-GCST90017075	ebi-a-GCST90017075	Gut microbiota abundance (genus Tyzzerella3 id.11335)	Gut microbiota abundance (genus Tyzzerella3 id.11335) || ||	TRUE	igd
918	rs12203592	6	396321	-0.0186603	0.0240263	14306	0.460294	NA	T	C	Gut microbiota abundance (genus Oscillospira id.2064) || id:ebi-a-GCST90017037	ebi-a-GCST90017037	Gut microbiota abundance (genus Oscillospira id.2064)	Gut microbiota abundance (genus Oscillospira id.2064) || ||	TRUE	igd
919	rs10852602	16	49762462	0.0124533	0.0179958	14306	0.569977	NA	A	C	Gut microbiota abundance (genus Marvinbryantia id.2005) || id:ebi-a-GCST90017032	ebi-a-GCST90017032	Gut microbiota abundance (genus Marvinbryantia id.2005)	Gut microbiota abundance (genus Marvinbryantia id.2005) || ||	TRUE	igd
920	rs77205736	8	10153460	0.0255288	0.0126493	14306	0.0480021	NA	T	C	Gut microbiota abundance (order Lactobacillales id.1800) || id:ebi-a-GCST90017101	ebi-a-GCST90017101	Gut microbiota abundance (order Lactobacillales id.1800)	Gut microbiota abundance (order Lactobacillales id.1800) || ||	TRUE	igd
921	rs12203592	6	396321	-0.0167324	0.0185148	14306	0.454537	NA	T	C	Gut microbiota abundance (order Lactobacillales id.1800) || id:ebi-a-GCST90017101	ebi-a-GCST90017101	Gut microbiota abundance (order Lactobacillales id.1800)	Gut microbiota abundance (order Lactobacillales id.1800) || ||	TRUE	igd
922	rs12203592	6	396321	0.00264933	0.0309926	14306	0.804996	NA	T	C	Gut microbiota abundance (order Gastranaerophilales id.1591) || id:ebi-a-GCST90017100	ebi-a-GCST90017100	Gut microbiota abundance (order Gastranaerophilales id.1591)	Gut microbiota abundance (order Gastranaerophilales id.1591) || ||	TRUE	igd
923	rs10852602	16	49762462	0.0141973	0.0141928	14306	0.349104	NA	A	C	Gut microbiota abundance (order Clostridiales id.1863) || id:ebi-a-GCST90017095	ebi-a-GCST90017095	Gut microbiota abundance (order Clostridiales id.1863)	Gut microbiota abundance (order Clostridiales id.1863) || ||	TRUE	igd
924	rs3740390	10	104638480	-0.020098	0.0173372	14306	0.234346	NA	T	C	Gut microbiota abundance (order Clostridiales id.1863) || id:ebi-a-GCST90017095	ebi-a-GCST90017095	Gut microbiota abundance (order Clostridiales id.1863)	Gut microbiota abundance (order Clostridiales id.1863) || ||	TRUE	igd
925	rs1217106	8	64567670	-0.00321058	0.013004	14306	0.790622	NA	G	A	Gut microbiota abundance (order Clostridiales id.1863) || id:ebi-a-GCST90017095	ebi-a-GCST90017095	Gut microbiota abundance (order Clostridiales id.1863)	Gut microbiota abundance (order Clostridiales id.1863) || ||	TRUE	igd
926	rs3740390	10	104638480	0.0131037	0.0203313	14306	0.426342	NA	T	C	Gut microbiota abundance (genus Sutterella id.2896) || id:ebi-a-GCST90017072	ebi-a-GCST90017072	Gut microbiota abundance (genus Sutterella id.2896)	Gut microbiota abundance (genus Sutterella id.2896) || ||	TRUE	igd
927	rs10852602	16	49762462	0.0210511	0.0152313	14306	0.19377	NA	A	C	Gut microbiota abundance (genus Ruminococcaceae UCG005 id.11363) || id:ebi-a-GCST90017056	ebi-a-GCST90017056	Gut microbiota abundance (genus Ruminococcaceae UCG005 id.11363)	Gut microbiota abundance (genus Ruminococcaceae UCG005 id.11363) || ||	TRUE	igd
928	rs10983735	9	120416066	0.0103208	0.0236778	14306	0.697688	NA	A	G	Gut microbiota abundance (genus Senegalimassilia id.11160) || id:ebi-a-GCST90017068	ebi-a-GCST90017068	Gut microbiota abundance (genus Senegalimassilia id.11160)	Gut microbiota abundance (genus Senegalimassilia id.11160) || ||	TRUE	igd
929	rs10852602	16	49762462	0.0144631	0.0235101	14306	0.604405	NA	A	C	Gut microbiota abundance (genus Senegalimassilia id.11160) || id:ebi-a-GCST90017068	ebi-a-GCST90017068	Gut microbiota abundance (genus Senegalimassilia id.11160)	Gut microbiota abundance (genus Senegalimassilia id.11160) || ||	TRUE	igd
930	rs12203592	6	396321	-0.0077722	0.0214001	14306	0.704534	NA	T	C	Gut microbiota abundance (genus Sutterella id.2896) || id:ebi-a-GCST90017072	ebi-a-GCST90017072	Gut microbiota abundance (genus Sutterella id.2896)	Gut microbiota abundance (genus Sutterella id.2896) || ||	TRUE	igd
931	rs56118546	5	164465890	0.0242591	0.0160397	14306	0.121262	NA	G	T	Gut microbiota abundance (order Desulfovibrionales id.3156) || id:ebi-a-GCST90017097	ebi-a-GCST90017097	Gut microbiota abundance (order Desulfovibrionales id.3156)	Gut microbiota abundance (order Desulfovibrionales id.3156) || ||	TRUE	igd
932	rs1217106	8	64567670	-0.0142889	0.0137904	14306	0.307829	NA	G	A	Gut microbiota abundance (genus Ruminococcaceae UCG005 id.11363) || id:ebi-a-GCST90017056	ebi-a-GCST90017056	Gut microbiota abundance (genus Ruminococcaceae UCG005 id.11363)	Gut microbiota abundance (genus Ruminococcaceae UCG005 id.11363) || ||	TRUE	igd
933	rs10983735	9	120416066	-0.0101982	0.0155011	14306	0.540865	NA	A	G	Gut microbiota abundance (genus Ruminococcaceae UCG005 id.11363) || id:ebi-a-GCST90017056	ebi-a-GCST90017056	Gut microbiota abundance (genus Ruminococcaceae UCG005 id.11363)	Gut microbiota abundance (genus Ruminococcaceae UCG005 id.11363) || ||	TRUE	igd
934	rs12203592	6	396321	-0.0182144	0.0217584	14306	0.336052	NA	T	C	Gut microbiota abundance (genus Marvinbryantia id.2005) || id:ebi-a-GCST90017032	ebi-a-GCST90017032	Gut microbiota abundance (genus Marvinbryantia id.2005)	Gut microbiota abundance (genus Marvinbryantia id.2005) || ||	TRUE	igd
935	rs10983735	9	120416066	-0.0183656	0.0184629	14306	0.332602	NA	A	G	Gut microbiota abundance (genus Parasutterella id.2892) || id:ebi-a-GCST90017041	ebi-a-GCST90017041	Gut microbiota abundance (genus Parasutterella id.2892)	Gut microbiota abundance (genus Parasutterella id.2892) || ||	TRUE	igd
936	rs10852602	16	49762462	0.00705932	0.0146672	14306	0.640951	NA	A	C	Gut microbiota abundance (order Lactobacillales id.1800) || id:ebi-a-GCST90017101	ebi-a-GCST90017101	Gut microbiota abundance (order Lactobacillales id.1800)	Gut microbiota abundance (order Lactobacillales id.1800) || ||	TRUE	igd
937	rs10852602	16	49762462	0.0153129	0.0166442	14306	0.367183	NA	A	C	Gut microbiota abundance (genus Sutterella id.2896) || id:ebi-a-GCST90017072	ebi-a-GCST90017072	Gut microbiota abundance (genus Sutterella id.2896)	Gut microbiota abundance (genus Sutterella id.2896) || ||	TRUE	igd
938	rs77205736	8	10153460	-0.01389	0.0137369	14306	0.310723	NA	T	C	Gut microbiota abundance (order Bifidobacteriales id.432) || id:ebi-a-GCST90017093	ebi-a-GCST90017093	Gut microbiota abundance (order Bifidobacteriales id.432)	Gut microbiota abundance (order Bifidobacteriales id.432) || ||	TRUE	igd
939	rs12203592	6	396321	0.0230827	0.0200287	14306	0.261903	NA	T	C	Gut microbiota abundance (order Bifidobacteriales id.432) || id:ebi-a-GCST90017093	ebi-a-GCST90017093	Gut microbiota abundance (order Bifidobacteriales id.432)	Gut microbiota abundance (order Bifidobacteriales id.432) || ||	TRUE	igd
940	rs3740390	10	104638480	-0.0170418	0.0177275	14306	0.315964	NA	T	C	Gut microbiota abundance (genus Subdoligranulum id.2070) || id:ebi-a-GCST90017071	ebi-a-GCST90017071	Gut microbiota abundance (genus Subdoligranulum id.2070)	Gut microbiota abundance (genus Subdoligranulum id.2070) || ||	TRUE	igd
941	rs1217106	8	64567670	0.00183402	0.013258	14306	0.914519	NA	G	A	Gut microbiota abundance (genus Subdoligranulum id.2070) || id:ebi-a-GCST90017071	ebi-a-GCST90017071	Gut microbiota abundance (genus Subdoligranulum id.2070)	Gut microbiota abundance (genus Subdoligranulum id.2070) || ||	TRUE	igd
942	rs77205736	8	10153460	0.00767329	0.0127513	14306	0.495085	NA	T	C	Gut microbiota abundance (order Burkholderiales id.2874) || id:ebi-a-GCST90017094	ebi-a-GCST90017094	Gut microbiota abundance (order Burkholderiales id.2874)	Gut microbiota abundance (order Burkholderiales id.2874) || ||	TRUE	igd
943	rs12203592	6	396321	0.00154757	0.0184109	14306	0.915161	NA	T	C	Gut microbiota abundance (genus Subdoligranulum id.2070) || id:ebi-a-GCST90017071	ebi-a-GCST90017071	Gut microbiota abundance (genus Subdoligranulum id.2070)	Gut microbiota abundance (genus Subdoligranulum id.2070) || ||	TRUE	igd
944	rs56118546	5	164465890	-0.0112984	0.0148007	14306	0.450456	NA	G	T	Gut microbiota abundance (genus Ruminococcus torques group id.14377) || id:ebi-a-GCST90017066	ebi-a-GCST90017066	Gut microbiota abundance (genus Ruminococcus torques group id.14377)	Gut microbiota abundance (genus Ruminococcus torques group id.14377) || ||	TRUE	igd
945	rs12203592	6	396321	-0.0120047	0.0182724	14306	0.492207	NA	T	C	Gut microbiota abundance (genus Ruminococcus torques group id.14377) || id:ebi-a-GCST90017066	ebi-a-GCST90017066	Gut microbiota abundance (genus Ruminococcus torques group id.14377)	Gut microbiota abundance (genus Ruminococcus torques group id.14377) || ||	TRUE	igd
946	rs3740390	10	104638480	-0.0275329	0.0176378	14306	0.102764	NA	T	C	Gut microbiota abundance (genus Ruminococcus torques group id.14377) || id:ebi-a-GCST90017066	ebi-a-GCST90017066	Gut microbiota abundance (genus Ruminococcus torques group id.14377)	Gut microbiota abundance (genus Ruminococcus torques group id.14377) || ||	TRUE	igd
947	rs10852602	16	49762462	0.00535755	0.0149543	14306	0.789923	NA	A	C	Gut microbiota abundance (genus Ruminococcaceae UCG013 id.11370) || id:ebi-a-GCST90017060	ebi-a-GCST90017060	Gut microbiota abundance (genus Ruminococcaceae UCG013 id.11370)	Gut microbiota abundance (genus Ruminococcaceae UCG013 id.11370) || ||	TRUE	igd
948	rs77205736	8	10153460	0.00747499	0.0127184	14306	0.514038	NA	T	C	Gut microbiota abundance (genus Ruminococcaceae UCG002 id.11360) || id:ebi-a-GCST90017053	ebi-a-GCST90017053	Gut microbiota abundance (genus Ruminococcaceae UCG002 id.11360)	Gut microbiota abundance (genus Ruminococcaceae UCG002 id.11360) || ||	TRUE	igd
949	rs12203592	6	396321	-0.0188135	0.0189396	14306	0.32301	NA	T	C	Gut microbiota abundance (genus Streptococcus id.1853) || id:ebi-a-GCST90017070	ebi-a-GCST90017070	Gut microbiota abundance (genus Streptococcus id.1853)	Gut microbiota abundance (genus Streptococcus id.1853) || ||	TRUE	igd
950	rs10852602	16	49762462	0.0110759	0.0145211	14306	0.469317	NA	A	C	Gut microbiota abundance (genus Subdoligranulum id.2070) || id:ebi-a-GCST90017071	ebi-a-GCST90017071	Gut microbiota abundance (genus Subdoligranulum id.2070)	Gut microbiota abundance (genus Subdoligranulum id.2070) || ||	TRUE	igd
951	rs12203592	6	396321	0.00771208	0.0196378	14306	0.663583	NA	T	C	Gut microbiota abundance (genus Ruminococcus2 id.11374) || id:ebi-a-GCST90017063	ebi-a-GCST90017063	Gut microbiota abundance (genus Ruminococcus2 id.11374)	Gut microbiota abundance (genus Ruminococcus2 id.11374) || ||	TRUE	igd
952	rs56118546	5	164465890	0.0108607	0.015135	14306	0.504579	NA	G	T	Gut microbiota abundance (order Burkholderiales id.2874) || id:ebi-a-GCST90017094	ebi-a-GCST90017094	Gut microbiota abundance (order Burkholderiales id.2874)	Gut microbiota abundance (order Burkholderiales id.2874) || ||	TRUE	igd
953	rs10852602	16	49762462	0.00943814	0.0151144	14306	0.579018	NA	A	C	Gut microbiota abundance (genus Streptococcus id.1853) || id:ebi-a-GCST90017070	ebi-a-GCST90017070	Gut microbiota abundance (genus Streptococcus id.1853)	Gut microbiota abundance (genus Streptococcus id.1853) || ||	TRUE	igd
954	rs10852602	16	49762462	-0.0257759	0.0200744	14306	0.181374	NA	A	C	Gut microbiota abundance (genus Ruminococcaceae UCG004 id.11362) || id:ebi-a-GCST90017055	ebi-a-GCST90017055	Gut microbiota abundance (genus Ruminococcaceae UCG004 id.11362)	Gut microbiota abundance (genus Ruminococcaceae UCG004 id.11362) || ||	TRUE	igd
955	rs10852602	16	49762462	-0.0350129	0.0326118	14306	0.2709	NA	A	C	Gut microbiota abundance (genus Methanobrevibacter id.123) || id:ebi-a-GCST90017033	ebi-a-GCST90017033	Gut microbiota abundance (genus Methanobrevibacter id.123)	Gut microbiota abundance (genus Methanobrevibacter id.123) || ||	TRUE	igd
956	rs1217106	8	64567670	-0.0127247	0.0151832	14306	0.358146	NA	G	A	Gut microbiota abundance (order Enterobacteriales id.3468) || id:ebi-a-GCST90017098	ebi-a-GCST90017098	Gut microbiota abundance (order Enterobacteriales id.3468)	Gut microbiota abundance (order Enterobacteriales id.3468) || ||	TRUE	igd
957	rs3740390	10	104638480	0.0418352	0.0200341	14306	0.0404809	NA	T	C	Gut microbiota abundance (order Enterobacteriales id.3468) || id:ebi-a-GCST90017098	ebi-a-GCST90017098	Gut microbiota abundance (order Enterobacteriales id.3468)	Gut microbiota abundance (order Enterobacteriales id.3468) || ||	TRUE	igd
958	rs77205736	8	10153460	-0.0105798	0.0128255	14306	0.440055	NA	T	C	Gut microbiota abundance (genus Ruminococcaceae UCG013 id.11370) || id:ebi-a-GCST90017060	ebi-a-GCST90017060	Gut microbiota abundance (genus Ruminococcaceae UCG013 id.11370)	Gut microbiota abundance (genus Ruminococcaceae UCG013 id.11370) || ||	TRUE	igd
959	rs10852602	16	49762462	0.0302808	0.0167453	14306	0.0674497	NA	A	C	Gut microbiota abundance (genus Ruminococcus gauvreauii group id.11342) || id:ebi-a-GCST90017064	ebi-a-GCST90017064	Gut microbiota abundance (genus Ruminococcus gauvreauii group id.11342)	Gut microbiota abundance (genus Ruminococcus gauvreauii group id.11342) || ||	TRUE	igd
960	rs56118546	5	164465890	0.0210888	0.0150886	14306	0.176294	NA	G	T	Gut microbiota abundance (genus Ruminococcaceae UCG002 id.11360) || id:ebi-a-GCST90017053	ebi-a-GCST90017053	Gut microbiota abundance (genus Ruminococcaceae UCG002 id.11360)	Gut microbiota abundance (genus Ruminococcaceae UCG002 id.11360) || ||	TRUE	igd
961	rs1217106	8	64567670	0.0145891	0.0183019	14306	0.40024	NA	G	A	Gut microbiota abundance (genus Turicibacter id.2162) || id:ebi-a-GCST90017074	ebi-a-GCST90017074	Gut microbiota abundance (genus Turicibacter id.2162)	Gut microbiota abundance (genus Turicibacter id.2162) || ||	TRUE	igd
962	rs12203592	6	396321	0.0524564	0.0433174	14306	0.207308	NA	T	C	Gut microbiota abundance (genus Rikenellaceae RC9 gut group id.11191) || id:ebi-a-GCST90017046	ebi-a-GCST90017046	Gut microbiota abundance (genus Rikenellaceae RC9 gut group id.11191)	Gut microbiota abundance (genus Rikenellaceae RC9 gut group id.11191) || ||	TRUE	igd
963	rs56118546	5	164465890	0.0303054	0.0249585	14306	0.194257	NA	G	T	Gut microbiota abundance (genus Slackia id.825) || id:ebi-a-GCST90017069	ebi-a-GCST90017069	Gut microbiota abundance (genus Slackia id.825)	Gut microbiota abundance (genus Slackia id.825) || ||	TRUE	igd
964	rs10852602	16	49762462	0.0488035	0.0334736	14306	0.151781	NA	A	C	Gut microbiota abundance (genus Rikenellaceae RC9 gut group id.11191) || id:ebi-a-GCST90017046	ebi-a-GCST90017046	Gut microbiota abundance (genus Rikenellaceae RC9 gut group id.11191)	Gut microbiota abundance (genus Rikenellaceae RC9 gut group id.11191) || ||	TRUE	igd
965	rs12203592	6	396321	0.00532403	0.0184218	14306	0.909198	NA	T	C	Gut microbiota abundance (order Coriobacteriales id.810) || id:ebi-a-GCST90017096	ebi-a-GCST90017096	Gut microbiota abundance (order Coriobacteriales id.810)	Gut microbiota abundance (order Coriobacteriales id.810) || ||	TRUE	igd
966	rs10983735	9	120416066	-0.0165729	0.0169301	14306	0.307915	NA	A	G	Gut microbiota abundance (genus Ruminococcus gauvreauii group id.11342) || id:ebi-a-GCST90017064	ebi-a-GCST90017064	Gut microbiota abundance (genus Ruminococcus gauvreauii group id.11342)	Gut microbiota abundance (genus Ruminococcus gauvreauii group id.11342) || ||	TRUE	igd
967	rs10852602	16	49762462	-0.00474938	0.0260873	14306	0.846834	NA	A	C	Gut microbiota abundance (genus Peptococcus id.2037) || id:ebi-a-GCST90017042	ebi-a-GCST90017042	Gut microbiota abundance (genus Peptococcus id.2037)	Gut microbiota abundance (genus Peptococcus id.2037) || ||	TRUE	igd
968	rs10852602	16	49762462	-0.00420501	0.0141915	14306	0.736049	NA	A	C	Gut microbiota abundance (order Bacteroidales id.913) || id:ebi-a-GCST90017092	ebi-a-GCST90017092	Gut microbiota abundance (order Bacteroidales id.913)	Gut microbiota abundance (order Bacteroidales id.913) || ||	TRUE	igd
969	rs10983735	9	120416066	-0.0117084	0.023875	14306	0.605609	NA	A	G	Gut microbiota abundance (genus Terrisporobacter id.11348) || id:ebi-a-GCST90017073	ebi-a-GCST90017073	Gut microbiota abundance (genus Terrisporobacter id.11348)	Gut microbiota abundance (genus Terrisporobacter id.11348) || ||	TRUE	igd
970	rs10852602	16	49762462	-0.00545403	0.0190238	14306	0.690852	NA	A	C	Gut microbiota abundance (order Mollicutes RF9 id.11579) || id:ebi-a-GCST90017103	ebi-a-GCST90017103	Gut microbiota abundance (order Mollicutes RF9 id.11579)	Gut microbiota abundance (order Mollicutes RF9 id.11579) || ||	TRUE	igd
971	rs12203592	6	396321	0.0214723	0.0322215	14306	0.455788	NA	T	C	Gut microbiota abundance (genus Peptococcus id.2037) || id:ebi-a-GCST90017042	ebi-a-GCST90017042	Gut microbiota abundance (genus Peptococcus id.2037)	Gut microbiota abundance (genus Peptococcus id.2037) || ||	TRUE	igd
972	rs56118546	5	164465890	-0.027974	0.032904	14306	0.461681	NA	G	T	Gut microbiota abundance (order Methanobacteriales id.120) || id:ebi-a-GCST90017102	ebi-a-GCST90017102	Gut microbiota abundance (order Methanobacteriales id.120)	Gut microbiota abundance (order Methanobacteriales id.120) || ||	TRUE	igd
973	rs3740390	10	104638480	-0.0354509	0.0179396	14306	0.0592339	NA	T	C	Gut microbiota abundance (genus Ruminiclostridium5 id.11355) || id:ebi-a-GCST90017049	ebi-a-GCST90017049	Gut microbiota abundance (genus Ruminiclostridium5 id.11355)	Gut microbiota abundance (genus Ruminiclostridium5 id.11355) || ||	TRUE	igd
974	rs10852602	16	49762462	-0.0263857	0.0320642	14306	0.384325	NA	A	C	Gut microbiota abundance (order Methanobacteriales id.120) || id:ebi-a-GCST90017102	ebi-a-GCST90017102	Gut microbiota abundance (order Methanobacteriales id.120)	Gut microbiota abundance (order Methanobacteriales id.120) || ||	TRUE	igd
975	rs77205736	8	10153460	-0.0145917	0.0175594	14306	0.427386	NA	T	C	Gut microbiota abundance (genus Oscillibacter id.2063) || id:ebi-a-GCST90017036	ebi-a-GCST90017036	Gut microbiota abundance (genus Oscillibacter id.2063)	Gut microbiota abundance (genus Oscillibacter id.2063) || ||	TRUE	igd
976	rs77205736	8	10153460	0.0242263	0.0136375	14306	0.0765614	NA	T	C	Gut microbiota abundance (genus Odoribacter id.952) || id:ebi-a-GCST90017034	ebi-a-GCST90017034	Gut microbiota abundance (genus Odoribacter id.952)	Gut microbiota abundance (genus Odoribacter id.952) || ||	TRUE	igd
977	rs10983735	9	120416066	0.00551273	0.0170333	14306	0.692661	NA	A	G	Gut microbiota abundance (genus Ruminiclostridium6 id.11356) || id:ebi-a-GCST90017050	ebi-a-GCST90017050	Gut microbiota abundance (genus Ruminiclostridium6 id.11356)	Gut microbiota abundance (genus Ruminiclostridium6 id.11356) || ||	TRUE	igd
978	rs3740390	10	104638480	-0.0205518	0.0197722	14306	0.223469	NA	T	C	Gut microbiota abundance (genus Ruminococcaceae UCG014 id.11371) || id:ebi-a-GCST90017061	ebi-a-GCST90017061	Gut microbiota abundance (genus Ruminococcaceae UCG014 id.11371)	Gut microbiota abundance (genus Ruminococcaceae UCG014 id.11371) || ||	TRUE	igd
979	rs1217106	8	64567670	0.0154428	0.014541	14306	0.27164	NA	G	A	Gut microbiota abundance (genus Ruminococcaceae UCG014 id.11371) || id:ebi-a-GCST90017061	ebi-a-GCST90017061	Gut microbiota abundance (genus Ruminococcaceae UCG014 id.11371)	Gut microbiota abundance (genus Ruminococcaceae UCG014 id.11371) || ||	TRUE	igd
980	rs77205736	8	10153460	0.00829595	0.0137776	14306	0.525767	NA	T	C	Gut microbiota abundance (genus Ruminococcaceae UCG014 id.11371) || id:ebi-a-GCST90017061	ebi-a-GCST90017061	Gut microbiota abundance (genus Ruminococcaceae UCG014 id.11371)	Gut microbiota abundance (genus Ruminococcaceae UCG014 id.11371) || ||	TRUE	igd
981	rs1217106	8	64567670	0.00146667	0.0133904	14306	0.867397	NA	G	A	Gut microbiota abundance (genus Parabacteroides id.954) || id:ebi-a-GCST90017039	ebi-a-GCST90017039	Gut microbiota abundance (genus Parabacteroides id.954)	Gut microbiota abundance (genus Parabacteroides id.954) || ||	TRUE	igd
982	rs77205736	8	10153460	0.00207072	0.0126768	14306	0.904944	NA	T	C	Gut microbiota abundance (genus Parabacteroides id.954) || id:ebi-a-GCST90017039	ebi-a-GCST90017039	Gut microbiota abundance (genus Parabacteroides id.954)	Gut microbiota abundance (genus Parabacteroides id.954) || ||	TRUE	igd
983	rs56118546	5	164465890	0.0616556	0.0225788	14306	0.00620926	NA	G	T	Gut microbiota abundance (genus Ruminococcaceae UCG009 id.11366) || id:ebi-a-GCST90017057	ebi-a-GCST90017057	Gut microbiota abundance (genus Ruminococcaceae UCG009 id.11366)	Gut microbiota abundance (genus Ruminococcaceae UCG009 id.11366) || ||	TRUE	igd
984	rs10983735	9	120416066	-0.0157481	0.0329179	14306	0.656383	NA	A	G	Gut microbiota abundance (genus Ruminococcaceae UCG011 id.11368) || id:ebi-a-GCST90017059	ebi-a-GCST90017059	Gut microbiota abundance (genus Ruminococcaceae UCG011 id.11368)	Gut microbiota abundance (genus Ruminococcaceae UCG011 id.11368) || ||	TRUE	igd
985	rs77205736	8	10153460	-0.0162907	0.0268508	14306	0.582117	NA	T	C	Gut microbiota abundance (genus Ruminococcaceae UCG011 id.11368) || id:ebi-a-GCST90017059	ebi-a-GCST90017059	Gut microbiota abundance (genus Ruminococcaceae UCG011 id.11368)	Gut microbiota abundance (genus Ruminococcaceae UCG011 id.11368) || ||	TRUE	igd
986	rs56118546	5	164465890	-0.00639169	0.0159332	14306	0.652621	NA	G	T	Gut microbiota abundance (genus Ruminococcaceae NK4A214 group id.11358) || id:ebi-a-GCST90017052	ebi-a-GCST90017052	Gut microbiota abundance (genus Ruminococcaceae NK4A214 group id.11358)	Gut microbiota abundance (genus Ruminococcaceae NK4A214 group id.11358) || ||	TRUE	igd
987	rs77205736	8	10153460	0.00986379	0.0123476	14306	0.400445	NA	T	C	Gut microbiota abundance (order Erysipelotrichales id.2148) || id:ebi-a-GCST90017099	ebi-a-GCST90017099	Gut microbiota abundance (order Erysipelotrichales id.2148)	Gut microbiota abundance (order Erysipelotrichales id.2148) || ||	TRUE	igd
988	rs10852602	16	49762462	-0.032987	0.0342831	14306	0.346064	NA	A	C	Gut microbiota abundance (order Bacillales id.1674) || id:ebi-a-GCST90017091	ebi-a-GCST90017091	Gut microbiota abundance (order Bacillales id.1674)	Gut microbiota abundance (order Bacillales id.1674) || ||	TRUE	igd
989	rs1217106	8	64567670	0.0560433	0.0305235	14306	0.0637133	NA	G	A	Gut microbiota abundance (order Bacillales id.1674) || id:ebi-a-GCST90017091	ebi-a-GCST90017091	Gut microbiota abundance (order Bacillales id.1674)	Gut microbiota abundance (order Bacillales id.1674) || ||	TRUE	igd
990	rs1217106	8	64567670	-0.00819203	0.020845	14306	0.710711	NA	G	A	Gut microbiota abundance (genus Senegalimassilia id.11160) || id:ebi-a-GCST90017068	ebi-a-GCST90017068	Gut microbiota abundance (genus Senegalimassilia id.11160)	Gut microbiota abundance (genus Senegalimassilia id.11160) || ||	TRUE	igd
991	rs56118546	5	164465890	-0.0198979	0.0233765	14306	0.423369	NA	G	T	Gut microbiota abundance (genus Senegalimassilia id.11160) || id:ebi-a-GCST90017068	ebi-a-GCST90017068	Gut microbiota abundance (genus Senegalimassilia id.11160)	Gut microbiota abundance (genus Senegalimassilia id.11160) || ||	TRUE	igd
992	rs10852602	16	49762462	0.0252337	0.0142461	14306	0.0996116	NA	A	C	Gut microbiota abundance (order Erysipelotrichales id.2148) || id:ebi-a-GCST90017099	ebi-a-GCST90017099	Gut microbiota abundance (order Erysipelotrichales id.2148)	Gut microbiota abundance (order Erysipelotrichales id.2148) || ||	TRUE	igd
993	rs56118546	5	164465890	0.0157115	0.0178589	14306	0.389973	NA	G	T	Gut microbiota abundance (genus Marvinbryantia id.2005) || id:ebi-a-GCST90017032	ebi-a-GCST90017032	Gut microbiota abundance (genus Marvinbryantia id.2005)	Gut microbiota abundance (genus Marvinbryantia id.2005) || ||	TRUE	igd
994	rs77205736	8	10153460	-0.0120232	0.012465	14306	0.35806	NA	T	C	Gut microbiota abundance (genus Roseburia id.2012) || id:ebi-a-GCST90017048	ebi-a-GCST90017048	Gut microbiota abundance (genus Roseburia id.2012)	Gut microbiota abundance (genus Roseburia id.2012) || ||	TRUE	igd
995	rs12203592	6	396321	0.0438533	0.0192215	14306	0.0462062	NA	T	C	Gut microbiota abundance (genus Ruminococcaceae UCG005 id.11363) || id:ebi-a-GCST90017056	ebi-a-GCST90017056	Gut microbiota abundance (genus Ruminococcaceae UCG005 id.11363)	Gut microbiota abundance (genus Ruminococcaceae UCG005 id.11363) || ||	TRUE	igd
996	rs77205736	8	10153460	-0.00578661	0.0149707	14306	0.714069	NA	T	C	Gut microbiota abundance (genus Marvinbryantia id.2005) || id:ebi-a-GCST90017032	ebi-a-GCST90017032	Gut microbiota abundance (genus Marvinbryantia id.2005)	Gut microbiota abundance (genus Marvinbryantia id.2005) || ||	TRUE	igd
997	rs56118546	5	164465890	-0.0384103	0.0287231	14306	0.161845	NA	G	T	Gut microbiota abundance (genus Oxalobacter id.2978) || id:ebi-a-GCST90017038	ebi-a-GCST90017038	Gut microbiota abundance (genus Oxalobacter id.2978)	Gut microbiota abundance (genus Oxalobacter id.2978) || ||	TRUE	igd
998	rs12203592	6	396321	-0.0354667	0.0354877	14306	0.406454	NA	T	C	Gut microbiota abundance (genus Oxalobacter id.2978) || id:ebi-a-GCST90017038	ebi-a-GCST90017038	Gut microbiota abundance (genus Oxalobacter id.2978)	Gut microbiota abundance (genus Oxalobacter id.2978) || ||	TRUE	igd
999	rs56118546	5	164465890	0.0111978	0.0316073	14306	0.683638	NA	G	T	Gut microbiota abundance (genus Olsenella id.822) || id:ebi-a-GCST90017035	ebi-a-GCST90017035	Gut microbiota abundance (genus Olsenella id.822)	Gut microbiota abundance (genus Olsenella id.822) || ||	TRUE	igd
1000	rs12203592	6	396321	-0.0400517	0.0252777	14306	0.144223	NA	T	C	Gut microbiota abundance (genus Veillonella id.2198) || id:ebi-a-GCST90017088	ebi-a-GCST90017088	Gut microbiota abundance (genus Veillonella id.2198)	Gut microbiota abundance (genus Veillonella id.2198) || ||	TRUE	igd
1001	rs77205736	8	10153460	-0.00631835	0.0163909	14306	0.675218	NA	T	C	Gut microbiota abundance (genus Oscillospira id.2064) || id:ebi-a-GCST90017037	ebi-a-GCST90017037	Gut microbiota abundance (genus Oscillospira id.2064)	Gut microbiota abundance (genus Oscillospira id.2064) || ||	TRUE	igd
1002	rs56118546	5	164465890	0.0197319	0.0195829	14306	0.327167	NA	G	T	Gut microbiota abundance (genus Oscillospira id.2064) || id:ebi-a-GCST90017037	ebi-a-GCST90017037	Gut microbiota abundance (genus Oscillospira id.2064)	Gut microbiota abundance (genus Oscillospira id.2064) || ||	TRUE	igd
1003	rs3740390	10	104638480	0.00317642	0.0312953	14306	0.95102	NA	T	C	Gut microbiota abundance (order Gastranaerophilales id.1591) || id:ebi-a-GCST90017100	ebi-a-GCST90017100	Gut microbiota abundance (order Gastranaerophilales id.1591)	Gut microbiota abundance (order Gastranaerophilales id.1591) || ||	TRUE	igd
1004	rs77205736	8	10153460	-0.00593019	0.012304	14306	0.693308	NA	T	C	Gut microbiota abundance (order Clostridiales id.1863) || id:ebi-a-GCST90017095	ebi-a-GCST90017095	Gut microbiota abundance (order Clostridiales id.1863)	Gut microbiota abundance (order Clostridiales id.1863) || ||	TRUE	igd
1005	rs10983735	9	120416066	0.0111517	0.014521	14306	0.50073	NA	A	G	Gut microbiota abundance (order Clostridiales id.1863) || id:ebi-a-GCST90017095	ebi-a-GCST90017095	Gut microbiota abundance (order Clostridiales id.1863)	Gut microbiota abundance (order Clostridiales id.1863) || ||	TRUE	igd
1006	rs10852602	16	49762462	0.00128312	0.028696	14306	0.97738	NA	A	C	Gut microbiota abundance (genus Oxalobacter id.2978) || id:ebi-a-GCST90017038	ebi-a-GCST90017038	Gut microbiota abundance (genus Oxalobacter id.2978)	Gut microbiota abundance (genus Oxalobacter id.2978) || ||	TRUE	igd
1007	rs10983735	9	120416066	0.00391515	0.0159866	14306	0.833623	NA	A	G	Gut microbiota abundance (order Desulfovibrionales id.3156) || id:ebi-a-GCST90017097	ebi-a-GCST90017097	Gut microbiota abundance (order Desulfovibrionales id.3156)	Gut microbiota abundance (order Desulfovibrionales id.3156) || ||	TRUE	igd
1008	rs12203592	6	396321	0.0219896	0.0300523	14306	0.54293	NA	T	C	Gut microbiota abundance (genus Senegalimassilia id.11160) || id:ebi-a-GCST90017068	ebi-a-GCST90017068	Gut microbiota abundance (genus Senegalimassilia id.11160)	Gut microbiota abundance (genus Senegalimassilia id.11160) || ||	TRUE	igd
1009	rs3740390	10	104638480	0.000483216	0.0285046	14306	0.949262	NA	T	C	Gut microbiota abundance (genus Senegalimassilia id.11160) || id:ebi-a-GCST90017068	ebi-a-GCST90017068	Gut microbiota abundance (genus Senegalimassilia id.11160)	Gut microbiota abundance (genus Senegalimassilia id.11160) || ||	TRUE	igd
1010	rs1217106	8	64567670	0.0142144	0.0133497	14306	0.311307	NA	G	A	Gut microbiota abundance (order Lactobacillales id.1800) || id:ebi-a-GCST90017101	ebi-a-GCST90017101	Gut microbiota abundance (order Lactobacillales id.1800)	Gut microbiota abundance (order Lactobacillales id.1800) || ||	TRUE	igd
1011	rs10983735	9	120416066	0.0108602	0.0171059	14306	0.529307	NA	A	G	Gut microbiota abundance (genus Sutterella id.2896) || id:ebi-a-GCST90017072	ebi-a-GCST90017072	Gut microbiota abundance (genus Sutterella id.2896)	Gut microbiota abundance (genus Sutterella id.2896) || ||	TRUE	igd
1012	rs77205736	8	10153460	0.0126654	0.0125527	14306	0.305764	NA	T	C	Gut microbiota abundance (genus Subdoligranulum id.2070) || id:ebi-a-GCST90017071	ebi-a-GCST90017071	Gut microbiota abundance (genus Subdoligranulum id.2070)	Gut microbiota abundance (genus Subdoligranulum id.2070) || ||	TRUE	igd
1013	rs10852602	16	49762462	0.0044807	0.0146921	14306	0.76113	NA	A	C	Gut microbiota abundance (order Burkholderiales id.2874) || id:ebi-a-GCST90017094	ebi-a-GCST90017094	Gut microbiota abundance (order Burkholderiales id.2874)	Gut microbiota abundance (order Burkholderiales id.2874) || ||	TRUE	igd
1014	rs1217106	8	64567670	0.0121185	0.0136627	14306	0.392369	NA	G	A	Gut microbiota abundance (genus Streptococcus id.1853) || id:ebi-a-GCST90017070	ebi-a-GCST90017070	Gut microbiota abundance (genus Streptococcus id.1853)	Gut microbiota abundance (genus Streptococcus id.1853) || ||	TRUE	igd
1015	rs77205736	8	10153460	-0.0176697	0.0133953	14306	0.206835	NA	T	C	Gut microbiota abundance (genus Ruminococcus2 id.11374) || id:ebi-a-GCST90017063	ebi-a-GCST90017063	Gut microbiota abundance (genus Ruminococcus2 id.11374)	Gut microbiota abundance (genus Ruminococcus2 id.11374) || ||	TRUE	igd
1016	rs10983735	9	120416066	0.000738395	0.0153489	14306	0.994933	NA	A	G	Gut microbiota abundance (genus Streptococcus id.1853) || id:ebi-a-GCST90017070	ebi-a-GCST90017070	Gut microbiota abundance (genus Streptococcus id.1853)	Gut microbiota abundance (genus Streptococcus id.1853) || ||	TRUE	igd
1017	rs56118546	5	164465890	-0.00038949	0.0148842	14306	0.891773	NA	G	T	Gut microbiota abundance (genus Subdoligranulum id.2070) || id:ebi-a-GCST90017071	ebi-a-GCST90017071	Gut microbiota abundance (genus Subdoligranulum id.2070)	Gut microbiota abundance (genus Subdoligranulum id.2070) || ||	TRUE	igd
1018	rs10983735	9	120416066	-0.0104368	0.0201713	14306	0.605886	NA	A	G	Gut microbiota abundance (genus Ruminococcaceae UCG004 id.11362) || id:ebi-a-GCST90017055	ebi-a-GCST90017055	Gut microbiota abundance (genus Ruminococcaceae UCG004 id.11362)	Gut microbiota abundance (genus Ruminococcaceae UCG004 id.11362) || ||	TRUE	igd
1019	rs10983735	9	120416066	-0.0038684	0.0152138	14306	0.777831	NA	A	G	Gut microbiota abundance (genus Ruminiclostridium9 id.11357) || id:ebi-a-GCST90017051	ebi-a-GCST90017051	Gut microbiota abundance (genus Ruminiclostridium9 id.11357)	Gut microbiota abundance (genus Ruminiclostridium9 id.11357) || ||	TRUE	igd
1020	rs10983735	9	120416066	-0.00680697	0.01504	14306	0.651576	NA	A	G	Gut microbiota abundance (genus Ruminococcaceae UCG002 id.11360) || id:ebi-a-GCST90017053	ebi-a-GCST90017053	Gut microbiota abundance (genus Ruminococcaceae UCG002 id.11360)	Gut microbiota abundance (genus Ruminococcaceae UCG002 id.11360) || ||	TRUE	igd
1021	rs10983735	9	120416066	-0.000460297	0.0168893	14306	0.972736	NA	A	G	Gut microbiota abundance (order Enterobacteriales id.3468) || id:ebi-a-GCST90017098	ebi-a-GCST90017098	Gut microbiota abundance (order Enterobacteriales id.3468)	Gut microbiota abundance (order Enterobacteriales id.3468) || ||	TRUE	igd
1022	rs56118546	5	164465890	0.0510801	0.0310486	14306	0.103959	NA	G	T	Gut microbiota abundance (genus Lactococcus id.1851) || id:ebi-a-GCST90017031	ebi-a-GCST90017031	Gut microbiota abundance (genus Lactococcus id.1851)	Gut microbiota abundance (genus Lactococcus id.1851) || ||	TRUE	igd
1023	rs77205736	8	10153460	0.0177936	0.0168969	14306	0.30644	NA	T	C	Gut microbiota abundance (genus Ruminococcaceae UCG004 id.11362) || id:ebi-a-GCST90017055	ebi-a-GCST90017055	Gut microbiota abundance (genus Ruminococcaceae UCG004 id.11362)	Gut microbiota abundance (genus Ruminococcaceae UCG004 id.11362) || ||	TRUE	igd
1024	rs1217106	8	64567670	0.0155835	0.0177932	14306	0.400228	NA	G	A	Gut microbiota abundance (genus Ruminococcaceae UCG004 id.11362) || id:ebi-a-GCST90017055	ebi-a-GCST90017055	Gut microbiota abundance (genus Ruminococcaceae UCG004 id.11362)	Gut microbiota abundance (genus Ruminococcaceae UCG004 id.11362) || ||	TRUE	igd
1025	rs10852602	16	49762462	0.0115217	0.0147417	14306	0.479532	NA	A	C	Gut microbiota abundance (genus Ruminococcaceae UCG002 id.11360) || id:ebi-a-GCST90017053	ebi-a-GCST90017053	Gut microbiota abundance (genus Ruminococcaceae UCG002 id.11360)	Gut microbiota abundance (genus Ruminococcaceae UCG002 id.11360) || ||	TRUE	igd
1026	rs1217106	8	64567670	0.00396856	0.0135518	14306	0.807255	NA	G	A	Gut microbiota abundance (genus Ruminiclostridium9 id.11357) || id:ebi-a-GCST90017051	ebi-a-GCST90017051	Gut microbiota abundance (genus Ruminiclostridium9 id.11357)	Gut microbiota abundance (genus Ruminiclostridium9 id.11357) || ||	TRUE	igd
1027	rs1217106	8	64567670	-0.00386234	0.0134305	14306	0.735663	NA	G	A	Gut microbiota abundance (genus Ruminococcaceae UCG002 id.11360) || id:ebi-a-GCST90017053	ebi-a-GCST90017053	Gut microbiota abundance (genus Ruminococcaceae UCG002 id.11360)	Gut microbiota abundance (genus Ruminococcaceae UCG002 id.11360) || ||	TRUE	igd
1028	rs56118546	5	164465890	-0.0313906	0.0339967	14306	0.376764	NA	G	T	Gut microbiota abundance (genus Rikenellaceae RC9 gut group id.11191) || id:ebi-a-GCST90017046	ebi-a-GCST90017046	Gut microbiota abundance (genus Rikenellaceae RC9 gut group id.11191)	Gut microbiota abundance (genus Rikenellaceae RC9 gut group id.11191) || ||	TRUE	igd
1029	rs10983735	9	120416066	-0.0487295	0.0345997	14306	0.144247	NA	A	G	Gut microbiota abundance (genus Rikenellaceae RC9 gut group id.11191) || id:ebi-a-GCST90017046	ebi-a-GCST90017046	Gut microbiota abundance (genus Rikenellaceae RC9 gut group id.11191)	Gut microbiota abundance (genus Rikenellaceae RC9 gut group id.11191) || ||	TRUE	igd
1030	rs1217106	8	64567670	-0.0139837	0.0302052	14306	0.652426	NA	G	A	Gut microbiota abundance (genus Rikenellaceae RC9 gut group id.11191) || id:ebi-a-GCST90017046	ebi-a-GCST90017046	Gut microbiota abundance (genus Rikenellaceae RC9 gut group id.11191)	Gut microbiota abundance (genus Rikenellaceae RC9 gut group id.11191) || ||	TRUE	igd
1031	rs1217106	8	64567670	0.018945	0.0220786	14306	0.361058	NA	G	A	Gut microbiota abundance (genus Slackia id.825) || id:ebi-a-GCST90017069	ebi-a-GCST90017069	Gut microbiota abundance (genus Slackia id.825)	Gut microbiota abundance (genus Slackia id.825) || ||	TRUE	igd
1032	rs3740390	10	104638480	-0.0175276	0.0253187	14306	0.459498	NA	T	C	Gut microbiota abundance (genus Turicibacter id.2162) || id:ebi-a-GCST90017074	ebi-a-GCST90017074	Gut microbiota abundance (genus Turicibacter id.2162)	Gut microbiota abundance (genus Turicibacter id.2162) || ||	TRUE	igd
1033	rs56118546	5	164465890	0.0093685	0.0151682	14306	0.541886	NA	G	T	Gut microbiota abundance (genus Ruminococcaceae UCG013 id.11370) || id:ebi-a-GCST90017060	ebi-a-GCST90017060	Gut microbiota abundance (genus Ruminococcaceae UCG013 id.11370)	Gut microbiota abundance (genus Ruminococcaceae UCG013 id.11370) || ||	TRUE	igd
1034	rs56118546	5	164465890	0.000934314	0.0258281	14306	0.980423	NA	G	T	Gut microbiota abundance (genus Peptococcus id.2037) || id:ebi-a-GCST90017042	ebi-a-GCST90017042	Gut microbiota abundance (genus Peptococcus id.2037)	Gut microbiota abundance (genus Peptococcus id.2037) || ||	TRUE	igd
1035	rs1217106	8	64567670	-0.0343915	0.0151116	14306	0.0288018	NA	G	A	Gut microbiota abundance (genus Ruminococcus gauvreauii group id.11342) || id:ebi-a-GCST90017064	ebi-a-GCST90017064	Gut microbiota abundance (genus Ruminococcus gauvreauii group id.11342)	Gut microbiota abundance (genus Ruminococcus gauvreauii group id.11342) || ||	TRUE	igd
1036	rs77205736	8	10153460	0.0301808	0.012515	14306	0.012767	NA	T	C	Gut microbiota abundance (order Coriobacteriales id.810) || id:ebi-a-GCST90017096	ebi-a-GCST90017096	Gut microbiota abundance (order Coriobacteriales id.810)	Gut microbiota abundance (order Coriobacteriales id.810) || ||	TRUE	igd
1037	rs77205736	8	10153460	-0.0181555	0.0162349	14306	0.282177	NA	T	C	Gut microbiota abundance (order Mollicutes RF9 id.11579) || id:ebi-a-GCST90017103	ebi-a-GCST90017103	Gut microbiota abundance (order Mollicutes RF9 id.11579)	Gut microbiota abundance (order Mollicutes RF9 id.11579) || ||	TRUE	igd
1038	rs3740390	10	104638480	0.0181779	0.0173372	14306	0.308185	NA	T	C	Gut microbiota abundance (order Bacteroidales id.913) || id:ebi-a-GCST90017092	ebi-a-GCST90017092	Gut microbiota abundance (order Bacteroidales id.913)	Gut microbiota abundance (order Bacteroidales id.913) || ||	TRUE	igd
1039	rs10983735	9	120416066	0.0464631	0.01933	14306	0.0181991	NA	A	G	Gut microbiota abundance (order Mollicutes RF9 id.11579) || id:ebi-a-GCST90017103	ebi-a-GCST90017103	Gut microbiota abundance (order Mollicutes RF9 id.11579)	Gut microbiota abundance (order Mollicutes RF9 id.11579) || ||	TRUE	igd
1040	rs3740390	10	104638480	0.00110154	0.022176	14306	0.835477	NA	T	C	Gut microbiota abundance (genus Phascolarctobacterium id.2168) || id:ebi-a-GCST90017043	ebi-a-GCST90017043	Gut microbiota abundance (genus Phascolarctobacterium id.2168)	Gut microbiota abundance (genus Phascolarctobacterium id.2168) || ||	TRUE	igd
1041	rs77205736	8	10153460	0.00606006	0.0158583	14306	0.668558	NA	T	C	Gut microbiota abundance (genus Phascolarctobacterium id.2168) || id:ebi-a-GCST90017043	ebi-a-GCST90017043	Gut microbiota abundance (genus Phascolarctobacterium id.2168)	Gut microbiota abundance (genus Phascolarctobacterium id.2168) || ||	TRUE	igd
1042	rs56118546	5	164465890	-0.00203432	0.0149258	14306	0.895569	NA	G	T	Gut microbiota abundance (genus Ruminiclostridium5 id.11355) || id:ebi-a-GCST90017049	ebi-a-GCST90017049	Gut microbiota abundance (genus Ruminiclostridium5 id.11355)	Gut microbiota abundance (genus Ruminiclostridium5 id.11355) || ||	TRUE	igd
1043	rs10852602	16	49762462	0.0102543	0.0146805	14306	0.568316	NA	A	C	Gut microbiota abundance (genus Ruminiclostridium5 id.11355) || id:ebi-a-GCST90017049	ebi-a-GCST90017049	Gut microbiota abundance (genus Ruminiclostridium5 id.11355)	Gut microbiota abundance (genus Ruminiclostridium5 id.11355) || ||	TRUE	igd
1044	rs77205736	8	10153460	0.0223895	0.0269878	14306	0.415086	NA	T	C	Gut microbiota abundance (order Methanobacteriales id.120) || id:ebi-a-GCST90017102	ebi-a-GCST90017102	Gut microbiota abundance (order Methanobacteriales id.120)	Gut microbiota abundance (order Methanobacteriales id.120) || ||	TRUE	igd
1045	rs10852602	16	49762462	-0.0311921	0.0241225	14306	0.199104	NA	A	C	Gut microbiota abundance (genus Terrisporobacter id.11348) || id:ebi-a-GCST90017073	ebi-a-GCST90017073	Gut microbiota abundance (genus Terrisporobacter id.11348)	Gut microbiota abundance (genus Terrisporobacter id.11348) || ||	TRUE	igd
1046	rs1217106	8	64567670	0.00914883	0.021187	14306	0.672716	NA	G	A	Gut microbiota abundance (genus Terrisporobacter id.11348) || id:ebi-a-GCST90017073	ebi-a-GCST90017073	Gut microbiota abundance (genus Terrisporobacter id.11348)	Gut microbiota abundance (genus Terrisporobacter id.11348) || ||	TRUE	igd
1047	rs77205736	8	10153460	-0.030517	0.0201874	14306	0.145355	NA	T	C	Gut microbiota abundance (genus Terrisporobacter id.11348) || id:ebi-a-GCST90017073	ebi-a-GCST90017073	Gut microbiota abundance (genus Terrisporobacter id.11348)	Gut microbiota abundance (genus Terrisporobacter id.11348) || ||	TRUE	igd
1048	rs77205736	8	10153460	0.00441074	0.0174089	14306	0.771338	NA	T	C	Gut microbiota abundance (genus Turicibacter id.2162) || id:ebi-a-GCST90017074	ebi-a-GCST90017074	Gut microbiota abundance (genus Turicibacter id.2162)	Gut microbiota abundance (genus Turicibacter id.2162) || ||	TRUE	igd
1049	rs12203592	6	396321	0.037946	0.0256747	14306	0.0905024	NA	T	C	Gut microbiota abundance (genus Turicibacter id.2162) || id:ebi-a-GCST90017074	ebi-a-GCST90017074	Gut microbiota abundance (genus Turicibacter id.2162)	Gut microbiota abundance (genus Turicibacter id.2162) || ||	TRUE	igd
1050	rs10983735	9	120416066	0.00324228	0.0173597	14306	0.877648	NA	A	G	Gut microbiota abundance (genus Ruminococcaceae UCG010 id.11367) || id:ebi-a-GCST90017058	ebi-a-GCST90017058	Gut microbiota abundance (genus Ruminococcaceae UCG010 id.11367)	Gut microbiota abundance (genus Ruminococcaceae UCG010 id.11367) || ||	TRUE	igd
1051	rs1217106	8	64567670	0.0220485	0.0194968	14306	0.28943	NA	G	A	Gut microbiota abundance (order Actinomycetales id.420) || id:ebi-a-GCST90017090	ebi-a-GCST90017090	Gut microbiota abundance (order Actinomycetales id.420)	Gut microbiota abundance (order Actinomycetales id.420) || ||	TRUE	igd
1052	rs10983735	9	120416066	0.0268712	0.0223206	14306	0.231646	NA	A	G	Gut microbiota abundance (order Actinomycetales id.420) || id:ebi-a-GCST90017090	ebi-a-GCST90017090	Gut microbiota abundance (order Actinomycetales id.420)	Gut microbiota abundance (order Actinomycetales id.420) || ||	TRUE	igd
1053	rs56118546	5	164465890	0.0346917	0.0170461	14306	0.0418061	NA	G	T	Gut microbiota abundance (genus Ruminiclostridium6 id.11356) || id:ebi-a-GCST90017050	ebi-a-GCST90017050	Gut microbiota abundance (genus Ruminiclostridium6 id.11356)	Gut microbiota abundance (genus Ruminiclostridium6 id.11356) || ||	TRUE	igd
1054	rs12203592	6	396321	-0.0122492	0.0208936	14306	0.711746	NA	T	C	Gut microbiota abundance (genus Ruminiclostridium6 id.11356) || id:ebi-a-GCST90017050	ebi-a-GCST90017050	Gut microbiota abundance (genus Ruminiclostridium6 id.11356)	Gut microbiota abundance (genus Ruminiclostridium6 id.11356) || ||	TRUE	igd
1055	rs77205736	8	10153460	-0.00950254	0.014235	14306	0.528161	NA	T	C	Gut microbiota abundance (genus Ruminiclostridium6 id.11356) || id:ebi-a-GCST90017050	ebi-a-GCST90017050	Gut microbiota abundance (genus Ruminiclostridium6 id.11356)	Gut microbiota abundance (genus Ruminiclostridium6 id.11356) || ||	TRUE	igd
1056	rs10983735	9	120416066	0.0151121	0.0228192	14306	0.514667	NA	A	G	Gut microbiota abundance (genus Ruminococcaceae UCG009 id.11366) || id:ebi-a-GCST90017057	ebi-a-GCST90017057	Gut microbiota abundance (genus Ruminococcaceae UCG009 id.11366)	Gut microbiota abundance (genus Ruminococcaceae UCG009 id.11366) || ||	TRUE	igd
1057	rs3740390	10	104638480	0.0138718	0.0206213	14306	0.603037	NA	T	C	Gut microbiota abundance (genus Ruminiclostridium6 id.11356) || id:ebi-a-GCST90017050	ebi-a-GCST90017050	Gut microbiota abundance (genus Ruminiclostridium6 id.11356)	Gut microbiota abundance (genus Ruminiclostridium6 id.11356) || ||	TRUE	igd
1058	rs3740390	10	104638480	0.0104437	0.0195955	14306	0.550706	NA	T	C	Gut microbiota abundance (genus Odoribacter id.952) || id:ebi-a-GCST90017034	ebi-a-GCST90017034	Gut microbiota abundance (genus Odoribacter id.952)	Gut microbiota abundance (genus Odoribacter id.952) || ||	TRUE	igd
1059	rs10983735	9	120416066	0.0159567	0.0333992	14306	0.665592	NA	A	G	Gut microbiota abundance (genus Prevotella7 id.11182) || id:ebi-a-GCST90017044	ebi-a-GCST90017044	Gut microbiota abundance (genus Prevotella7 id.11182)	Gut microbiota abundance (genus Prevotella7 id.11182) || ||	TRUE	igd
1060	rs3740390	10	104638480	-0.053957	0.0405877	14306	0.160175	NA	T	C	Gut microbiota abundance (genus Prevotella7 id.11182) || id:ebi-a-GCST90017044	ebi-a-GCST90017044	Gut microbiota abundance (genus Prevotella7 id.11182)	Gut microbiota abundance (genus Prevotella7 id.11182) || ||	TRUE	igd
1061	rs12203592	6	396321	0.0517459	0.0410054	14306	0.231026	NA	T	C	Gut microbiota abundance (genus Prevotella7 id.11182) || id:ebi-a-GCST90017044	ebi-a-GCST90017044	Gut microbiota abundance (genus Prevotella7 id.11182)	Gut microbiota abundance (genus Prevotella7 id.11182) || ||	TRUE	igd
1062	rs56118546	5	164465890	0.0405091	0.0163746	14306	0.0112652	NA	G	T	Gut microbiota abundance (genus Ruminococcaceae UCG014 id.11371) || id:ebi-a-GCST90017061	ebi-a-GCST90017061	Gut microbiota abundance (genus Ruminococcaceae UCG014 id.11371)	Gut microbiota abundance (genus Ruminococcaceae UCG014 id.11371) || ||	TRUE	igd
1063	rs1217106	8	64567670	0.0170115	0.0201442	14306	0.449519	NA	G	A	Gut microbiota abundance (genus Ruminococcaceae UCG009 id.11366) || id:ebi-a-GCST90017057	ebi-a-GCST90017057	Gut microbiota abundance (genus Ruminococcaceae UCG009 id.11366)	Gut microbiota abundance (genus Ruminococcaceae UCG009 id.11366) || ||	TRUE	igd
1064	rs56118546	5	164465890	0.0171729	0.0150359	14306	0.26408	NA	G	T	Gut microbiota abundance (genus Parabacteroides id.954) || id:ebi-a-GCST90017039	ebi-a-GCST90017039	Gut microbiota abundance (genus Parabacteroides id.954)	Gut microbiota abundance (genus Parabacteroides id.954) || ||	TRUE	igd
1065	rs10983735	9	120416066	-0.0200349	0.0149441	14306	0.188122	NA	A	G	Gut microbiota abundance (genus Parabacteroides id.954) || id:ebi-a-GCST90017039	ebi-a-GCST90017039	Gut microbiota abundance (genus Parabacteroides id.954)	Gut microbiota abundance (genus Parabacteroides id.954) || ||	TRUE	igd
1066	rs77205736	8	10153460	-0.00721481	0.0167675	14306	0.740162	NA	T	C	Gut microbiota abundance (genus Prevotella9 id.11183) || id:ebi-a-GCST90017045	ebi-a-GCST90017045	Gut microbiota abundance (genus Prevotella9 id.11183)	Gut microbiota abundance (genus Prevotella9 id.11183) || ||	TRUE	igd
1067	rs56118546	5	164465890	0.0667125	0.0322654	14306	0.0362226	NA	G	T	Gut microbiota abundance (genus Ruminococcaceae UCG011 id.11368) || id:ebi-a-GCST90017059	ebi-a-GCST90017059	Gut microbiota abundance (genus Ruminococcaceae UCG011 id.11368)	Gut microbiota abundance (genus Ruminococcaceae UCG011 id.11368) || ||	TRUE	igd
1068	rs12203592	6	396321	-0.0166659	0.019706	14306	0.462378	NA	T	C	Gut microbiota abundance (genus Ruminococcaceae NK4A214 group id.11358) || id:ebi-a-GCST90017052	ebi-a-GCST90017052	Gut microbiota abundance (genus Ruminococcaceae NK4A214 group id.11358)	Gut microbiota abundance (genus Ruminococcaceae NK4A214 group id.11358) || ||	TRUE	igd
1069	rs10852602	16	49762462	-0.00480649	0.0223514	14306	0.874379	NA	A	C	Gut microbiota abundance (genus Paraprevotella id.962) || id:ebi-a-GCST90017040	ebi-a-GCST90017040	Gut microbiota abundance (genus Paraprevotella id.962)	Gut microbiota abundance (genus Paraprevotella id.962) || ||	TRUE	igd
1070	rs12203592	6	396321	-0.0511233	0.0408343	14306	0.205054	NA	T	C	Gut microbiota abundance (genus Ruminococcaceae UCG011 id.11368) || id:ebi-a-GCST90017059	ebi-a-GCST90017059	Gut microbiota abundance (genus Ruminococcaceae UCG011 id.11368)	Gut microbiota abundance (genus Ruminococcaceae UCG011 id.11368) || ||	TRUE	igd
1071	rs77205736	8	10153460	-0.0227771	0.0134044	14306	0.0777106	NA	T	C	Gut microbiota abundance (genus Ruminococcaceae NK4A214 group id.11358) || id:ebi-a-GCST90017052	ebi-a-GCST90017052	Gut microbiota abundance (genus Ruminococcaceae NK4A214 group id.11358)	Gut microbiota abundance (genus Ruminococcaceae NK4A214 group id.11358) || ||	TRUE	igd
1072	rs1217106	8	64567670	-0.028733	0.0157278	14306	0.0643132	NA	G	A	Gut microbiota abundance (genus Marvinbryantia id.2005) || id:ebi-a-GCST90017032	ebi-a-GCST90017032	Gut microbiota abundance (genus Marvinbryantia id.2005)	Gut microbiota abundance (genus Marvinbryantia id.2005) || ||	TRUE	igd
1073	rs3740390	10	104638480	0.0121881	0.0190913	14306	0.587285	NA	T	C	Gut microbiota abundance (order Desulfovibrionales id.3156) || id:ebi-a-GCST90017097	ebi-a-GCST90017097	Gut microbiota abundance (order Desulfovibrionales id.3156)	Gut microbiota abundance (order Desulfovibrionales id.3156) || ||	TRUE	igd
1074	rs77205736	8	10153460	0.0342516	0.0265555	14306	0.212986	NA	T	C	Gut microbiota abundance (genus Olsenella id.822) || id:ebi-a-GCST90017035	ebi-a-GCST90017035	Gut microbiota abundance (genus Olsenella id.822)	Gut microbiota abundance (genus Olsenella id.822) || ||	TRUE	igd
1075	rs10983735	9	120416066	0.0368192	0.0323046	14306	0.229503	NA	A	G	Gut microbiota abundance (genus Olsenella id.822) || id:ebi-a-GCST90017035	ebi-a-GCST90017035	Gut microbiota abundance (genus Olsenella id.822)	Gut microbiota abundance (genus Olsenella id.822) || ||	TRUE	igd
1076	rs56118546	5	164465890	-0.0034793	0.0155086	14306	0.784692	NA	G	T	Gut microbiota abundance (genus Ruminococcaceae UCG005 id.11363) || id:ebi-a-GCST90017056	ebi-a-GCST90017056	Gut microbiota abundance (genus Ruminococcaceae UCG005 id.11363)	Gut microbiota abundance (genus Ruminococcaceae UCG005 id.11363) || ||	TRUE	igd
1077	rs1217106	8	64567670	-0.00529851	0.0142943	14306	0.743101	NA	G	A	Gut microbiota abundance (order Desulfovibrionales id.3156) || id:ebi-a-GCST90017097	ebi-a-GCST90017097	Gut microbiota abundance (order Desulfovibrionales id.3156)	Gut microbiota abundance (order Desulfovibrionales id.3156) || ||	TRUE	igd
1078	rs56118546	5	164465890	-0.00386254	0.0233637	14306	0.764288	NA	G	T	Gut microbiota abundance (genus Paraprevotella id.962) || id:ebi-a-GCST90017040	ebi-a-GCST90017040	Gut microbiota abundance (genus Paraprevotella id.962)	Gut microbiota abundance (genus Paraprevotella id.962) || ||	TRUE	igd
1079	rs10983735	9	120416066	-0.0043192	0.0341081	14306	0.905575	NA	A	G	Gut microbiota abundance (order Bacillales id.1674) || id:ebi-a-GCST90017091	ebi-a-GCST90017091	Gut microbiota abundance (order Bacillales id.1674)	Gut microbiota abundance (order Bacillales id.1674) || ||	TRUE	igd
1080	rs12203592	6	396321	-0.00972111	0.0296334	14306	0.815883	NA	T	C	Gut microbiota abundance (genus Paraprevotella id.962) || id:ebi-a-GCST90017040	ebi-a-GCST90017040	Gut microbiota abundance (genus Paraprevotella id.962)	Gut microbiota abundance (genus Paraprevotella id.962) || ||	TRUE	igd
1081	rs3740390	10	104638480	0.0207549	0.0173918	14306	0.353023	NA	T	C	Gut microbiota abundance (order Erysipelotrichales id.2148) || id:ebi-a-GCST90017099	ebi-a-GCST90017099	Gut microbiota abundance (order Erysipelotrichales id.2148)	Gut microbiota abundance (order Erysipelotrichales id.2148) || ||	TRUE	igd
1082	rs10983735	9	120416066	-0.00295215	0.0145727	14306	0.839787	NA	A	G	Gut microbiota abundance (order Erysipelotrichales id.2148) || id:ebi-a-GCST90017099	ebi-a-GCST90017099	Gut microbiota abundance (order Erysipelotrichales id.2148)	Gut microbiota abundance (order Erysipelotrichales id.2148) || ||	TRUE	igd
1083	rs56118546	5	164465890	0.0128889	0.026843	14306	0.569597	NA	G	T	Gut microbiota abundance (genus Tyzzerella3 id.11335) || id:ebi-a-GCST90017075	ebi-a-GCST90017075	Gut microbiota abundance (genus Tyzzerella3 id.11335)	Gut microbiota abundance (genus Tyzzerella3 id.11335) || ||	TRUE	igd
1084	rs1217106	8	64567670	0.00637408	0.0239259	14306	0.7693	NA	G	A	Gut microbiota abundance (genus Tyzzerella3 id.11335) || id:ebi-a-GCST90017075	ebi-a-GCST90017075	Gut microbiota abundance (genus Tyzzerella3 id.11335)	Gut microbiota abundance (genus Tyzzerella3 id.11335) || ||	TRUE	igd
1085	rs10983735	9	120416066	-0.0125824	0.0203594	14306	0.587884	NA	A	G	Gut microbiota abundance (genus Veillonella id.2198) || id:ebi-a-GCST90017088	ebi-a-GCST90017088	Gut microbiota abundance (genus Veillonella id.2198)	Gut microbiota abundance (genus Veillonella id.2198) || ||	TRUE	igd
1086	rs10983735	9	120416066	-0.0037205	0.0257063	14306	0.901776	NA	A	G	Gut microbiota abundance (order Gastranaerophilales id.1591) || id:ebi-a-GCST90017100	ebi-a-GCST90017100	Gut microbiota abundance (order Gastranaerophilales id.1591)	Gut microbiota abundance (order Gastranaerophilales id.1591) || ||	TRUE	igd
1087	rs1217106	8	64567670	-0.00482732	0.0224777	14306	0.804649	NA	G	A	Gut microbiota abundance (order Gastranaerophilales id.1591) || id:ebi-a-GCST90017100	ebi-a-GCST90017100	Gut microbiota abundance (order Gastranaerophilales id.1591)	Gut microbiota abundance (order Gastranaerophilales id.1591) || ||	TRUE	igd
1088	rs3740390	10	104638480	-0.0109872	0.0235501	14306	0.583575	NA	T	C	Gut microbiota abundance (genus Oscillospira id.2064) || id:ebi-a-GCST90017037	ebi-a-GCST90017037	Gut microbiota abundance (genus Oscillospira id.2064)	Gut microbiota abundance (genus Oscillospira id.2064) || ||	TRUE	igd
1089	rs3740390	10	104638480	0.0195537	0.0175973	14306	0.274157	NA	T	C	Gut microbiota abundance (genus Roseburia id.2012) || id:ebi-a-GCST90017048	ebi-a-GCST90017048	Gut microbiota abundance (genus Roseburia id.2012)	Gut microbiota abundance (genus Roseburia id.2012) || ||	TRUE	igd
1090	rs1217106	8	64567670	0.000537734	0.0131595	14306	0.990573	NA	G	A	Gut microbiota abundance (genus Roseburia id.2012) || id:ebi-a-GCST90017048	ebi-a-GCST90017048	Gut microbiota abundance (genus Roseburia id.2012)	Gut microbiota abundance (genus Roseburia id.2012) || ||	TRUE	igd
1091	rs77205736	8	10153460	0.00211678	0.0239781	14306	0.967333	NA	T	C	Gut microbiota abundance (genus Oxalobacter id.2978) || id:ebi-a-GCST90017038	ebi-a-GCST90017038	Gut microbiota abundance (genus Oxalobacter id.2978)	Gut microbiota abundance (genus Oxalobacter id.2978) || ||	TRUE	igd
1092	rs3740390	10	104638480	0.0506801	0.0391469	14306	0.223341	NA	T	C	Gut microbiota abundance (genus Olsenella id.822) || id:ebi-a-GCST90017035	ebi-a-GCST90017035	Gut microbiota abundance (genus Olsenella id.822)	Gut microbiota abundance (genus Olsenella id.822) || ||	TRUE	igd
1093	rs12203592	6	396321	-0.0120467	0.0197606	14306	0.697943	NA	T	C	Gut microbiota abundance (order Desulfovibrionales id.3156) || id:ebi-a-GCST90017097	ebi-a-GCST90017097	Gut microbiota abundance (order Desulfovibrionales id.3156)	Gut microbiota abundance (order Desulfovibrionales id.3156) || ||	TRUE	igd
1094	rs10852602	16	49762462	0.0141047	0.0149757	14306	0.316822	NA	A	C	Gut microbiota abundance (genus Ruminococcus1 id.11373) || id:ebi-a-GCST90017062	ebi-a-GCST90017062	Gut microbiota abundance (genus Ruminococcus1 id.11373)	Gut microbiota abundance (genus Ruminococcus1 id.11373) || ||	TRUE	igd
1095	rs12203592	6	396321	0.000474196	0.0189115	14306	0.866174	NA	T	C	Gut microbiota abundance (genus Ruminococcus1 id.11373) || id:ebi-a-GCST90017062	ebi-a-GCST90017062	Gut microbiota abundance (genus Ruminococcus1 id.11373)	Gut microbiota abundance (genus Ruminococcus1 id.11373) || ||	TRUE	igd
1096	rs3740390	10	104638480	-0.00245126	0.0179235	14306	0.904349	NA	T	C	Gut microbiota abundance (order Lactobacillales id.1800) || id:ebi-a-GCST90017101	ebi-a-GCST90017101	Gut microbiota abundance (order Lactobacillales id.1800)	Gut microbiota abundance (order Lactobacillales id.1800) || ||	TRUE	igd
1097	rs3740390	10	104638480	-0.0335767	0.0435175	14306	0.499782	NA	T	C	Gut microbiota abundance (genus Sellimonas id.14369) || id:ebi-a-GCST90017067	ebi-a-GCST90017067	Gut microbiota abundance (genus Sellimonas id.14369)	Gut microbiota abundance (genus Sellimonas id.14369) || ||	TRUE	igd
1098	rs1217106	8	64567670	0.0203924	0.0144672	14306	0.166179	NA	G	A	Gut microbiota abundance (order Bifidobacteriales id.432) || id:ebi-a-GCST90017093	ebi-a-GCST90017093	Gut microbiota abundance (order Bifidobacteriales id.432)	Gut microbiota abundance (order Bifidobacteriales id.432) || ||	TRUE	igd
1099	rs10983735	9	120416066	-0.00210324	0.0148245	14306	0.871899	NA	A	G	Gut microbiota abundance (genus Subdoligranulum id.2070) || id:ebi-a-GCST90017071	ebi-a-GCST90017071	Gut microbiota abundance (genus Subdoligranulum id.2070)	Gut microbiota abundance (genus Subdoligranulum id.2070) || ||	TRUE	igd
1100	rs10983735	9	120416066	0.00969667	0.0160241	14306	0.555734	NA	A	G	Gut microbiota abundance (order Bifidobacteriales id.432) || id:ebi-a-GCST90017093	ebi-a-GCST90017093	Gut microbiota abundance (order Bifidobacteriales id.432)	Gut microbiota abundance (order Bifidobacteriales id.432) || ||	TRUE	igd
1101	rs56118546	5	164465890	-0.00718422	0.0160957	14306	0.688943	NA	G	T	Gut microbiota abundance (order Bifidobacteriales id.432) || id:ebi-a-GCST90017093	ebi-a-GCST90017093	Gut microbiota abundance (order Bifidobacteriales id.432)	Gut microbiota abundance (order Bifidobacteriales id.432) || ||	TRUE	igd
1102	rs10852602	16	49762462	0.017593	0.0155823	14306	0.312953	NA	A	C	Gut microbiota abundance (genus Ruminococcus2 id.11374) || id:ebi-a-GCST90017063	ebi-a-GCST90017063	Gut microbiota abundance (genus Ruminococcus2 id.11374)	Gut microbiota abundance (genus Ruminococcus2 id.11374) || ||	TRUE	igd
1103	rs77205736	8	10153460	0.0280587	0.0129511	14306	0.0360662	NA	T	C	Gut microbiota abundance (genus Streptococcus id.1853) || id:ebi-a-GCST90017070	ebi-a-GCST90017070	Gut microbiota abundance (genus Streptococcus id.1853)	Gut microbiota abundance (genus Streptococcus id.1853) || ||	TRUE	igd
1104	rs10852602	16	49762462	0.00765968	0.0157332	14306	0.684331	NA	A	C	Gut microbiota abundance (order Bifidobacteriales id.432) || id:ebi-a-GCST90017093	ebi-a-GCST90017093	Gut microbiota abundance (order Bifidobacteriales id.432)	Gut microbiota abundance (order Bifidobacteriales id.432) || ||	TRUE	igd
1105	rs56118546	5	164465890	-0.035617	0.0153939	14306	0.0205409	NA	G	T	Gut microbiota abundance (genus Streptococcus id.1853) || id:ebi-a-GCST90017070	ebi-a-GCST90017070	Gut microbiota abundance (genus Streptococcus id.1853)	Gut microbiota abundance (genus Streptococcus id.1853) || ||	TRUE	igd
1106	rs10983735	9	120416066	-0.00621553	0.0150485	14306	0.6709	NA	A	G	Gut microbiota abundance (order Burkholderiales id.2874) || id:ebi-a-GCST90017094	ebi-a-GCST90017094	Gut microbiota abundance (order Burkholderiales id.2874)	Gut microbiota abundance (order Burkholderiales id.2874) || ||	TRUE	igd
1107	rs77205736	8	10153460	-0.0030964	0.0138915	14306	0.862552	NA	T	C	Gut microbiota abundance (genus Ruminococcaceae UCG003 id.11361) || id:ebi-a-GCST90017054	ebi-a-GCST90017054	Gut microbiota abundance (genus Ruminococcaceae UCG003 id.11361)	Gut microbiota abundance (genus Ruminococcaceae UCG003 id.11361) || ||	TRUE	igd
1108	rs10983735	9	120416066	-0.0180878	0.0262514	14306	0.529927	NA	A	G	Gut microbiota abundance (genus Peptococcus id.2037) || id:ebi-a-GCST90017042	ebi-a-GCST90017042	Gut microbiota abundance (genus Peptococcus id.2037)	Gut microbiota abundance (genus Peptococcus id.2037) || ||	TRUE	igd
1109	rs12203592	6	396321	-0.0465414	0.0211987	14306	0.0187185	NA	T	C	Gut microbiota abundance (order Enterobacteriales id.3468) || id:ebi-a-GCST90017098	ebi-a-GCST90017098	Gut microbiota abundance (order Enterobacteriales id.3468)	Gut microbiota abundance (order Enterobacteriales id.3468) || ||	TRUE	igd
1110	rs10852602	16	49762462	-0.0208811	0.0162352	14306	0.19523	NA	A	C	Gut microbiota abundance (genus Romboutsia id.11347) || id:ebi-a-GCST90017047	ebi-a-GCST90017047	Gut microbiota abundance (genus Romboutsia id.11347)	Gut microbiota abundance (genus Romboutsia id.11347) || ||	TRUE	igd
1111	rs1217106	8	64567670	0.0385679	0.0283089	14306	0.174794	NA	G	A	Gut microbiota abundance (order Methanobacteriales id.120) || id:ebi-a-GCST90017102	ebi-a-GCST90017102	Gut microbiota abundance (order Methanobacteriales id.120)	Gut microbiota abundance (order Methanobacteriales id.120) || ||	TRUE	igd
1112	rs10983735	9	120416066	-0.00882851	0.032564	14306	0.834611	NA	A	G	Gut microbiota abundance (genus Methanobrevibacter id.123) || id:ebi-a-GCST90017033	ebi-a-GCST90017033	Gut microbiota abundance (genus Methanobrevibacter id.123)	Gut microbiota abundance (genus Methanobrevibacter id.123) || ||	TRUE	igd
1113	rs3740390	10	104638480	-0.0351482	0.0408602	14306	0.382943	NA	T	C	Gut microbiota abundance (genus Methanobrevibacter id.123) || id:ebi-a-GCST90017033	ebi-a-GCST90017033	Gut microbiota abundance (genus Methanobrevibacter id.123)	Gut microbiota abundance (genus Methanobrevibacter id.123) || ||	TRUE	igd
1114	rs1217106	8	64567670	0.0475386	0.0287066	14306	0.100187	NA	G	A	Gut microbiota abundance (genus Methanobrevibacter id.123) || id:ebi-a-GCST90017033	ebi-a-GCST90017033	Gut microbiota abundance (genus Methanobrevibacter id.123)	Gut microbiota abundance (genus Methanobrevibacter id.123) || ||	TRUE	igd
1115	rs12203592	6	396321	0.00248738	0.0186357	14306	0.865825	NA	T	C	Gut microbiota abundance (genus Ruminococcaceae UCG002 id.11360) || id:ebi-a-GCST90017053	ebi-a-GCST90017053	Gut microbiota abundance (genus Ruminococcaceae UCG002 id.11360)	Gut microbiota abundance (genus Ruminococcaceae UCG002 id.11360) || ||	TRUE	igd
1116	rs3740390	10	104638480	0.003818	0.0376069	14306	0.897992	NA	T	C	Gut microbiota abundance (genus Lactococcus id.1851) || id:ebi-a-GCST90017031	ebi-a-GCST90017031	Gut microbiota abundance (genus Lactococcus id.1851)	Gut microbiota abundance (genus Lactococcus id.1851) || ||	TRUE	igd
1117	rs10852602	16	49762462	0.0354129	0.0149257	14306	0.0241624	NA	A	C	Gut microbiota abundance (genus Ruminiclostridium9 id.11357) || id:ebi-a-GCST90017051	ebi-a-GCST90017051	Gut microbiota abundance (genus Ruminiclostridium9 id.11357)	Gut microbiota abundance (genus Ruminiclostridium9 id.11357) || ||	TRUE	igd
1118	rs12203592	6	396321	0.0516338	0.0188125	14306	0.00176832	NA	T	C	Gut microbiota abundance (genus Ruminiclostridium9 id.11357) || id:ebi-a-GCST90017051	ebi-a-GCST90017051	Gut microbiota abundance (genus Ruminiclostridium9 id.11357)	Gut microbiota abundance (genus Ruminiclostridium9 id.11357) || ||	TRUE	igd
1119	rs10983735	9	120416066	0.0233951	0.0147339	14306	0.137148	NA	A	G	Gut microbiota abundance (genus Ruminococcus torques group id.14377) || id:ebi-a-GCST90017066	ebi-a-GCST90017066	Gut microbiota abundance (genus Ruminococcus torques group id.14377)	Gut microbiota abundance (genus Ruminococcus torques group id.14377) || ||	TRUE	igd
1120	rs56118546	5	164465890	0.0322039	0.0152695	14306	0.0329906	NA	G	T	Gut microbiota abundance (genus Ruminiclostridium9 id.11357) || id:ebi-a-GCST90017051	ebi-a-GCST90017051	Gut microbiota abundance (genus Ruminiclostridium9 id.11357)	Gut microbiota abundance (genus Ruminiclostridium9 id.11357) || ||	TRUE	igd
1121	rs1217106	8	64567670	0.00242729	0.013176	14306	0.809263	NA	G	A	Gut microbiota abundance (genus Ruminococcus torques group id.14377) || id:ebi-a-GCST90017066	ebi-a-GCST90017066	Gut microbiota abundance (genus Ruminococcus torques group id.14377)	Gut microbiota abundance (genus Ruminococcus torques group id.14377) || ||	TRUE	igd
1122	rs10983735	9	120416066	0.0129297	0.0163648	14306	0.451621	NA	A	G	Gut microbiota abundance (genus Ruminococcaceae UCG003 id.11361) || id:ebi-a-GCST90017054	ebi-a-GCST90017054	Gut microbiota abundance (genus Ruminococcaceae UCG003 id.11361)	Gut microbiota abundance (genus Ruminococcaceae UCG003 id.11361) || ||	TRUE	igd
1123	rs10852602	16	49762462	0.00381374	0.0252144	14306	0.809855	NA	A	C	Gut microbiota abundance (genus Slackia id.825) || id:ebi-a-GCST90017069	ebi-a-GCST90017069	Gut microbiota abundance (genus Slackia id.825)	Gut microbiota abundance (genus Slackia id.825) || ||	TRUE	igd
1124	rs12203592	6	396321	0.00958087	0.0318939	14306	0.855744	NA	T	C	Gut microbiota abundance (genus Slackia id.825) || id:ebi-a-GCST90017069	ebi-a-GCST90017069	Gut microbiota abundance (genus Slackia id.825)	Gut microbiota abundance (genus Slackia id.825) || ||	TRUE	igd
1125	rs77205736	8	10153460	0.0048981	0.0143472	14306	0.753461	NA	T	C	Gut microbiota abundance (genus Ruminococcus gauvreauii group id.11342) || id:ebi-a-GCST90017064	ebi-a-GCST90017064	Gut microbiota abundance (genus Ruminococcus gauvreauii group id.11342)	Gut microbiota abundance (genus Ruminococcus gauvreauii group id.11342) || ||	TRUE	igd
1126	rs12203592	6	396321	-0.0160034	0.0208235	14306	0.370281	NA	T	C	Gut microbiota abundance (genus Ruminococcus gauvreauii group id.11342) || id:ebi-a-GCST90017064	ebi-a-GCST90017064	Gut microbiota abundance (genus Ruminococcus gauvreauii group id.11342)	Gut microbiota abundance (genus Ruminococcus gauvreauii group id.11342) || ||	TRUE	igd
1127	rs10852602	16	49762462	-0.00636062	0.0144908	14306	0.663801	NA	A	C	Gut microbiota abundance (order Coriobacteriales id.810) || id:ebi-a-GCST90017096	ebi-a-GCST90017096	Gut microbiota abundance (order Coriobacteriales id.810)	Gut microbiota abundance (order Coriobacteriales id.810) || ||	TRUE	igd
1128	rs1217106	8	64567670	0.0160674	0.0132091	14306	0.216333	NA	G	A	Gut microbiota abundance (order Coriobacteriales id.810) || id:ebi-a-GCST90017096	ebi-a-GCST90017096	Gut microbiota abundance (order Coriobacteriales id.810)	Gut microbiota abundance (order Coriobacteriales id.810) || ||	TRUE	igd
1129	rs1217106	8	64567670	-0.0132116	0.0171571	14306	0.464289	NA	G	A	Gut microbiota abundance (order Mollicutes RF9 id.11579) || id:ebi-a-GCST90017103	ebi-a-GCST90017103	Gut microbiota abundance (order Mollicutes RF9 id.11579)	Gut microbiota abundance (order Mollicutes RF9 id.11579) || ||	TRUE	igd
1130	rs12203592	6	396321	-0.0323589	0.018013	14306	0.103918	NA	T	C	Gut microbiota abundance (order Bacteroidales id.913) || id:ebi-a-GCST90017092	ebi-a-GCST90017092	Gut microbiota abundance (order Bacteroidales id.913)	Gut microbiota abundance (order Bacteroidales id.913) || ||	TRUE	igd
1131	rs12203592	6	396321	-0.0274371	0.023841	14306	0.429928	NA	T	C	Gut microbiota abundance (order Mollicutes RF9 id.11579) || id:ebi-a-GCST90017103	ebi-a-GCST90017103	Gut microbiota abundance (order Mollicutes RF9 id.11579)	Gut microbiota abundance (order Mollicutes RF9 id.11579) || ||	TRUE	igd
1132	rs1217106	8	64567670	0.000401982	0.022881	14306	0.952883	NA	G	A	Gut microbiota abundance (genus Peptococcus id.2037) || id:ebi-a-GCST90017042	ebi-a-GCST90017042	Gut microbiota abundance (genus Peptococcus id.2037)	Gut microbiota abundance (genus Peptococcus id.2037) || ||	TRUE	igd
1133	rs1217106	8	64567670	0.00535122	0.0167525	14306	0.748931	NA	G	A	Gut microbiota abundance (genus Phascolarctobacterium id.2168) || id:ebi-a-GCST90017043	ebi-a-GCST90017043	Gut microbiota abundance (genus Phascolarctobacterium id.2168)	Gut microbiota abundance (genus Phascolarctobacterium id.2168) || ||	TRUE	igd
1134	rs10852602	16	49762462	-0.00326821	0.0181767	14306	0.887695	NA	A	C	Gut microbiota abundance (genus Phascolarctobacterium id.2168) || id:ebi-a-GCST90017043	ebi-a-GCST90017043	Gut microbiota abundance (genus Phascolarctobacterium id.2168)	Gut microbiota abundance (genus Phascolarctobacterium id.2168) || ||	TRUE	igd
1135	rs10983735	9	120416066	-0.00875367	0.0186228	14306	0.639498	NA	A	G	Gut microbiota abundance (genus Phascolarctobacterium id.2168) || id:ebi-a-GCST90017043	ebi-a-GCST90017043	Gut microbiota abundance (genus Phascolarctobacterium id.2168)	Gut microbiota abundance (genus Phascolarctobacterium id.2168) || ||	TRUE	igd
1136	rs77205736	8	10153460	-0.00137132	0.0125774	14306	0.96883	NA	T	C	Gut microbiota abundance (genus Ruminiclostridium5 id.11355) || id:ebi-a-GCST90017049	ebi-a-GCST90017049	Gut microbiota abundance (genus Ruminiclostridium5 id.11355)	Gut microbiota abundance (genus Ruminiclostridium5 id.11355) || ||	TRUE	igd
1137	rs77205736	8	10153460	-0.00293527	0.0139556	14306	0.806494	NA	T	C	Gut microbiota abundance (genus Romboutsia id.11347) || id:ebi-a-GCST90017047	ebi-a-GCST90017047	Gut microbiota abundance (genus Romboutsia id.11347)	Gut microbiota abundance (genus Romboutsia id.11347) || ||	TRUE	igd
1138	rs1217106	8	64567670	0.019529	0.0147047	14306	0.178202	NA	G	A	Gut microbiota abundance (genus Romboutsia id.11347) || id:ebi-a-GCST90017047	ebi-a-GCST90017047	Gut microbiota abundance (genus Romboutsia id.11347)	Gut microbiota abundance (genus Romboutsia id.11347) || ||	TRUE	igd
1139	rs12203592	6	396321	0.0480538	0.0291803	14306	0.18509	NA	T	C	Gut microbiota abundance (genus Terrisporobacter id.11348) || id:ebi-a-GCST90017073	ebi-a-GCST90017073	Gut microbiota abundance (genus Terrisporobacter id.11348)	Gut microbiota abundance (genus Terrisporobacter id.11348) || ||	TRUE	igd
1140	rs3740390	10	104638480	0.00260092	0.0209698	14306	0.942432	NA	T	C	Gut microbiota abundance (genus Ruminococcaceae UCG010 id.11367) || id:ebi-a-GCST90017058	ebi-a-GCST90017058	Gut microbiota abundance (genus Ruminococcaceae UCG010 id.11367)	Gut microbiota abundance (genus Ruminococcaceae UCG010 id.11367) || ||	TRUE	igd
1141	rs1217106	8	64567670	-0.0108374	0.0153406	14306	0.496683	NA	G	A	Gut microbiota abundance (genus Ruminococcaceae UCG010 id.11367) || id:ebi-a-GCST90017058	ebi-a-GCST90017058	Gut microbiota abundance (genus Ruminococcaceae UCG010 id.11367)	Gut microbiota abundance (genus Ruminococcaceae UCG010 id.11367) || ||	TRUE	igd
1142	rs56118546	5	164465890	-0.00457429	0.0220194	14306	0.857094	NA	G	T	Gut microbiota abundance (order Actinomycetales id.420) || id:ebi-a-GCST90017090	ebi-a-GCST90017090	Gut microbiota abundance (order Actinomycetales id.420)	Gut microbiota abundance (order Actinomycetales id.420) || ||	TRUE	igd
1143	rs56118546	5	164465890	0.015528	0.0334376	14306	0.699749	NA	G	T	Gut microbiota abundance (genus Prevotella7 id.11182) || id:ebi-a-GCST90017044	ebi-a-GCST90017044	Gut microbiota abundance (genus Prevotella7 id.11182)	Gut microbiota abundance (genus Prevotella7 id.11182) || ||	TRUE	igd
1144	rs1217106	8	64567670	0.0185393	0.0177684	14306	0.310751	NA	G	A	Gut microbiota abundance (genus Prevotella9 id.11183) || id:ebi-a-GCST90017045	ebi-a-GCST90017045	Gut microbiota abundance (genus Prevotella9 id.11183)	Gut microbiota abundance (genus Prevotella9 id.11183) || ||	TRUE	igd
1145	rs1217106	8	64567670	-0.00488507	0.0150153	14306	0.684138	NA	G	A	Gut microbiota abundance (genus Ruminiclostridium6 id.11356) || id:ebi-a-GCST90017050	ebi-a-GCST90017050	Gut microbiota abundance (genus Ruminiclostridium6 id.11356)	Gut microbiota abundance (genus Ruminiclostridium6 id.11356) || ||	TRUE	igd
1146	rs10983735	9	120416066	0.0421573	0.01641	14306	0.00985553	NA	A	G	Gut microbiota abundance (genus Ruminococcaceae UCG014 id.11371) || id:ebi-a-GCST90017061	ebi-a-GCST90017061	Gut microbiota abundance (genus Ruminococcaceae UCG014 id.11371)	Gut microbiota abundance (genus Ruminococcaceae UCG014 id.11371) || ||	TRUE	igd
1147	rs10983735	9	120416066	0.0132497	0.0208096	14306	0.522067	NA	A	G	Gut microbiota abundance (genus Oscillibacter id.2063) || id:ebi-a-GCST90017036	ebi-a-GCST90017036	Gut microbiota abundance (genus Oscillibacter id.2063)	Gut microbiota abundance (genus Oscillibacter id.2063) || ||	TRUE	igd
1148	rs10852602	16	49762462	-0.00314463	0.016779	14306	0.947654	NA	A	C	Gut microbiota abundance (genus Ruminiclostridium6 id.11356) || id:ebi-a-GCST90017050	ebi-a-GCST90017050	Gut microbiota abundance (genus Ruminiclostridium6 id.11356)	Gut microbiota abundance (genus Ruminiclostridium6 id.11356) || ||	TRUE	igd
1149	rs56118546	5	164465890	-0.0137895	0.0162711	14306	0.401835	NA	G	T	Gut microbiota abundance (genus Odoribacter id.952) || id:ebi-a-GCST90017034	ebi-a-GCST90017034	Gut microbiota abundance (genus Odoribacter id.952)	Gut microbiota abundance (genus Odoribacter id.952) || ||	TRUE	igd
1150	rs10852602	16	49762462	-0.00373077	0.0146143	14306	0.700081	NA	A	C	Gut microbiota abundance (genus Parabacteroides id.954) || id:ebi-a-GCST90017039	ebi-a-GCST90017039	Gut microbiota abundance (genus Parabacteroides id.954)	Gut microbiota abundance (genus Parabacteroides id.954) || ||	TRUE	igd
1151	rs56118546	5	164465890	0.00283981	0.0197201	14306	0.829656	NA	G	T	Gut microbiota abundance (genus Prevotella9 id.11183) || id:ebi-a-GCST90017045	ebi-a-GCST90017045	Gut microbiota abundance (genus Prevotella9 id.11183)	Gut microbiota abundance (genus Prevotella9 id.11183) || ||	TRUE	igd
1152	rs10983735	9	120416066	0.0130378	0.0193362	14306	0.498498	NA	A	G	Gut microbiota abundance (genus Prevotella9 id.11183) || id:ebi-a-GCST90017045	ebi-a-GCST90017045	Gut microbiota abundance (genus Prevotella9 id.11183)	Gut microbiota abundance (genus Prevotella9 id.11183) || ||	TRUE	igd
1153	rs3740390	10	104638480	0.0184047	0.0191357	14306	0.275053	NA	T	C	Gut microbiota abundance (genus Ruminococcaceae NK4A214 group id.11358) || id:ebi-a-GCST90017052	ebi-a-GCST90017052	Gut microbiota abundance (genus Ruminococcaceae NK4A214 group id.11358)	Gut microbiota abundance (genus Ruminococcaceae NK4A214 group id.11358) || ||	TRUE	igd
1154	rs10983735	9	120416066	-0.037756	0.0152582	14306	0.0164771	NA	A	G	Gut microbiota abundance (genus Ruminococcus1 id.11373) || id:ebi-a-GCST90017062	ebi-a-GCST90017062	Gut microbiota abundance (genus Ruminococcus1 id.11373)	Gut microbiota abundance (genus Ruminococcus1 id.11373) || ||	TRUE	igd
1155	rs10983735	9	120416066	0.0157485	0.0149455	14306	0.284021	NA	A	G	Gut microbiota abundance (order Lactobacillales id.1800) || id:ebi-a-GCST90017101	ebi-a-GCST90017101	Gut microbiota abundance (order Lactobacillales id.1800)	Gut microbiota abundance (order Lactobacillales id.1800) || ||	TRUE	igd
1156	rs1217106	8	64567670	0.0147673	0.0282165	14306	0.626699	NA	G	A	Gut microbiota abundance (genus Ruminococcaceae UCG011 id.11368) || id:ebi-a-GCST90017059	ebi-a-GCST90017059	Gut microbiota abundance (genus Ruminococcaceae UCG011 id.11368)	Gut microbiota abundance (genus Ruminococcaceae UCG011 id.11368) || ||	TRUE	igd
1157	rs56118546	5	164465890	0.00922954	0.0347238	14306	0.792651	NA	G	T	Gut microbiota abundance (order Bacillales id.1674) || id:ebi-a-GCST90017091	ebi-a-GCST90017091	Gut microbiota abundance (order Bacillales id.1674)	Gut microbiota abundance (order Bacillales id.1674) || ||	TRUE	igd
1158	rs12203592	6	396321	0.0186104	0.0180927	14306	0.29524	NA	T	C	Gut microbiota abundance (order Erysipelotrichales id.2148) || id:ebi-a-GCST90017099	ebi-a-GCST90017099	Gut microbiota abundance (order Erysipelotrichales id.2148)	Gut microbiota abundance (order Erysipelotrichales id.2148) || ||	TRUE	igd
1159	rs3740390	10	104638480	-0.0386256	0.0270689	14306	0.171599	NA	T	C	Gut microbiota abundance (genus Paraprevotella id.962) || id:ebi-a-GCST90017040	ebi-a-GCST90017040	Gut microbiota abundance (genus Paraprevotella id.962)	Gut microbiota abundance (genus Paraprevotella id.962) || ||	TRUE	igd
1160	rs77205736	8	10153460	0.0295244	0.0288433	14306	0.316365	NA	T	C	Gut microbiota abundance (order Bacillales id.1674) || id:ebi-a-GCST90017091	ebi-a-GCST90017091	Gut microbiota abundance (order Bacillales id.1674)	Gut microbiota abundance (order Bacillales id.1674) || ||	TRUE	igd
1161	rs1217106	8	64567670	-0.00745842	0.0212766	14306	0.656024	NA	G	A	Gut microbiota abundance (genus Paraprevotella id.962) || id:ebi-a-GCST90017040	ebi-a-GCST90017040	Gut microbiota abundance (genus Paraprevotella id.962)	Gut microbiota abundance (genus Paraprevotella id.962) || ||	TRUE	igd
1162	rs10983735	9	120416066	0.000984971	0.0231496	14306	0.942685	NA	A	G	Gut microbiota abundance (genus Paraprevotella id.962) || id:ebi-a-GCST90017040	ebi-a-GCST90017040	Gut microbiota abundance (genus Paraprevotella id.962)	Gut microbiota abundance (genus Paraprevotella id.962) || ||	TRUE	igd
1163	rs10852602	16	49762462	-0.0280168	0.0262635	14306	0.367275	NA	A	C	Gut microbiota abundance (genus Tyzzerella3 id.11335) || id:ebi-a-GCST90017075	ebi-a-GCST90017075	Gut microbiota abundance (genus Tyzzerella3 id.11335)	Gut microbiota abundance (genus Tyzzerella3 id.11335) || ||	TRUE	igd
1164	rs3740390	10	104638480	-0.0169947	0.0241963	14306	0.491005	NA	T	C	Gut microbiota abundance (genus Veillonella id.2198) || id:ebi-a-GCST90017088	ebi-a-GCST90017088	Gut microbiota abundance (genus Veillonella id.2198)	Gut microbiota abundance (genus Veillonella id.2198) || ||	TRUE	igd
1165	rs77205736	8	10153460	0.0114737	0.017458	14306	0.533037	NA	T	C	Gut microbiota abundance (genus Veillonella id.2198) || id:ebi-a-GCST90017088	ebi-a-GCST90017088	Gut microbiota abundance (genus Veillonella id.2198)	Gut microbiota abundance (genus Veillonella id.2198) || ||	TRUE	igd
1166	rs56118546	5	164465890	-0.013002	0.0147769	14306	0.32635	NA	G	T	Gut microbiota abundance (genus Roseburia id.2012) || id:ebi-a-GCST90017048	ebi-a-GCST90017048	Gut microbiota abundance (genus Roseburia id.2012)	Gut microbiota abundance (genus Roseburia id.2012) || ||	TRUE	igd
1167	rs10852602	16	49762462	-0.0136528	0.0253196	14306	0.596361	NA	A	C	Gut microbiota abundance (order Gastranaerophilales id.1591) || id:ebi-a-GCST90017100	ebi-a-GCST90017100	Gut microbiota abundance (order Gastranaerophilales id.1591)	Gut microbiota abundance (order Gastranaerophilales id.1591) || ||	TRUE	igd
1168	rs77205736	8	10153460	0.0205093	0.0130768	14306	0.106405	NA	T	C	Gut microbiota abundance (genus Ruminococcaceae UCG005 id.11363) || id:ebi-a-GCST90017056	ebi-a-GCST90017056	Gut microbiota abundance (genus Ruminococcaceae UCG005 id.11363)	Gut microbiota abundance (genus Ruminococcaceae UCG005 id.11363) || ||	TRUE	igd
1169	rs1217106	8	64567670	0.0246475	0.0279255	14306	0.393469	NA	G	A	Gut microbiota abundance (genus Olsenella id.822) || id:ebi-a-GCST90017035	ebi-a-GCST90017035	Gut microbiota abundance (genus Olsenella id.822)	Gut microbiota abundance (genus Olsenella id.822) || ||	TRUE	igd
1170	rs56118546	5	164465890	-0.000426874	0.0145973	14306	0.91842	NA	G	T	Gut microbiota abundance (order Clostridiales id.1863) || id:ebi-a-GCST90017095	ebi-a-GCST90017095	Gut microbiota abundance (order Clostridiales id.1863)	Gut microbiota abundance (order Clostridiales id.1863) || ||	TRUE	igd
1171	rs3740390	10	104638480	0.0437516	0.0350507	14306	0.213005	NA	T	C	Gut microbiota abundance (genus Oxalobacter id.2978) || id:ebi-a-GCST90017038	ebi-a-GCST90017038	Gut microbiota abundance (genus Oxalobacter id.2978)	Gut microbiota abundance (genus Oxalobacter id.2978) || ||	TRUE	igd
1172	rs3740390	10	104638480	0.0219792	0.0186089	14306	0.30066	NA	T	C	Gut microbiota abundance (genus Ruminococcaceae UCG005 id.11363) || id:ebi-a-GCST90017056	ebi-a-GCST90017056	Gut microbiota abundance (genus Ruminococcaceae UCG005 id.11363)	Gut microbiota abundance (genus Ruminococcaceae UCG005 id.11363) || ||	TRUE	igd
1173	rs12203592	6	396321	-0.0498578	0.0224971	14306	0.045197	NA	T	C	Gut microbiota abundance (genus Parasutterella id.2892) || id:ebi-a-GCST90017041	ebi-a-GCST90017041	Gut microbiota abundance (genus Parasutterella id.2892)	Gut microbiota abundance (genus Parasutterella id.2892) || ||	TRUE	igd
1174	rs1217106	8	64567670	0.00983756	0.0163514	14306	0.536248	NA	G	A	Gut microbiota abundance (genus Parasutterella id.2892) || id:ebi-a-GCST90017041	ebi-a-GCST90017041	Gut microbiota abundance (genus Parasutterella id.2892)	Gut microbiota abundance (genus Parasutterella id.2892) || ||	TRUE	igd
1175	rs10852602	16	49762462	0.00530074	0.0181031	14306	0.75231	NA	A	C	Gut microbiota abundance (genus Parasutterella id.2892) || id:ebi-a-GCST90017041	ebi-a-GCST90017041	Gut microbiota abundance (genus Parasutterella id.2892)	Gut microbiota abundance (genus Parasutterella id.2892) || ||	TRUE	igd
1176	rs77205736	8	10153460	0.0451189	0.0197901	14306	0.024246	NA	T	C	Gut microbiota abundance (genus Senegalimassilia id.11160) || id:ebi-a-GCST90017068	ebi-a-GCST90017068	Gut microbiota abundance (genus Senegalimassilia id.11160)	Gut microbiota abundance (genus Senegalimassilia id.11160) || ||	TRUE	igd
1177	rs1217106	8	64567670	0.006055	0.0300545	14306	0.822811	NA	G	A	Gut microbiota abundance (genus Sellimonas id.14369) || id:ebi-a-GCST90017067	ebi-a-GCST90017067	Gut microbiota abundance (genus Sellimonas id.14369)	Gut microbiota abundance (genus Sellimonas id.14369) || ||	TRUE	igd
1178	rs10983735	9	120416066	-0.0725036	0.0348999	14306	0.028086	NA	A	G	Gut microbiota abundance (genus Sellimonas id.14369) || id:ebi-a-GCST90017067	ebi-a-GCST90017067	Gut microbiota abundance (genus Sellimonas id.14369)	Gut microbiota abundance (genus Sellimonas id.14369) || ||	TRUE	igd
1179	rs56118546	5	164465890	0.0375306	0.0172142	14306	0.0309528	NA	G	T	Gut microbiota abundance (genus Sutterella id.2896) || id:ebi-a-GCST90017072	ebi-a-GCST90017072	Gut microbiota abundance (genus Sutterella id.2896)	Gut microbiota abundance (genus Sutterella id.2896) || ||	TRUE	igd
1180	rs1217106	8	64567670	0.00327438	0.0153505	14306	0.862613	NA	G	A	Gut microbiota abundance (genus Sutterella id.2896) || id:ebi-a-GCST90017072	ebi-a-GCST90017072	Gut microbiota abundance (genus Sutterella id.2896)	Gut microbiota abundance (genus Sutterella id.2896) || ||	TRUE	igd
1181	rs10983735	9	120416066	-0.000397651	0.015889	14306	0.942349	NA	A	G	Gut microbiota abundance (genus Ruminococcus2 id.11374) || id:ebi-a-GCST90017063	ebi-a-GCST90017063	Gut microbiota abundance (genus Ruminococcus2 id.11374)	Gut microbiota abundance (genus Ruminococcus2 id.11374) || ||	TRUE	igd
1182	rs3740390	10	104638480	-0.00605781	0.0184816	14306	0.618022	NA	T	C	Gut microbiota abundance (genus Streptococcus id.1853) || id:ebi-a-GCST90017070	ebi-a-GCST90017070	Gut microbiota abundance (genus Streptococcus id.1853)	Gut microbiota abundance (genus Streptococcus id.1853) || ||	TRUE	igd
1183	rs3740390	10	104638480	0.00164903	0.0190575	14306	0.887517	NA	T	C	Gut microbiota abundance (genus Ruminococcus2 id.11374) || id:ebi-a-GCST90017063	ebi-a-GCST90017063	Gut microbiota abundance (genus Ruminococcus2 id.11374)	Gut microbiota abundance (genus Ruminococcus2 id.11374) || ||	TRUE	igd
1184	rs3740390	10	104638480	0.0166377	0.0318482	14306	0.7582	NA	T	C	Gut microbiota abundance (genus Peptococcus id.2037) || id:ebi-a-GCST90017042	ebi-a-GCST90017042	Gut microbiota abundance (genus Peptococcus id.2037)	Gut microbiota abundance (genus Peptococcus id.2037) || ||	TRUE	igd
1185	rs12203592	6	396321	-0.0170489	0.0186707	14306	0.40458	NA	T	C	Gut microbiota abundance (order Burkholderiales id.2874) || id:ebi-a-GCST90017094	ebi-a-GCST90017094	Gut microbiota abundance (order Burkholderiales id.2874)	Gut microbiota abundance (order Burkholderiales id.2874) || ||	TRUE	igd
1186	rs56118546	5	164465890	0.00384669	0.0169039	14306	0.857922	NA	G	T	Gut microbiota abundance (order Enterobacteriales id.3468) || id:ebi-a-GCST90017098	ebi-a-GCST90017098	Gut microbiota abundance (order Enterobacteriales id.3468)	Gut microbiota abundance (order Enterobacteriales id.3468) || ||	TRUE	igd
1187	rs77205736	8	10153460	0.00731086	0.0143766	14306	0.636505	NA	T	C	Gut microbiota abundance (order Enterobacteriales id.3468) || id:ebi-a-GCST90017098	ebi-a-GCST90017098	Gut microbiota abundance (order Enterobacteriales id.3468)	Gut microbiota abundance (order Enterobacteriales id.3468) || ||	TRUE	igd
1188	rs56118546	5	164465890	-0.0263616	0.0333423	14306	0.466231	NA	G	T	Gut microbiota abundance (genus Methanobrevibacter id.123) || id:ebi-a-GCST90017033	ebi-a-GCST90017033	Gut microbiota abundance (genus Methanobrevibacter id.123)	Gut microbiota abundance (genus Methanobrevibacter id.123) || ||	TRUE	igd
1189	rs12203592	6	396321	-0.0200349	0.037148	14306	0.546997	NA	T	C	Gut microbiota abundance (genus Methanobrevibacter id.123) || id:ebi-a-GCST90017033	ebi-a-GCST90017033	Gut microbiota abundance (genus Methanobrevibacter id.123)	Gut microbiota abundance (genus Methanobrevibacter id.123) || ||	TRUE	igd
1190	rs77205736	8	10153460	0.00444179	0.0124794	14306	0.646976	NA	T	C	Gut microbiota abundance (genus Ruminococcus torques group id.14377) || id:ebi-a-GCST90017066	ebi-a-GCST90017066	Gut microbiota abundance (genus Ruminococcus torques group id.14377)	Gut microbiota abundance (genus Ruminococcus torques group id.14377) || ||	TRUE	igd
1191	rs12203592	6	396321	0.00722786	0.0370595	14306	0.642041	NA	T	C	Gut microbiota abundance (genus Lactococcus id.1851) || id:ebi-a-GCST90017031	ebi-a-GCST90017031	Gut microbiota abundance (genus Lactococcus id.1851)	Gut microbiota abundance (genus Lactococcus id.1851) || ||	TRUE	igd
1192	rs3740390	10	104638480	-0.0233882	0.0182504	14306	0.198598	NA	T	C	Gut microbiota abundance (genus Ruminiclostridium9 id.11357) || id:ebi-a-GCST90017051	ebi-a-GCST90017051	Gut microbiota abundance (genus Ruminiclostridium9 id.11357)	Gut microbiota abundance (genus Ruminiclostridium9 id.11357) || ||	TRUE	igd
1193	rs10852602	16	49762462	0.0340866	0.0304601	14306	0.280729	NA	A	C	Gut microbiota abundance (genus Lactococcus id.1851) || id:ebi-a-GCST90017031	ebi-a-GCST90017031	Gut microbiota abundance (genus Lactococcus id.1851)	Gut microbiota abundance (genus Lactococcus id.1851) || ||	TRUE	igd
1194	rs3740390	10	104638480	0.0137422	0.040848	14306	0.705898	NA	T	C	Gut microbiota abundance (genus Rikenellaceae RC9 gut group id.11191) || id:ebi-a-GCST90017046	ebi-a-GCST90017046	Gut microbiota abundance (genus Rikenellaceae RC9 gut group id.11191)	Gut microbiota abundance (genus Rikenellaceae RC9 gut group id.11191) || ||	TRUE	igd
1195	rs77205736	8	10153460	0.0381775	0.0209789	14306	0.0664753	NA	T	C	Gut microbiota abundance (genus Slackia id.825) || id:ebi-a-GCST90017069	ebi-a-GCST90017069	Gut microbiota abundance (genus Slackia id.825)	Gut microbiota abundance (genus Slackia id.825) || ||	TRUE	igd
1196	rs10983735	9	120416066	0.0107857	0.0147931	14306	0.439188	NA	A	G	Gut microbiota abundance (order Coriobacteriales id.810) || id:ebi-a-GCST90017096	ebi-a-GCST90017096	Gut microbiota abundance (order Coriobacteriales id.810)	Gut microbiota abundance (order Coriobacteriales id.810) || ||	TRUE	igd
1197	rs1217106	8	64567670	-0.044723	0.013512	14306	0.00107681	NA	G	A	Gut microbiota abundance (genus Ruminococcaceae UCG013 id.11370) || id:ebi-a-GCST90017060	ebi-a-GCST90017060	Gut microbiota abundance (genus Ruminococcaceae UCG013 id.11370)	Gut microbiota abundance (genus Ruminococcaceae UCG013 id.11370) || ||	TRUE	igd
1198	rs3740390	10	104638480	-0.0277859	0.0182364	14306	0.092963	NA	T	C	Gut microbiota abundance (genus Ruminococcaceae UCG013 id.11370) || id:ebi-a-GCST90017060	ebi-a-GCST90017060	Gut microbiota abundance (genus Ruminococcaceae UCG013 id.11370)	Gut microbiota abundance (genus Ruminococcaceae UCG013 id.11370) || ||	TRUE	igd
1199	rs56118546	5	164465890	0.0100141	0.0187585	14306	0.549488	NA	G	T	Gut microbiota abundance (genus Phascolarctobacterium id.2168) || id:ebi-a-GCST90017043	ebi-a-GCST90017043	Gut microbiota abundance (genus Phascolarctobacterium id.2168)	Gut microbiota abundance (genus Phascolarctobacterium id.2168) || ||	TRUE	igd
1200	rs3740390	10	104638480	-0.0332856	0.020483	14306	0.106053	NA	T	C	Gut microbiota abundance (genus Ruminococcus gauvreauii group id.11342) || id:ebi-a-GCST90017064	ebi-a-GCST90017064	Gut microbiota abundance (genus Ruminococcus gauvreauii group id.11342)	Gut microbiota abundance (genus Ruminococcus gauvreauii group id.11342) || ||	TRUE	igd
1201	rs3740390	10	104638480	6.47881e-06	0.0176732	14306	0.884748	NA	T	C	Gut microbiota abundance (order Coriobacteriales id.810) || id:ebi-a-GCST90017096	ebi-a-GCST90017096	Gut microbiota abundance (order Coriobacteriales id.810)	Gut microbiota abundance (order Coriobacteriales id.810) || ||	TRUE	igd
1202	rs56118546	5	164465890	0.00223212	0.0148152	14306	0.891068	NA	G	T	Gut microbiota abundance (order Coriobacteriales id.810) || id:ebi-a-GCST90017096	ebi-a-GCST90017096	Gut microbiota abundance (order Coriobacteriales id.810)	Gut microbiota abundance (order Coriobacteriales id.810) || ||	TRUE	igd
1203	rs77205736	8	10153460	-0.00481198	0.0123099	14306	0.632498	NA	T	C	Gut microbiota abundance (order Bacteroidales id.913) || id:ebi-a-GCST90017092	ebi-a-GCST90017092	Gut microbiota abundance (order Bacteroidales id.913)	Gut microbiota abundance (order Bacteroidales id.913) || ||	TRUE	igd
1204	rs1217106	8	64567670	-0.0101209	0.0130081	14306	0.450125	NA	G	A	Gut microbiota abundance (order Bacteroidales id.913) || id:ebi-a-GCST90017092	ebi-a-GCST90017092	Gut microbiota abundance (order Bacteroidales id.913)	Gut microbiota abundance (order Bacteroidales id.913) || ||	TRUE	igd
1205	rs12203592	6	396321	-0.0116624	0.0184491	14306	0.659584	NA	T	C	Gut microbiota abundance (genus Ruminiclostridium5 id.11355) || id:ebi-a-GCST90017049	ebi-a-GCST90017049	Gut microbiota abundance (genus Ruminiclostridium5 id.11355)	Gut microbiota abundance (genus Ruminiclostridium5 id.11355) || ||	TRUE	igd
1206	rs12203592	6	396321	-0.010993	0.022882	14306	0.670349	NA	T	C	Gut microbiota abundance (genus Phascolarctobacterium id.2168) || id:ebi-a-GCST90017043	ebi-a-GCST90017043	Gut microbiota abundance (genus Phascolarctobacterium id.2168)	Gut microbiota abundance (genus Phascolarctobacterium id.2168) || ||	TRUE	igd
1207	rs12203592	6	396321	-0.0310501	0.0364981	14306	0.354367	NA	T	C	Gut microbiota abundance (order Methanobacteriales id.120) || id:ebi-a-GCST90017102	ebi-a-GCST90017102	Gut microbiota abundance (order Methanobacteriales id.120)	Gut microbiota abundance (order Methanobacteriales id.120) || ||	TRUE	igd
1208	rs10983735	9	120416066	-0.0159143	0.0149057	14306	0.289208	NA	A	G	Gut microbiota abundance (genus Ruminiclostridium5 id.11355) || id:ebi-a-GCST90017049	ebi-a-GCST90017049	Gut microbiota abundance (genus Ruminiclostridium5 id.11355)	Gut microbiota abundance (genus Ruminiclostridium5 id.11355) || ||	TRUE	igd
1209	rs3740390	10	104638480	0.0201466	0.0198439	14306	0.306229	NA	T	C	Gut microbiota abundance (genus Romboutsia id.11347) || id:ebi-a-GCST90017047	ebi-a-GCST90017047	Gut microbiota abundance (genus Romboutsia id.11347)	Gut microbiota abundance (genus Romboutsia id.11347) || ||	TRUE	igd
1210	rs3740390	10	104638480	0.0083784	0.0297121	14306	0.742098	NA	T	C	Gut microbiota abundance (genus Terrisporobacter id.11348) || id:ebi-a-GCST90017073	ebi-a-GCST90017073	Gut microbiota abundance (genus Terrisporobacter id.11348)	Gut microbiota abundance (genus Terrisporobacter id.11348) || ||	TRUE	igd
1211	rs56118546	5	164465890	-0.00140642	0.0165063	14306	0.977208	NA	G	T	Gut microbiota abundance (genus Romboutsia id.11347) || id:ebi-a-GCST90017047	ebi-a-GCST90017047	Gut microbiota abundance (genus Romboutsia id.11347)	Gut microbiota abundance (genus Romboutsia id.11347) || ||	TRUE	igd
1212	rs56118546	5	164465890	0.0229015	0.0239135	14306	0.383231	NA	G	T	Gut microbiota abundance (genus Terrisporobacter id.11348) || id:ebi-a-GCST90017073	ebi-a-GCST90017073	Gut microbiota abundance (genus Terrisporobacter id.11348)	Gut microbiota abundance (genus Terrisporobacter id.11348) || ||	TRUE	igd
1213	rs56118546	5	164465890	0.0133685	0.0173455	14306	0.409267	NA	G	T	Gut microbiota abundance (genus Ruminococcaceae UCG010 id.11367) || id:ebi-a-GCST90017058	ebi-a-GCST90017058	Gut microbiota abundance (genus Ruminococcaceae UCG010 id.11367)	Gut microbiota abundance (genus Ruminococcaceae UCG010 id.11367) || ||	TRUE	igd
1214	rs10852602	16	49762462	0.0343917	0.0223991	14306	0.113416	NA	A	C	Gut microbiota abundance (genus Ruminococcaceae UCG009 id.11366) || id:ebi-a-GCST90017057	ebi-a-GCST90017057	Gut microbiota abundance (genus Ruminococcaceae UCG009 id.11366)	Gut microbiota abundance (genus Ruminococcaceae UCG009 id.11366) || ||	TRUE	igd
1215	rs10852602	16	49762462	-0.00236605	0.0327937	14306	0.948308	NA	A	C	Gut microbiota abundance (genus Prevotella7 id.11182) || id:ebi-a-GCST90017044	ebi-a-GCST90017044	Gut microbiota abundance (genus Prevotella7 id.11182)	Gut microbiota abundance (genus Prevotella7 id.11182) || ||	TRUE	igd
1216	rs10983735	9	120416066	-0.0303304	0.0162126	14306	0.0521783	NA	A	G	Gut microbiota abundance (genus Odoribacter id.952) || id:ebi-a-GCST90017034	ebi-a-GCST90017034	Gut microbiota abundance (genus Odoribacter id.952)	Gut microbiota abundance (genus Odoribacter id.952) || ||	TRUE	igd
1217	rs10852602	16	49762462	0.0320834	0.0161389	14306	0.0700858	NA	A	C	Gut microbiota abundance (genus Ruminococcaceae UCG014 id.11371) || id:ebi-a-GCST90017061	ebi-a-GCST90017061	Gut microbiota abundance (genus Ruminococcaceae UCG014 id.11371)	Gut microbiota abundance (genus Ruminococcaceae UCG014 id.11371) || ||	TRUE	igd
1218	rs3740390	10	104638480	-0.0383508	0.0272983	14306	0.155642	NA	T	C	Gut microbiota abundance (genus Ruminococcaceae UCG009 id.11366) || id:ebi-a-GCST90017057	ebi-a-GCST90017057	Gut microbiota abundance (genus Ruminococcaceae UCG009 id.11366)	Gut microbiota abundance (genus Ruminococcaceae UCG009 id.11366) || ||	TRUE	igd
1219	rs12203592	6	396321	-0.0270183	0.0255786	14306	0.379951	NA	T	C	Gut microbiota abundance (genus Oscillibacter id.2063) || id:ebi-a-GCST90017036	ebi-a-GCST90017036	Gut microbiota abundance (genus Oscillibacter id.2063)	Gut microbiota abundance (genus Oscillibacter id.2063) || ||	TRUE	igd
1220	rs3740390	10	104638480	-0.00656648	0.0178559	14306	0.738776	NA	T	C	Gut microbiota abundance (genus Parabacteroides id.954) || id:ebi-a-GCST90017039	ebi-a-GCST90017039	Gut microbiota abundance (genus Parabacteroides id.954)	Gut microbiota abundance (genus Parabacteroides id.954) || ||	TRUE	igd
1221	rs1217106	8	64567670	0.0510981	0.0291491	14306	0.0846623	NA	G	A	Gut microbiota abundance (genus Prevotella7 id.11182) || id:ebi-a-GCST90017044	ebi-a-GCST90017044	Gut microbiota abundance (genus Prevotella7 id.11182)	Gut microbiota abundance (genus Prevotella7 id.11182) || ||	TRUE	igd
1222	rs10852602	16	49762462	0.0345726	0.018664	14306	0.0556801	NA	A	C	Gut microbiota abundance (genus Prevotella9 id.11183) || id:ebi-a-GCST90017045	ebi-a-GCST90017045	Gut microbiota abundance (genus Prevotella9 id.11183)	Gut microbiota abundance (genus Prevotella9 id.11183) || ||	TRUE	igd
1223	rs1217106	8	64567670	0.00939265	0.0155911	14306	0.543695	NA	G	A	Gut microbiota abundance (unknown genus id.2071) || id:ebi-a-GCST90017084	ebi-a-GCST90017084	Gut microbiota abundance (unknown genus id.2071)	Gut microbiota abundance (unknown genus id.2071) || ||	TRUE	igd
1224	rs56118546	5	164465890	0.00799759	0.0180006	14306	0.688885	NA	G	T	Gut microbiota abundance (order Verrucomicrobiales id.4030) || id:ebi-a-GCST90017108	ebi-a-GCST90017108	Gut microbiota abundance (order Verrucomicrobiales id.4030)	Gut microbiota abundance (order Verrucomicrobiales id.4030) || ||	TRUE	igd
1225	rs77205736	8	10153460	-0.0140599	0.0151176	14306	0.397382	NA	T	C	Gut microbiota abundance (order Verrucomicrobiales id.4030) || id:ebi-a-GCST90017108	ebi-a-GCST90017108	Gut microbiota abundance (order Verrucomicrobiales id.4030)	Gut microbiota abundance (order Verrucomicrobiales id.4030) || ||	TRUE	igd
1226	rs77205736	8	10153460	0.0076853	0.0124349	14306	0.534072	NA	T	C	Gut microbiota abundance (phylum Actinobacteria id.400) || id:ebi-a-GCST90017110	ebi-a-GCST90017110	Gut microbiota abundance (phylum Actinobacteria id.400)	Gut microbiota abundance (phylum Actinobacteria id.400) || ||	TRUE	igd
1227	rs10983735	9	120416066	0.0209501	0.0170871	14306	0.170812	NA	A	G	Gut microbiota abundance (unknown genus id.826) || id:ebi-a-GCST90017086	ebi-a-GCST90017086	Gut microbiota abundance (unknown genus id.826)	Gut microbiota abundance (unknown genus id.826) || ||	TRUE	igd
1228	rs56118546	5	164465890	0.00153417	0.0192641	14306	0.909747	NA	G	T	Gut microbiota abundance (unknown genus id.1000005472) || id:ebi-a-GCST90017078	ebi-a-GCST90017078	Gut microbiota abundance (unknown genus id.1000005472)	Gut microbiota abundance (unknown genus id.1000005472) || ||	TRUE	igd
1229	rs10852602	16	49762462	0.0136105	0.0188675	14306	0.524839	NA	A	C	Gut microbiota abundance (unknown genus id.1000000073) || id:ebi-a-GCST90017076	ebi-a-GCST90017076	Gut microbiota abundance (unknown genus id.1000000073)	Gut microbiota abundance (unknown genus id.1000000073) || ||	TRUE	igd
1230	rs10983735	9	120416066	-0.0290103	0.0180425	14306	0.125052	NA	A	G	Gut microbiota abundance (order Verrucomicrobiales id.4030) || id:ebi-a-GCST90017108	ebi-a-GCST90017108	Gut microbiota abundance (order Verrucomicrobiales id.4030)	Gut microbiota abundance (order Verrucomicrobiales id.4030) || ||	TRUE	igd
1231	rs10852602	16	49762462	0.00602106	0.016931	14306	0.762341	NA	A	C	Gut microbiota abundance (unknown genus id.826) || id:ebi-a-GCST90017086	ebi-a-GCST90017086	Gut microbiota abundance (unknown genus id.826)	Gut microbiota abundance (unknown genus id.826) || ||	TRUE	igd
1232	rs12203592	6	396321	-0.0279475	0.0235604	14306	0.217995	NA	T	C	Gut microbiota abundance (unknown genus id.1868) || id:ebi-a-GCST90017081	ebi-a-GCST90017081	Gut microbiota abundance (unknown genus id.1868)	Gut microbiota abundance (unknown genus id.1868) || ||	TRUE	igd
1233	rs1217106	8	64567670	0.0414376	0.016928	14306	0.0143608	NA	G	A	Gut microbiota abundance (unknown genus id.1868) || id:ebi-a-GCST90017081	ebi-a-GCST90017081	Gut microbiota abundance (unknown genus id.1868)	Gut microbiota abundance (unknown genus id.1868) || ||	TRUE	igd
1234	rs10852602	16	49762462	-0.0105895	0.0229904	14306	0.686656	NA	A	C	Gut microbiota abundance (phylum Cyanobacteria id.1500) || id:ebi-a-GCST90017112	ebi-a-GCST90017112	Gut microbiota abundance (phylum Cyanobacteria id.1500)	Gut microbiota abundance (phylum Cyanobacteria id.1500) || ||	TRUE	igd
1235	rs3740390	10	104638480	0.0370059	0.0173779	14306	0.0404958	NA	T	C	Gut microbiota abundance (phylum Proteobacteria id.2375) || id:ebi-a-GCST90017116	ebi-a-GCST90017116	Gut microbiota abundance (phylum Proteobacteria id.2375)	Gut microbiota abundance (phylum Proteobacteria id.2375) || ||	TRUE	igd
1236	rs10852602	16	49762462	0.0230531	0.0141907	14306	0.10624	NA	A	C	Gut microbiota abundance (phylum Firmicutes id.1672) || id:ebi-a-GCST90017114	ebi-a-GCST90017114	Gut microbiota abundance (phylum Firmicutes id.1672)	Gut microbiota abundance (phylum Firmicutes id.1672) || ||	TRUE	igd
1237	rs77205736	8	10153460	0.0103659	0.0247804	14306	0.689596	NA	T	C	Gut microbiota abundance (unknown genus id.959) || id:ebi-a-GCST90017087	ebi-a-GCST90017087	Gut microbiota abundance (unknown genus id.959)	Gut microbiota abundance (unknown genus id.959) || ||	TRUE	igd
1238	rs10852602	16	49762462	-0.0457221	0.0273595	14306	0.0826171	NA	A	C	Gut microbiota abundance (unknown genus id.959) || id:ebi-a-GCST90017087	ebi-a-GCST90017087	Gut microbiota abundance (unknown genus id.959)	Gut microbiota abundance (unknown genus id.959) || ||	TRUE	igd
1239	rs77205736	8	10153460	0.00491726	0.0187667	14306	0.791779	NA	T	C	Gut microbiota abundance (unknown genus id.1000005479) || id:ebi-a-GCST90017079	ebi-a-GCST90017079	Gut microbiota abundance (unknown genus id.1000005479)	Gut microbiota abundance (unknown genus id.1000005479) || ||	TRUE	igd
1240	rs10852602	16	49762462	0.0153586	0.0272022	14306	0.585051	NA	A	C	Gut microbiota abundance (unknown genus id.1000006162) || id:ebi-a-GCST90017080	ebi-a-GCST90017080	Gut microbiota abundance (unknown genus id.1000006162)	Gut microbiota abundance (unknown genus id.1000006162) || ||	TRUE	igd
1241	rs10852602	16	49762462	0.0503044	0.0278196	14306	0.0803508	NA	A	C	Gut microbiota abundance (phylum Lentisphaerae id.2238) || id:ebi-a-GCST90017115	ebi-a-GCST90017115	Gut microbiota abundance (phylum Lentisphaerae id.2238)	Gut microbiota abundance (phylum Lentisphaerae id.2238) || ||	TRUE	igd
1242	rs1217106	8	64567670	-0.0047193	0.0130411	14306	0.677726	NA	G	A	Gut microbiota abundance (phylum Proteobacteria id.2375) || id:ebi-a-GCST90017116	ebi-a-GCST90017116	Gut microbiota abundance (phylum Proteobacteria id.2375)	Gut microbiota abundance (phylum Proteobacteria id.2375) || ||	TRUE	igd
1243	rs56118546	5	164465890	0.0113873	0.0146342	14306	0.463554	NA	G	T	Gut microbiota abundance (phylum Proteobacteria id.2375) || id:ebi-a-GCST90017116	ebi-a-GCST90017116	Gut microbiota abundance (phylum Proteobacteria id.2375)	Gut microbiota abundance (phylum Proteobacteria id.2375) || ||	TRUE	igd
1244	rs10983735	9	120416066	-0.0118727	0.0145589	14306	0.4422	NA	A	G	Gut microbiota abundance (phylum Proteobacteria id.2375) || id:ebi-a-GCST90017116	ebi-a-GCST90017116	Gut microbiota abundance (phylum Proteobacteria id.2375)	Gut microbiota abundance (phylum Proteobacteria id.2375) || ||	TRUE	igd
1245	rs56118546	5	164465890	-0.0167708	0.0146635	14306	0.302296	NA	G	T	Gut microbiota abundance (order Selenomonadales id.2165) || id:ebi-a-GCST90017107	ebi-a-GCST90017107	Gut microbiota abundance (order Selenomonadales id.2165)	Gut microbiota abundance (order Selenomonadales id.2165) || ||	TRUE	igd
1246	rs1217106	8	64567670	-0.00610491	0.0130074	14306	0.631377	NA	G	A	Gut microbiota abundance (phylum Firmicutes id.1672) || id:ebi-a-GCST90017114	ebi-a-GCST90017114	Gut microbiota abundance (phylum Firmicutes id.1672)	Gut microbiota abundance (phylum Firmicutes id.1672) || ||	TRUE	igd
1247	rs10983735	9	120416066	-0.0220429	0.0276931	14306	0.438341	NA	A	G	Gut microbiota abundance (unknown genus id.1000006162) || id:ebi-a-GCST90017080	ebi-a-GCST90017080	Gut microbiota abundance (unknown genus id.1000006162)	Gut microbiota abundance (unknown genus id.1000006162) || ||	TRUE	igd
1248	rs3740390	10	104638480	0.0215372	0.0263137	14306	0.420108	NA	T	C	Gut microbiota abundance (unknown genus id.1000005479) || id:ebi-a-GCST90017079	ebi-a-GCST90017079	Gut microbiota abundance (unknown genus id.1000005479)	Gut microbiota abundance (unknown genus id.1000005479) || ||	TRUE	igd
1249	rs12203592	6	396321	0.00405374	0.0257732	14306	0.985144	NA	T	C	Gut microbiota abundance (unknown genus id.2755) || id:ebi-a-GCST90017085	ebi-a-GCST90017085	Gut microbiota abundance (unknown genus id.2755)	Gut microbiota abundance (unknown genus id.2755) || ||	TRUE	igd
1250	rs56118546	5	164465890	0.0549629	0.0277456	14306	0.0567832	NA	G	T	Gut microbiota abundance (unknown genus id.1000006162) || id:ebi-a-GCST90017080	ebi-a-GCST90017080	Gut microbiota abundance (unknown genus id.1000006162)	Gut microbiota abundance (unknown genus id.1000006162) || ||	TRUE	igd
1251	rs77205736	8	10153460	-0.0195898	0.0238442	14306	0.388286	NA	T	C	Gut microbiota abundance (order Victivallales id.2254) || id:ebi-a-GCST90017109	ebi-a-GCST90017109	Gut microbiota abundance (order Victivallales id.2254)	Gut microbiota abundance (order Victivallales id.2254) || ||	TRUE	igd
1252	rs77205736	8	10153460	-0.0178776	0.0238306	14306	0.438364	NA	T	C	Gut microbiota abundance (phylum Lentisphaerae id.2238) || id:ebi-a-GCST90017115	ebi-a-GCST90017115	Gut microbiota abundance (phylum Lentisphaerae id.2238)	Gut microbiota abundance (phylum Lentisphaerae id.2238) || ||	TRUE	igd
1253	rs77205736	8	10153460	-0.00618282	0.0165345	14306	0.728462	NA	T	C	Gut microbiota abundance (unknown genus id.2001) || id:ebi-a-GCST90017082	ebi-a-GCST90017082	Gut microbiota abundance (unknown genus id.2001)	Gut microbiota abundance (unknown genus id.2001) || ||	TRUE	igd
1254	rs1217106	8	64567670	-0.00125512	0.0173859	14306	0.938756	NA	G	A	Gut microbiota abundance (unknown genus id.2001) || id:ebi-a-GCST90017082	ebi-a-GCST90017082	Gut microbiota abundance (unknown genus id.2001)	Gut microbiota abundance (unknown genus id.2001) || ||	TRUE	igd
1255	rs3740390	10	104638480	-0.0183771	0.0235943	14306	0.522553	NA	T	C	Gut microbiota abundance (unknown genus id.2001) || id:ebi-a-GCST90017082	ebi-a-GCST90017082	Gut microbiota abundance (unknown genus id.2001)	Gut microbiota abundance (unknown genus id.2001) || ||	TRUE	igd
1256	rs3740390	10	104638480	0.0225494	0.0260008	14306	0.438491	NA	T	C	Gut microbiota abundance (order Rhodospirillales id.2667) || id:ebi-a-GCST90017106	ebi-a-GCST90017106	Gut microbiota abundance (order Rhodospirillales id.2667)	Gut microbiota abundance (order Rhodospirillales id.2667) || ||	TRUE	igd
1257	rs77205736	8	10153460	0.00689142	0.0175394	14306	0.602626	NA	T	C	Gut microbiota abundance (order Rhodospirillales id.2667) || id:ebi-a-GCST90017106	ebi-a-GCST90017106	Gut microbiota abundance (order Rhodospirillales id.2667)	Gut microbiota abundance (order Rhodospirillales id.2667) || ||	TRUE	igd
1258	rs10983735	9	120416066	-0.0162586	0.0212822	14306	0.480202	NA	A	G	Gut microbiota abundance (order Rhodospirillales id.2667) || id:ebi-a-GCST90017106	ebi-a-GCST90017106	Gut microbiota abundance (order Rhodospirillales id.2667)	Gut microbiota abundance (order Rhodospirillales id.2667) || ||	TRUE	igd
1259	rs12203592	6	396321	-0.0314523	0.0180128	14306	0.114226	NA	T	C	Gut microbiota abundance (phylum Bacteroidetes id.905) || id:ebi-a-GCST90017111	ebi-a-GCST90017111	Gut microbiota abundance (phylum Bacteroidetes id.905)	Gut microbiota abundance (phylum Bacteroidetes id.905) || ||	TRUE	igd
1260	rs12203592	6	396321	-0.0182951	0.0331254	14306	0.67873	NA	T	C	Gut microbiota abundance (unknown family id.1000006161) || id:ebi-a-GCST90016955	ebi-a-GCST90016955	Gut microbiota abundance (unknown family id.1000006161)	Gut microbiota abundance (unknown family id.1000006161) || ||	TRUE	igd
1261	rs10983735	9	120416066	-0.0220429	0.0276931	14306	0.438341	NA	A	G	Gut microbiota abundance (order NB1n id.3953) || id:ebi-a-GCST90017104	ebi-a-GCST90017104	Gut microbiota abundance (order NB1n id.3953)	Gut microbiota abundance (order NB1n id.3953) || ||	TRUE	igd
1262	rs1217106	8	64567670	0.015132	0.0182914	14306	0.384851	NA	G	A	Gut microbiota abundance (order Pasteurellales id.3688) || id:ebi-a-GCST90017105	ebi-a-GCST90017105	Gut microbiota abundance (order Pasteurellales id.3688)	Gut microbiota abundance (order Pasteurellales id.3688) || ||	TRUE	igd
1263	rs1217106	8	64567670	0.0369051	0.0239715	14306	0.10836	NA	G	A	Gut microbiota abundance (order NB1n id.3953) || id:ebi-a-GCST90017104	ebi-a-GCST90017104	Gut microbiota abundance (order NB1n id.3953)	Gut microbiota abundance (order NB1n id.3953) || ||	TRUE	igd
1264	rs10852602	16	49762462	-0.00545403	0.0190238	14306	0.690852	NA	A	C	Gut microbiota abundance (unknown family id.1000005471) || id:ebi-a-GCST90016954	ebi-a-GCST90016954	Gut microbiota abundance (unknown family id.1000005471)	Gut microbiota abundance (unknown family id.1000005471) || ||	TRUE	igd
1265	rs12203592	6	396321	-0.0207504	0.0215503	14306	0.491691	NA	T	C	Gut microbiota abundance (phylum Verrucomicrobia id.3982) || id:ebi-a-GCST90017118	ebi-a-GCST90017118	Gut microbiota abundance (phylum Verrucomicrobia id.3982)	Gut microbiota abundance (phylum Verrucomicrobia id.3982) || ||	TRUE	igd
1266	rs10852602	16	49762462	-0.00545403	0.0190238	14306	0.690852	NA	A	C	Gut microbiota abundance (unknown genus id.1000005472) || id:ebi-a-GCST90017078	ebi-a-GCST90017078	Gut microbiota abundance (unknown genus id.1000005472)	Gut microbiota abundance (unknown genus id.1000005472) || ||	TRUE	igd
1267	rs56118546	5	164465890	0.010345	0.0193881	14306	0.589688	NA	G	T	Gut microbiota abundance (unknown genus id.1000000073) || id:ebi-a-GCST90017076	ebi-a-GCST90017076	Gut microbiota abundance (unknown genus id.1000000073)	Gut microbiota abundance (unknown genus id.1000000073) || ||	TRUE	igd
1268	rs77205736	8	10153460	0.0093565	0.0160355	14306	0.526352	NA	T	C	Gut microbiota abundance (unknown genus id.1000000073) || id:ebi-a-GCST90017076	ebi-a-GCST90017076	Gut microbiota abundance (unknown genus id.1000000073)	Gut microbiota abundance (unknown genus id.1000000073) || ||	TRUE	igd
1269	rs3740390	10	104638480	-0.00405305	0.0232226	14306	0.753083	NA	T	C	Gut microbiota abundance (unknown genus id.1000000073) || id:ebi-a-GCST90017076	ebi-a-GCST90017076	Gut microbiota abundance (unknown genus id.1000000073)	Gut microbiota abundance (unknown genus id.1000000073) || ||	TRUE	igd
1270	rs1217106	8	64567670	-0.00254608	0.0169515	14306	0.956147	NA	G	A	Gut microbiota abundance (unknown genus id.1000000073) || id:ebi-a-GCST90017076	ebi-a-GCST90017076	Gut microbiota abundance (unknown genus id.1000000073)	Gut microbiota abundance (unknown genus id.1000000073) || ||	TRUE	igd
1271	rs56118546	5	164465890	0.0158749	0.016973	14306	0.388154	NA	G	T	Gut microbiota abundance (unknown genus id.826) || id:ebi-a-GCST90017086	ebi-a-GCST90017086	Gut microbiota abundance (unknown genus id.826)	Gut microbiota abundance (unknown genus id.826) || ||	TRUE	igd
1272	rs1217106	8	64567670	-0.0137242	0.0159285	14306	0.376036	NA	G	A	Gut microbiota abundance (order Verrucomicrobiales id.4030) || id:ebi-a-GCST90017108	ebi-a-GCST90017108	Gut microbiota abundance (order Verrucomicrobiales id.4030)	Gut microbiota abundance (order Verrucomicrobiales id.4030) || ||	TRUE	igd
1273	rs12203592	6	396321	0.0187033	0.0182826	14306	0.353501	NA	T	C	Gut microbiota abundance (phylum Actinobacteria id.400) || id:ebi-a-GCST90017110	ebi-a-GCST90017110	Gut microbiota abundance (phylum Actinobacteria id.400)	Gut microbiota abundance (phylum Actinobacteria id.400) || ||	TRUE	igd
1274	rs12203592	6	396321	-0.0141818	0.0220569	14306	0.668145	NA	T	C	Gut microbiota abundance (order Verrucomicrobiales id.4030) || id:ebi-a-GCST90017108	ebi-a-GCST90017108	Gut microbiota abundance (order Verrucomicrobiales id.4030)	Gut microbiota abundance (order Verrucomicrobiales id.4030) || ||	TRUE	igd
1275	rs1217106	8	64567670	-0.0124893	0.0156014	14306	0.391123	NA	G	A	Gut microbiota abundance (phylum Verrucomicrobia id.3982) || id:ebi-a-GCST90017118	ebi-a-GCST90017118	Gut microbiota abundance (phylum Verrucomicrobia id.3982)	Gut microbiota abundance (phylum Verrucomicrobia id.3982) || ||	TRUE	igd
1276	rs1217106	8	64567670	0.0148881	0.0150377	14306	0.333684	NA	G	A	Gut microbiota abundance (unknown genus id.826) || id:ebi-a-GCST90017086	ebi-a-GCST90017086	Gut microbiota abundance (unknown genus id.826)	Gut microbiota abundance (unknown genus id.826) || ||	TRUE	igd
1277	rs10852602	16	49762462	-0.0226387	0.0178178	14306	0.175453	NA	A	C	Gut microbiota abundance (order Verrucomicrobiales id.4030) || id:ebi-a-GCST90017108	ebi-a-GCST90017108	Gut microbiota abundance (order Verrucomicrobiales id.4030)	Gut microbiota abundance (order Verrucomicrobiales id.4030) || ||	TRUE	igd
1278	rs3740390	10	104638480	0.0248805	0.0271159	14306	0.409997	NA	T	C	Gut microbiota abundance (unknown genus id.2041) || id:ebi-a-GCST90017083	ebi-a-GCST90017083	Gut microbiota abundance (unknown genus id.2041)	Gut microbiota abundance (unknown genus id.2041) || ||	TRUE	igd
1279	rs56118546	5	164465890	0.00161428	0.022025	14306	0.986695	NA	G	T	Gut microbiota abundance (unknown genus id.2041) || id:ebi-a-GCST90017083	ebi-a-GCST90017083	Gut microbiota abundance (unknown genus id.2041)	Gut microbiota abundance (unknown genus id.2041) || ||	TRUE	igd
1280	rs1217106	8	64567670	0.0373163	0.0192586	14306	0.0566879	NA	G	A	Gut microbiota abundance (unknown genus id.2041) || id:ebi-a-GCST90017083	ebi-a-GCST90017083	Gut microbiota abundance (unknown genus id.2041)	Gut microbiota abundance (unknown genus id.2041) || ||	TRUE	igd
1281	rs77205736	8	10153460	-0.0112078	0.0183455	14306	0.546457	NA	T	C	Gut microbiota abundance (unknown genus id.2041) || id:ebi-a-GCST90017083	ebi-a-GCST90017083	Gut microbiota abundance (unknown genus id.2041)	Gut microbiota abundance (unknown genus id.2041) || ||	TRUE	igd
1282	rs10852602	16	49762462	-0.006376	0.0220177	14306	0.828474	NA	A	C	Gut microbiota abundance (unknown genus id.2041) || id:ebi-a-GCST90017083	ebi-a-GCST90017083	Gut microbiota abundance (unknown genus id.2041)	Gut microbiota abundance (unknown genus id.2041) || ||	TRUE	igd
1283	rs12203592	6	396321	0.0540571	0.026762	14306	0.0417744	NA	T	C	Gut microbiota abundance (unknown genus id.2041) || id:ebi-a-GCST90017083	ebi-a-GCST90017083	Gut microbiota abundance (unknown genus id.2041)	Gut microbiota abundance (unknown genus id.2041) || ||	TRUE	igd
1284	rs56118546	5	164465890	0.00981556	0.01937	14306	0.641641	NA	G	T	Gut microbiota abundance (unknown genus id.1868) || id:ebi-a-GCST90017081	ebi-a-GCST90017081	Gut microbiota abundance (unknown genus id.1868)	Gut microbiota abundance (unknown genus id.1868) || ||	TRUE	igd
1285	rs77205736	8	10153460	-0.0173242	0.0154709	14306	0.295504	NA	T	C	Gut microbiota abundance (phylum Tenericutes id.3919) || id:ebi-a-GCST90017117	ebi-a-GCST90017117	Gut microbiota abundance (phylum Tenericutes id.3919)	Gut microbiota abundance (phylum Tenericutes id.3919) || ||	TRUE	igd
1286	rs1217106	8	64567670	-0.0165833	0.0258977	14306	0.533955	NA	G	A	Gut microbiota abundance (unknown genus id.959) || id:ebi-a-GCST90017087	ebi-a-GCST90017087	Gut microbiota abundance (unknown genus id.959)	Gut microbiota abundance (unknown genus id.959) || ||	TRUE	igd
1287	rs3740390	10	104638480	0.0165199	0.0328529	14306	0.717396	NA	T	C	Gut microbiota abundance (unknown genus id.959) || id:ebi-a-GCST90017087	ebi-a-GCST90017087	Gut microbiota abundance (unknown genus id.959)	Gut microbiota abundance (unknown genus id.959) || ||	TRUE	igd
1288	rs10983735	9	120416066	-0.0195354	0.0279395	14306	0.530606	NA	A	G	Gut microbiota abundance (unknown genus id.959) || id:ebi-a-GCST90017087	ebi-a-GCST90017087	Gut microbiota abundance (unknown genus id.959)	Gut microbiota abundance (unknown genus id.959) || ||	TRUE	igd
1289	rs3740390	10	104638480	0.00386272	0.0174157	14306	0.820593	NA	T	C	Gut microbiota abundance (order Selenomonadales id.2165) || id:ebi-a-GCST90017107	ebi-a-GCST90017107	Gut microbiota abundance (order Selenomonadales id.2165)	Gut microbiota abundance (order Selenomonadales id.2165) || ||	TRUE	igd
1290	rs3740390	10	104638480	0.021874	0.0263756	14306	0.434635	NA	T	C	Gut microbiota abundance (unknown genus id.2755) || id:ebi-a-GCST90017085	ebi-a-GCST90017085	Gut microbiota abundance (unknown genus id.2755)	Gut microbiota abundance (unknown genus id.2755) || ||	TRUE	igd
1291	rs77205736	8	10153460	0.0116118	0.0176062	14306	0.438281	NA	T	C	Gut microbiota abundance (unknown genus id.2755) || id:ebi-a-GCST90017085	ebi-a-GCST90017085	Gut microbiota abundance (unknown genus id.2755)	Gut microbiota abundance (unknown genus id.2755) || ||	TRUE	igd
1292	rs12203592	6	396321	-0.0970729	0.03403	14306	0.00703186	NA	T	C	Gut microbiota abundance (order Victivallales id.2254) || id:ebi-a-GCST90017109	ebi-a-GCST90017109	Gut microbiota abundance (order Victivallales id.2254)	Gut microbiota abundance (order Victivallales id.2254) || ||	TRUE	igd
1293	rs12203592	6	396321	0.000942571	0.0284205	14306	0.934057	NA	T	C	Gut microbiota abundance (unknown genus id.1000005479) || id:ebi-a-GCST90017079	ebi-a-GCST90017079	Gut microbiota abundance (unknown genus id.1000005479)	Gut microbiota abundance (unknown genus id.1000005479) || ||	TRUE	igd
1294	rs56118546	5	164465890	0.00549185	0.0233399	14306	0.839415	NA	G	T	Gut microbiota abundance (phylum Cyanobacteria id.1500) || id:ebi-a-GCST90017112	ebi-a-GCST90017112	Gut microbiota abundance (phylum Cyanobacteria id.1500)	Gut microbiota abundance (phylum Cyanobacteria id.1500) || ||	TRUE	igd
1295	rs12203592	6	396321	-0.027334	0.0279327	14306	0.335979	NA	T	C	Gut microbiota abundance (phylum Cyanobacteria id.1500) || id:ebi-a-GCST90017112	ebi-a-GCST90017112	Gut microbiota abundance (phylum Cyanobacteria id.1500)	Gut microbiota abundance (phylum Cyanobacteria id.1500) || ||	TRUE	igd
1296	rs10983735	9	120416066	-0.0769934	0.0284771	14306	0.00567545	NA	A	G	Gut microbiota abundance (order Victivallales id.2254) || id:ebi-a-GCST90017109	ebi-a-GCST90017109	Gut microbiota abundance (order Victivallales id.2254)	Gut microbiota abundance (order Victivallales id.2254) || ||	TRUE	igd
1297	rs1217106	8	64567670	0.0699918	0.025235	14306	0.00550757	NA	G	A	Gut microbiota abundance (phylum Lentisphaerae id.2238) || id:ebi-a-GCST90017115	ebi-a-GCST90017115	Gut microbiota abundance (phylum Lentisphaerae id.2238)	Gut microbiota abundance (phylum Lentisphaerae id.2238) || ||	TRUE	igd
1298	rs3740390	10	104638480	-0.0590017	0.038965	14306	0.123688	NA	T	C	Gut microbiota abundance (phylum Euryarchaeota id.55) || id:ebi-a-GCST90017113	ebi-a-GCST90017113	Gut microbiota abundance (phylum Euryarchaeota id.55)	Gut microbiota abundance (phylum Euryarchaeota id.55) || ||	TRUE	igd
1299	rs1217106	8	64567670	0.0411174	0.0278787	14306	0.140892	NA	G	A	Gut microbiota abundance (phylum Euryarchaeota id.55) || id:ebi-a-GCST90017113	ebi-a-GCST90017113	Gut microbiota abundance (phylum Euryarchaeota id.55)	Gut microbiota abundance (phylum Euryarchaeota id.55) || ||	TRUE	igd
1300	rs56118546	5	164465890	0.0214272	0.0213078	14306	0.298884	NA	G	T	Gut microbiota abundance (order Rhodospirillales id.2667) || id:ebi-a-GCST90017106	ebi-a-GCST90017106	Gut microbiota abundance (order Rhodospirillales id.2667)	Gut microbiota abundance (order Rhodospirillales id.2667) || ||	TRUE	igd
1301	rs77205736	8	10153460	0.00276413	0.0264944	14306	0.915465	NA	T	C	Gut microbiota abundance (phylum Euryarchaeota id.55) || id:ebi-a-GCST90017113	ebi-a-GCST90017113	Gut microbiota abundance (phylum Euryarchaeota id.55)	Gut microbiota abundance (phylum Euryarchaeota id.55) || ||	TRUE	igd
[truncated: 131 more rows]
