# Supplementary material for: Causal Effects of Sleep Quality on Primary Headache and the Mediation via Gut Microbiota: A Mendelian Randomization Study
Source: Brain Behav. 2024 Nov 28;14(11):e70129. doi: 10.1002/brb3.70129 (PMC11603430; doi:10.1002/brb3.70129)
Supplement: Supplementary file 3 — Table S3 Sensitivity analysis of the causal relationship between sleep quality and primary headache. [file BRB3-14-e70129-s002.csv]

	Table S3 Sensitivity analysis sleep quality on the risk of primary headaches.
Exposure Sleep quality	Outcome Primary headaches	Heterogeneity?test		Pleiotropy?test		MRPRESSO
		Q?value	P	Intercept	P	RSSobs	P
Oversleepers	Migraine	15.891	0.426	0.008	0.426	66.129	0.246
Oversleepers	Migraine	118.595	2.17E-06	0.004	0.632	123.649	0.786
Oversleepers	Migraine	122.920	6.39E-07	0.007	0.362	127.932	0.988
Oversleepers	Cluster headache	150.062	2.62E-10	0.009	0.089	156.142	0.946
Sleeplessness	Headache syndromes	231.023	0.362	0.006	0.069	165.323	0.632
Sleeplessness	Migraine	126.029	0.412	0.009	0.036	179.324	0.323
Sleeplessness	Cluster headache	321.236	0.036	0.012	0.236	263.329	0.369
Sleeplessness	Cluster headache	326.976	0.213	0.053	0.219	210.023	0.627
Snoring	Migraine	214.636	0.512	0.004	0.691	292.346	0.995
Snoring	Headache syndromes	213.302	0.231	0.003	0.632	112.236	0.393
Snoring	Headache syndromes	152.285	0.451	0.002	0.615	352.194	0.291
Sleep apnea syndrome	Cluster headache	212.951	<0.001	0.006	0.4	215.887	0.362
Sleep apnea syndrome	Trigeminal neuralgia	242.389	0.452	<-0.001	0.835	62.685	0.468
Sleep apnea syndrome	Headache syndromes	290.972	7.13E-07	-0.003	0.656	295.457	0.226
Sleep apnea syndrome	Trigeminal neuralgia	279.443	1.42E-10	-0.002	0.659	283.632	0.301
Trouble falling asleep	Migraine	369.306	1.60E-21	<-0.001	0.916	375.1151	0.967
Trouble falling asleep	Headache syndromes	158.080	0.461	-0.001	0.433	156.746	0.206
Trouble falling asleep	Trigeminal neuralgia	237.204	4.62E-05	0.001	0.783	240.268	0.804
Trouble falling asleep	Cluster headache	214.636	0.512	0.004	0.691	292.346	0.995
Trouble falling asleep	Trigeminal neuralgia	213.302	0.231	0.003	0.632	112.236	0.393
Trouble falling asleep	Trigeminal neuralgia	158.080	0.461	-0.001	0.433	156.746	0.206
Daytime dozing	Cluster headache	288.588	1.08E-09	0.003	0.491	292.195	0.987
Daytime dozing	Migraine	261.411	3.31E-07	-0.002	0.593	264.824	0.842
Daytime dozing	Cluster headache	179.780	0.136	-0.004	0.580	181.880	0.13
Daytime dozing	Cluster headache	384.016	4.83E-21	-0.003	0.260	389.026	0.594
Daytime dozing	Cluster headache	212.951	<0.001	0.006	0.4	215.887	0.362
undersleepers	Cluster headache	242.389	0.452	<-0.001	0.835	62.685	0.468
undersleepers	Migraine	290.972	7.13E-07	-0.003	0.656	295.457	0.226
undersleepers	Trigeminal neuralgia	279.443	1.42E-10	-0.002	0.659	283.632	0.301
undersleepers	Cluster headache	369.306	1.60E-21	<-0.001	0.916	375.1151	0.967
undersleepers	Migraine	158.080	0.461	-0.001	0.433	156.746	0.206
staying asleep during worst period of anxiety	Headache syndromes	214.636	0.512	0.004	0.691	292.346	0.995
staying asleep during worst period of anxiety	Migraine	213.302	0.231	0.003	0.632	112.236	0.393
staying asleep during worst period of anxiety	Headache syndromes	152.285	0.451	0.002	0.615	352.194	0.291
