# Supplementary material for: Causal Effects of Sleep Quality on Primary Headache and the Mediation via Gut Microbiota: A Mendelian Randomization Study
Source: Brain Behav. 2024 Nov 28;14(11):e70129. doi: 10.1002/brb3.70129 (PMC11603430; doi:10.1002/brb3.70129)
Supplement: Supplementary file 4 — Table S4 Mediation analysis of the causal effect of sleep quality on primary headache via gut microbiotas. [file BRB3-14-e70129-s004.csv]

id.exposure	id.outcome	outcome	exposure	method	nsnp	b	se	pval	lo_ci	up_ci	or	or_lci95	or_uci95
ukb-d-20533	SlPCov	Cluster headache	Trouble falling asleep	Inverse variance weighted	8	2.174527786	1.059901318	0.04020541	-4.25193437	-0.097121203	0.113661814	0.014236668	0.907446015
ukb-d-20533	ebi-a-GCST90016983	genus Coprococcus1	Trouble falling asleep	Inverse variance weighted	4	-0.890203519	0.389313401	0.022219257	-1.653257784	-0.127149253	0.410572185	0.191425269	0.88060223
ebi-a-GCST90016983	J7fK5u	Cluster headache	genus Coprococcus1	Inverse variance weighted	11	-0.576539678	0.229943788	0.012165499	-1.027229503	-0.125849853	0.561839151	0.357997419	0.881747229
